# Supplementary material for: Widespread somatic L1 retrotransposition in normal colorectal epithelium
Source: Nature. 2023 May 10;617(7961):540–7. doi: 10.1038/s41586-023-06046-z (PMC10191854; doi:10.1038/s41586-023-06046-z)
Supplement: Supplementary file 4 — Demographic and mutational characteristics of samples. The table presents information on each sample in the study, including patients' age and sex, the anatomical location where the samples were obtained and the mutational burden and signatures for each sample. [file 41586_2023_6046_MOESM4_ESM.xlsx]

## Sheet: STable1
Supplementary Table 1. Demographic and mutational characteristics of samples
The following metadata is reported for each sample: sampleID=sample identifier; patientID=patient identifier; age=age at diagnosis; sex =sex (M for male, F for female); location=anatomical location of sampling; peak_VAF=peak VAF value of somatic point mutations; mean_depth=average depth in whole-genome sequences; SNV_count=number of SNVs in samples; SBSx=contribution of SBSx in SNVs; Indel_count=…
sampleID	patientID	age	sex	location	peak_VAF	mean_depth	SNV_count	SBS1	SBS5/40	SBS2	SBS7a	SBS7b	SBS7c	SBS7d	SBS13	SBS15	SBS17a	SBS17b	SBS18	SBS21	SBS36	SBS44	SBS88	SBS89	Indel_count	ID1	ID2	ID4	ID5	ID8	ID9	ID10	ID12	ID14	ID18	IDB	DEL	DUP	INV	TRA	soL1R	telomere_length
HC01-01	HC01	61	M	rectosigmoid	0.4628	24.92	2975	0.376	0.5329	0	0	0	0	0	0	0	0	0	0.091	0	0	0	0	0	283	0.4589	0.1924	0	0.2415	10	0.1072	0	0	0	0	0	0	0	0	0	3	5913.5
HC01-02	HC01	61	M	rectosigmoid	0.4617	24.22	2683	0.3425	0.576	0	0	0	0	0	0	0	0	0	0.0815	0	0	0	0	0	221	0.3854	0.2002	0	0.1712	10	0.2432	0	0	0	0	0	0	0	0	0	1	4240.6
HC01-03	HC01	61	M	rectosigmoid	0.4867	24.93	2654	0.3141	0.613	0	0	0	0	0	0	0	0	0	0.0729	0	0	0	0	0	239	0.4112	0.1785	0	0.3811	10	0.0291	0	0	0	0	0	0	0	0	0	4	5925.1
HC01-04	HC01	61	M	rectosigmoid	0.4825	25.16	2857	0.3278	0.5679	0	0	0	0	0	0	0	0	0	0.1042	0	0	0	0	0	245	0.3898	0.2064	0	0.2856	10	0.1182	0	0	0	0	0	0	0	0	0	2	4068.9
HC01-05	HC01	61	M	rectosigmoid	0.4871	25.8	3255	0.4015	0.4894	0	0	0	0	0	0	0	0	0	0.1091	0	0	0	0	0	324	0.489	0.2134	0	0.1653	10	0.1323	0	0	0	0	0	0	0	0	0	10	4400.5
HC01-06	HC01	61	M	rectosigmoid	0.4147	25.65	3322	0.3686	0.5481	0	0	0	0	0	0	0	0	0	0.0833	0	0	0	0	0	239	0.4509	0.1072	0	0.2936	10	0.1483	0	0	0	0	0	0	0	0	0	2	4789.4
HC01-07	HC01	61	M	rectosigmoid	0.4865	24.61	2790	0.342	0.5595	0	0	0	0	0	0	0	0	0	0.0985	0	0	0	0	0	249	0.5095	0.1715	0	0.2177	10	0.1013	0	0	0	0	0	0	0	0	0	4	5821.1
HC01-08	HC01	61	M	rectosigmoid	0.4675	24.18	3672	0.3756	0.5408	0	0	0	0	0	0	0	0	0	0.0836	0	0	0	0	0	323	0.4499	0.1623	0	0.2776	10	0.1102	0	0	0	0	0	2	0	0	0	1	4804.1
HC01-09	HC01	61	M	rectosigmoid	0.492	22.23	3385	0.3701	0.518	0	0	0	0	0	0	0	0	0	0.1119	0	0	0	0	0	264	0.5411	0.2194	0	0.0721	10	0.1673	0	0	0	0	0	0	0	0	0	3	5298.8
HC01-10	HC01	61	M	rectosigmoid	0.4795	22.3	3220	0.4067	0.4883	0	0	0	0	0	0	0	0	0	0.105	0	0	0	0	0	294	0.4419	0.1864	0	0.3056	10	0.0661	0	0	0	0	0	0	0	0	0	7	5158.3
HC01-11	HC01	61	M	rectosigmoid	0.5073	25.38	2695	0.359	0.5681	0	0	0	0	0	0	0	0	0	0.0729	0	0	0	0	0	231	0.4224	0.1672	0	0.2953	10	0.1151	0	0	0	0	0	0	0	0	0	5	5594.9
HC01-12	HC01	61	M	rectosigmoid	0.4707	25.41	2912	0.3651	0.5354	0	0	0	0	0	0	0	0	0	0.0995	0	0	0	0	0	278	0.4669	0.1944	0	0.2024	10	0.1363	0	0	0	0	0	0	0	0	0	1	4421.9
HC01-13	HC01	61	M	rectosigmoid	0.4707	24.72	3031	0.384	0.5239	0	0	0	0	0	0	0	0	0	0.0921	0	0	0	0	0	281	0.5235	0.1642	0	0.1211	10	0.1912	0	0	0	0	0	0	0	0	0	0	5131.6
HC01-14	HC01	61	M	rectosigmoid	0.4823	25.6	2744	0.3261	0.5735	0	0	0	0	0	0	0	0	0	0.1004	0	0	0	0	0	248	0.511	0.1733	0	0.1794	10	0.1363	0	0	0	0	0	0	0	0	0	0	5053.6
HC01-15	HC01	61	M	rectosigmoid	0.159	25.37	3958	0.3425	0.5725	0	0	0	0	0	0	0	0	0	0.085	0	0	0	0	0	242	0.3173	0.1181	0	0.3774	10	0.1872	0	0	0	0	0	0	0	0	0	4	4922
HC01-16	HC01	61	M	rectosigmoid	0.4534	26.18	2607	0.321	0.6062	0	0	0	0	0	0	0	0	0	0.0728	0	0	0	0	0	243	0.4349	0.1623	0	0.2786	10	0.1242	0	0	0	0	0	1	0	0	0	4	5918.9
HC01-17	HC01	61	M	rectosigmoid	0.4695	25.37	3189	0.3866	0.4988	0	0	0	0	0	0	0	0	0	0.1146	0	0	0	0	0	306	0.4559	0.2194	0	0.2465	10	0.0782	0	0	0	0	0	1	0	0	0	5	5501.8
HC01-18	HC01	61	M	rectosigmoid	0.4835	25.99	3145	0.3503	0.5317	0	0	0	0	0	0	0	0	0	0.118	0	0	0	0	0	291	0.4825	0.1962	0	0.2212	10	0.1001	0	0	0	0	0	0	0	0	0	2	3640.2
HC01-19	HC01	61	M	rectosigmoid	0.4903	25.21	3230	0.3381	0.5425	0	0	0	0	0	0	0	0	0	0.1194	0	0	0	0	0	292	0.479	0.1212	0	0.3136	10	0.0862	0	0	0	0	0	0	0	0	0	5	6060.9
HC01-20	HC01	61	M	rectosigmoid	0.5073	25.62	2888	0.3692	0.5432	0	0	0	0	0	0	0	0	0	0.0876	0	0	0	0	0	245	0.4729	0.2084	0	0.2255	10	0.0932	0	0	0	0	0	0	0	0	0	1	5109.9
HC01-21	HC01	61	M	rectosigmoid	0.4888	26.37	2499	0.3158	0.6333	0	0	0	0	0	0	0	0	0	0.0508	0	0	0	0	0	221	0.4048	0.1493	0	0.3517	10	0.0942	0	0	0	0	0	0	0	0	0	0	3822.5
HC01-22	HC01	61	M	rectosigmoid	0.501	26.6	2741	0.353	0.5703	0	0	0	0	0	0	0	0	0	0.0767	0	0	0	0	0	239	0.4178	0.2074	0	0.1774	10	0.1974	0	0	0	0	0	0	0	0	0	1	4259.6
HC01-23	HC01	61	M	rectosigmoid	0.4575	25.91	2920	0.3352	0.5915	0	0	0	0	0	0	0	0	0	0.0734	0	0	0	0	0	219	0.3483	0.1882	0	0.3854	10	0.0781	0	0	0	0	0	0	0	0	0	5	4622.4
HC02-01	HC02	77	M	sigmoid	0.4966	19.35	3288	0.3058	0.6165	0	0	0	0	0	0	0	0	0	0.0776	0	0	0	0	0	227	0.3868	0.1603	0	0.2725	10	0.1804	0	0	0	0	0	0	0	0	0	0	4988.7
HC02-02	HC02	77	M	sigmoid	0.4925	19.09	3742	0.3115	0.6034	0	0	0	0	0	0	0	0	0	0.0851	0	0	0	0	0	306	0.3984	0.2162	0	0.2913	10	0.0941	0	0	0	0	0	2	0	0	0	5	8992.9
HC02-03	HC02	77	M	sigmoid	0.5012	19.11	3220	0.3023	0.6309	0	0	0	0	0	0	0	0	0	0.0668	0	0	0	0	0	222	0.3544	0.1221	0	0.2462	10	0.2773	0	0	0	0	0	0	0	0	0	0	5282.9
HC02-04	HC02	77	M	sigmoid	0.5033	13.7	3223	0.338	0.5989	0	0	0	0	0	0	0	0	0	0.0631	0	0	0	0	0	200	0.3834	0.1471	0	0.2773	10	0.1922	0	0	0	0	0	0	0	0	0	1	10336.7
HC02-05	HC02	77	M	sigmoid	0.4941	19.01	3210	0.2943	0.6167	0	0	0	0	0	0	0	0	0	0.089	0	0	0	0	0	252	0.4865	0.1702	0	0.2442	10	0.0991	0	0	0	0	0	0	1	2	0	1	54117.8
HC02-06	HC02	77	M	sigmoid	0.4942	15.63	3478	0.302	0.6135	0	0	0	0	0	0	0	0	0	0.0845	0	0	0	0	0	223	0.3768	0.1713	0	0.2886	10	0.1633	0	0	0	0	0	0	0	0	0	2	10732.1
HC02-07	HC02	77	M	sigmoid	0.4989	13.03	3571	0.3294	0.5767	0	0	0	0	0	0	0	0	0	0.0939	0	0	0	0	0	261	0.3744	0.1802	0	0.3363	10	0.1091	0	0	0	0	0	0	0	1	0	3	13773.6
HC02-08	HC02	77	M	sigmoid	0.5005	13.53	3047	0.3066	0.6213	0	0	0	0	0	0	0	0	0	0.0721	0	0	0	0	0	205	0.3287	0.1062	0	0.4198	10	0.1453	0	0	0	0	0	0	0	0	0	2	12513.4
HC02-09	HC02	77	M	sigmoid	0.4963	13.61	2981	0.2979	0.6403	0	0	0	0	0	0	0	0	0	0.0617	0	0	0	0	0	207	0.3657	0.1673	0	0.1593	10	0.3076	0	0	0	0	0	1	0	0	0	4	7713.6
HC02-10	HC02	77	M	sigmoid	0.5074	13.62	3449	0.3239	0.5802	0	0	0	0	0	0	0	0	0	0.0958	0	0	0	0	0	245	0.3507	0.1353	0	0.3657	10	0.1483	0	0	0	0	0	0	0	0	0	3	10106
HC02-11	HC02	77	M	sigmoid	0.5011	13.74	2927	0.3166	0.6364	0	0	0	0	0	0	0	0	0	0.047	0	0	0	0	0	211	0.3804	0.1642	0	0.3704	10	0.0851	0	0	0	0	0	0	1	0	0	0	16820.7
HC02-12	HC02	77	M	sigmoid	0.5011	13.63	3114	0.3111	0.6121	0	0	0	0	0	0	0	0	0	0.0768	0	0	0	0	0	221	0.3493	0.1842	0	0.2783	10	0.1882	0	0	0	0	0	0	0	0	0	1	7164.6
HC02-13	HC02	77	M	sigmoid	0.4841	14.91	2962	0.3073	0.621	0	0	0	0	0	0	0	0	0	0.0717	0	0	0	0	0	206	0.3804	0.1391	0	0.1762	10	0.3043	0	0	0	0	0	0	1	0	0	2	8044.1
HC02-14	HC02	77	M	sigmoid	0.4997	13.7	3208	0.3166	0.6288	0	0	0	0	0	0	0	0	0	0.0545	0	0	0	0	0	220	0.4749	0.1613	0	0.2194	10	0.1443	0	0	0	0	0	0	0	0	0	1	9581
HC02-15	HC02	77	M	sigmoid	0.4814	18.94	3206	0.2892	0.6316	0	0	0	0	0	0	0	0	0	0.0791	0	0	0	0	0	219	0.4094	0.2002	0	0.1942	10	0.1962	0	0	0	0	0	0	0	0	0	0	11368.2
HC02-16	HC02	77	M	sigmoid	0.5005	13.68	3102	0.2823	0.6201	0	0	0	0	0	0	0	0	0	0.0975	0	0	0	0	0	226	0.4018	0.1413	0	0.3106	10	0.1463	0	0	0	0	0	0	0	0	0	4	6266.2
HC02-17	HC02	77	M	sigmoid	0.502	14.42	2936	0.3055	0.6209	0	0	0	0	0	0	0	0	0	0.0736	0	0	0	0	0	213	0.3567	0.1804	0	0.1904	10	0.2725	0	0	0	0	0	1	0	0	0	0	8614.3
HC02-18	HC02	77	M	sigmoid	0.4965	15.42	3395	0.2956	0.6135	0	0	0	0	0	0	0	0	0	0.091	0	0	0	0	0	226	0.3928	0.1263	0	0.2946	10	0.1864	0	0	0	0	0	0	0	0	0	1	10528.8
HC02-19	HC02	77	M	sigmoid	0.5014	15.54	3195	0.3158	0.6217	0	0	0	0	0	0	0	0	0	0.0625	0	0	0	0	0	249	0.3697	0.2265	0	0.3327	10	0.0711	0	0	0	0	0	1	0	0	0	3	9189.2
HC02-20	HC02	77	M	sigmoid	0.4979	14.26	3231	0.3378	0.5649	0	0	0	0	0	0	0	0	0	0.0974	0	0	0	0	0	246	0.4134	0.1812	0	0.1642	10	0.2412	0	0	0	0	0	0	0	0	0	4	64207.9
HC02-21	HC02	77	M	sigmoid	0.5013	14.6	3579	0.3559	0.5823	0	0	0	0	0	0	0	0	0	0.0618	0	0	0	0	0	257	0.3928	0.1353	0	0.3257	10	0.1463	0	0	0	0	0	0	0	0	0	3	6570.4
HC02-22	HC02	77	M	sigmoid	0.4954	14.86	3130	0.3126	0.6166	0	0	0	0	0	0	0	0	0	0.0709	0	0	0	0	0	231	0.3758	0.1994	0	0.2295	10	0.1954	0	0	0	0	0	0	0	0	0	1	6197
HC03-01	HC03	88	M	sigmoid	0.459	26.4	4009	0.3131	0.6182	0	0	0	0	0	0	0	0	0	0.0687	0	0	0	0	0	334	0.4054	0.1812	0	0.2432	10	0.1702	0	0	0	0	0	0	0	0	0	1	4823
HC03-02	HC03	88	M	sigmoid	0.1655	25.22	6189	0.3286	0.5816	0	0	0	0	0	0	0	0	0	0.0898	0	0	0	0	0	340	0.334	0.1745	0	0.341	10	0.1505	0	0	0	0	0	0	0	0	0	8	5589.3
HC03-03	HC03	88	M	sigmoid	0.4964	24.82	3478	0.2603	0.6511	0	0	0	0	0	0	0	0	0	0.0886	0	0	0	0	0	297	0.3838	0.1493	0	0.3297	10	0.1373	0	0	0	0	0	0	0	2	0	3	5244.3
HC03-04	HC03	88	M	sigmoid	0.4937	24.65	3726	0.3156	0.6004	0	0	0	0	0	0	0	0	0	0.084	0	0	0	0	0	337	0.4615	0.1251	0	0.2943	10	0.1191	0	0	0	0	0	1	0	0	0	1	8914.2
HC03-05	HC03	88	M	sigmoid	0.4809	25.9	3420	0.2804	0.6596	0	0	0	0	0	0	0	0	0	0.06	0	0	0	0	0	266	0.3828	0.1022	0	0.3246	10	0.1904	0	0	0	0	0	0	0	0	0	5	5015.8
HC03-06	HC03	88	M	sigmoid	0.5066	26.21	3543	0.3324	0.5816	0	0	0	0	0	0	0	0	0	0.0861	0	0	0	0	0	307	0.3978	0.1994	0	0.2255	10	0.1774	0	0	0	0	0	0	0	0	0	2	4891.9
HC03-07	HC03	88	M	sigmoid	0.502	25.81	3827	0.3348	0.5594	0	0	0	0	0	0	0	0	0	0.1059	0	0	0	0	0	323	0.3804	0.1532	0	0.3694	10	0.0971	0	0	0	0	0	0	0	0	0	7	5300.5
HC03-08	HC03	88	M	sigmoid	0.4699	25.85	3497	0.3009	0.6313	0	0	0	0	0	0	0	0	0	0.0678	0	0	0	0	0	293	0.3597	0.1553	0	0.3206	10	0.1643	0	0	0	0	0	0	0	0	0	6	6437.2
HC03-09	HC03	88	M	sigmoid	0.4682	25.91	4102	0.3506	0.5599	0	0	0	0	0	0	0	0	0	0.0895	0	0	0	0	0	302	0.4354	0.1812	0	0.2643	10	0.1191	0	0	0	0	0	0	0	0	0	3	4352.4
HC03-10	HC03	88	M	sigmoid	0.499	25.51	3944	0.3361	0.558	0	0	0	0	0	0	0	0	0	0.1059	0	0	0	0	0	406	0.4659	0.1533	0	0.2635	10	0.1172	0	0	0	0	0	0	0	0	0	4	6371
HC03-11	HC03	88	M	sigmoid	0.487	25.14	3417	0.2802	0.657	0	0	0	0	0	0	0	0	0	0.0628	0	0	0	0	0	280	0.3467	0.1503	0	0.4028	10	0.1002	0	0	0	0	0	0	0	0	0	3	4421.1
HC03-12	HC03	88	M	sigmoid	0.4936	25.05	3840	0.345	0.5519	0	0	0	0	0	0	0	0	0	0.1031	0	0	0	0	0	328	0.509	0.0982	0	0.2786	10	0.1142	0	0	0	0	0	0	0	0	0	2	5277.5
HC03-13	HC03	88	M	sigmoid	0.4702	27.27	3683	0.3011	0.6241	0	0	0	0	0	0	0	0	0	0.0748	0	0	0	0	0	320	0.4234	0.1291	0	0.2412	10	0.2062	0	0	0	0	0	0	0	0	0	10	5260.1
HC03-14	HC03	88	M	sigmoid	0.5088	25.9	4305	0.315	0.5576	0	0	0	0	0	0	0	0	0	0.1273	0	0	0	0	0	328	0.4824	0.1525	0	0.2578	10	0.1073	0	0	0	0	0	0	0	0	0	5	4118.1
HC03-15	HC03	88	M	sigmoid	0.5007	25.86	3693	0.3136	0.6116	0	0	0	0	0	0	0	0	0	0.0748	0	0	0	0	0	300	0.4084	0.1562	0	0.2042	10	0.2312	0	0	0	0	0	0	0	0	0	5	4533.8
HC03-16	HC03	88	M	sigmoid	0.4748	25.82	3721	0.3342	0.6015	0	0	0	0	0	0	0	0	0	0.0643	0	0	0	0	0	306	0.3768	0.1814	0	0.2455	10	0.1964	0	0	0	0	0	0	1	0	0	8	6245.6
HC03-17	HC03	88	M	sigmoid	0.4984	25.52	3524	0.3106	0.6338	0	0	0	0	0	0	0	0	0	0.0556	0	0	0	0	0	300	0.3934	0.1702	0	0.3594	10	0.0771	0	0	0	0	0	0	0	0	0	2	4072.9
HC03-18	HC03	88	M	sigmoid	0.4898	25.6	3920	0.3033	0.6103	0	0	0	0	0	0	0	0	0	0.0864	0	0	0	0	0	336	0.3998	0.1633	0	0.3246	10	0.1122	0	0	0	0	0	0	0	0	0	2	5473.1
HC03-19	HC03	88	M	sigmoid	0.4952	25.21	3403	0.263	0.6605	0	0	0	0	0	0	0	0	0	0.0765	0	0	0	0	0	262	0.3858	0.1483	0	0.3838	10	0.0822	0	0	0	0	0	1	0	0	0	4	5523.5
HC03-20	HC03	88	M	sigmoid	0.494	24.9	3837	0.2958	0.603	0	0	0	0	0	0	0	0	0	0.1013	0	0	0	0	0	348	0.3761	0.1494	0	0.333	10	0.1414	0	0	0	0	0	0	1	0	0	5	5745.6
HC03-21	HC03	88	M	sigmoid	0.4653	25.48	3715	0.3243	0.5788	0	0	0	0	0	0	0	0	0	0.0969	0	0	0	0	0	298	0.4559	0.1703	0	0.2325	10	0.1413	0	0	0	0	0	1	0	2	0	1	7070.7
HC03-22	HC03	88	M	sigmoid	0.463	26.05	3926	0.3253	0.5807	0	0	0	0	0	0	0	0	0	0.094	0	0	0	0	0	372	0.4354	0.1632	0	0.2422	10	0.1592	0	0	0	0	0	0	0	0	0	2	4569.2
HC03-23	HC03	88	M	sigmoid	0.4987	26.85	3368	0.2902	0.652	0	0	0	0	0	0	0	0	0	0.0578	0	0	0	0	0	280	0.3467	0.1623	0	0.2655	10	0.2255	0	0	0	0	0	0	0	0	0	5	4881.5
HC03-24	HC03	88	M	sigmoid	0.4818	25.46	3828	0.3266	0.5597	0	0	0	0	0	0	0	0	0	0.1137	0	0	0	0	0	363	0.4203	0.1876	0	0.2367	10	0.1555	0	0	0	0	0	0	0	0	0	5	4879.7
HC04-01	HC04	70	M	sigmoid	0.4972	17.7	3726	0.3118	0.446	0	0	0	0	0	0	0	0	0	0.0838	0	0	0	0	0.1584	314	0.2518	0.0973	0	0.0491	10	0.0943	0	0	0	0	0.5075	0	0	0	0	11	11368.6
HC04-02	HC04	70	M	sigmoid	0.4973	15.46	3611	0.2941	0.5001	0	0	0	0	0	0	0	0	0	0.0671	0	0	0	0	0.1387	275	0.2886	0.1062	0	0.1343	10	0.0411	0	0	0	0	0.4299	0	0	0	0	2	7679.4
HC04-03	HC04	70	M	sigmoid	0.4971	19.12	3127	0.314	0.5899	0	0	0	0	0	0	0	0	0	0.0573	0	0	0	0	0.0388	237	0.346	0.1204	0	0.1484	10	0.1324	0	0	0	0	0.2528	0	0	0	0	0	14934.4
HC04-04	HC04	70	M	sigmoid	0.4843	16.32	3017	0.2979	0.5371	0	0	0	0	0	0	0	0	0	0.0692	0	0	0	0	0.0958	268	0.2415	0.0822	0	0.0752	10	0.0681	0	0	0	0	0.5331	0	0	0	0	5	14118.8
HC04-05	HC04	70	M	sigmoid	0.4981	14.32	3140	0.307	0.5255	0	0	0	0	0	0	0	0	0	0.0657	0	0	0	0	0.1018	236	0.2758	0.0963	0	0.1344	10	0.0532	0	0	0	0	0.4403	0	0	0	0	0	14554.8
HC04-06	HC04	70	M	sigmoid	0.4964	15.25	2772	0.2378	0.6138	0	0	0	0	0	0	0	0	0	0.0199	0	0	0	0	0.1286	233	0.1386	0.0351	0	0.1687	10	0.008	0	0	0	0	0.6496	0	0	0	0	3	27001
HC04-07	HC04	70	M	sigmoid	0.4987	16.84	3085	0.2746	0.5225	0	0	0	0	0	0	0	0	0	0.0575	0	0	0	0	0.1454	245	0.2518	0.0772	0	0.1103	10	0.0251	0	0	0	0	0.5356	0	0	0	0	2	16573
HC04-08	HC04	70	M	sigmoid	0.5427	13.48	3166	0.1978	0.4272	0	0	0	0	0	0	0	0	0	0.0231	0	0	0	0	0.3519	282	0.1483	0.009	0	0.1002	10	0.011	0	0	0	0	0.7315	0	0	0	0	0	13177.5
HC04-09	HC04	70	M	sigmoid	0.4889	16.67	3374	0.2646	0.4837	0	0	0	0	0	0	0	0	0	0.0575	0	0	0	0	0.1943	294	0.1573	0.009	0	0.0992	10	0.0942	0	0	0	0	0.6403	0	0	0	0	7	13971.1
HC04-10	HC04	70	M	sigmoid	0.492	14.01	3694	0.2701	0.3794	0	0	0	0	0	0	0	0	0	0.0583	0	0	0	0	0.2922	320	0.1924	0.0882	0	0.0902	10	0.017	0	0	0	0	0.6122	0	1	0	0	0	9070.5
HC04-11	HC04	70	M	sigmoid	0.4974	16.97	3668	0.2939	0.4567	0	0	0	0	0	0	0	0	0	0.0883	0	0	0	0	0.1612	286	0.347	0.1133	0	0.0321	10	0.1254	0	0	0	0	0.3821	0	0	0	0	6	0
HC04-12	HC04	70	M	sigmoid	0.486	14.77	2808	0.2959	0.5619	0	0	0	0	0	0	0	0	0	0.0832	0	0	0	0	0.0589	233	0.2575	0.1242	0	0.1423	10	0.1303	0	0	0	0	0.3457	0	0	0	0	1	11405.7
HC04-13	HC04	70	M	sigmoid	0.4967	14.57	3252	0.2431	0.4603	0	0	0	0	0	0	0	0	0	0.0599	0	0	0	0	0.2366	256	0.2078	0.0351	0	0.001	10	0.0934	0	0	0	0	0.6627	0	0	0	0	2	9093.3
HC04-14	HC04	70	M	sigmoid	0.4966	15.29	2874	0.2966	0.545	0	0	0	0	0	0	0	0	0	0.0949	0	0	0	0	0.0635	188	0.4152	0.1194	0	0.1715	10	0.0873	0	0	0	0	0.2066	0	0	0	0	2	9755.5
HC04-15	HC04	70	M	sigmoid	0.2262	13.76	2716	0.252	0.5503	0	0	0	0	0	0	0	0	0	0.0489	0	0	0	0	0.1489	158	0.1675	0.0331	0	0.2197	10	0.0642	0	0	0	0	0.5155	0	0	0	0	1	8494.3
HC04-16	HC04	70	M	sigmoid	0.4495	13.86	4212	0.3002	0.3845	0	0	0	0	0	0	0	0	0	0.0686	0	0	0	0	0.2467	343	0.2177	0.0983	0	0.0562	10	0.0251	0	0	0	0	0.6028	1	0	0	0	2	14701.9
HC04-17	HC04	70	M	sigmoid	0.4976	13.98	3146	0.2969	0.5286	0	0	0	0	0	0	0	0	0	0.0659	0	0	0	0	0.1087	261	0.2295	0.0852	0	0.1062	10	0	0	0	0	0	0.5792	0	0	0	0	5	23385.2
HC04-18	HC04	70	M	sigmoid	0.455	15.2	3204	0.2887	0.5278	0	0	0	0	0	0	0	0	0	0.1002	0	0	0	0	0.0834	253	0.3267	0.1172	0	0.1122	10	0.0381	0	0	0	0	0.4058	0	0	0	0	4	13490.1
HC04-19	HC04	70	M	sigmoid	0.4975	16.79	3113	0.2531	0.5328	0	0	0	0	0	0	0	0	0	0.0702	0	0	0	0	0.1439	272	0.2136	0.0722	0	0.0522	10	0.0421	0	0	0	0	0.6199	0	0	0	0	2	8139.5
HC04-20	HC04	70	M	sigmoid	0.4887	15.24	3256	0.2628	0.4325	0	0	0	0	0	0	0	0	0	0.064	0	0	0	0	0.2407	292	0.2635	0.0691	0	0.1232	10	0.0471	0	0	0	0	0.497	0	0	0	0	5	6156.9
HC04-21	HC04	70	M	sigmoid	0.4979	14.38	2847	0.296	0.5965	0	0	0	0	0	0	0	0	0	0.0742	0	0	0	0	0.0333	236	0.3126	0.1212	0	0.2796	10	0.0471	0	0	0	0	0.2395	0	0	0	0	0	16037.5
HC04-22	HC04	70	M	sigmoid	0.5034	14.6	3104	0.2631	0.4592	0	0	0	0	0	0	0	0	0	0.0526	0	0	0	0	0.2251	254	0.2156	0.1153	0	0.1424	10	0.0311	0	0	0	0	0.4955	0	0	0	0	7	10862.1
HC04-23	HC04	70	M	sigmoid	0.501	13.52	2799	0.2878	0.5637	0	0	0	0	0	0	0	0	0	0.033	0	0	0	0	0.1155	202	0.3176	0.0511	0	0.1874	10	0.0391	0	0	0	0	0.4048	1	0	0	0	5	13154.9
HC05-01	HC05	62	F	sigmoid	0.4827	26.42	3059	0.3063	0.6393	0	0	0	0	0	0	0	0	0	0.0543	0	0	0	0	0	304	0.4685	0.1502	0	0.2492	10	0.1321	0	0	0	0	0	1	0	0	0	3	4606.4
HC05-02	HC05	62	F	sigmoid	0.3764	26.04	3081	0.2935	0.6699	0	0	0	0	0	0	0	0	0	0.0366	0	0	0	0	0	245	0.3778	0.0872	0	0.4679	10	0.0671	0	0	0	0	0	1	0	0	0	2	6324.2
HC05-03	HC05	62	F	sigmoid	0.4904	25.96	2783	0.2905	0.6427	0	0	0	0	0	0	0	0	0	0.0668	0	0	0	0	0	269	0.483	0.1513	0	0.2234	10	0.1423	0	0	0	0	0	0	0	0	0	2	5003
HC05-04	HC05	62	F	sigmoid	0.4511	26.42	3105	0.2709	0.6723	0	0	0	0	0	0	0	0	0	0.0568	0	0	0	0	0	280	0.4575	0.1011	0	0.3093	10	0.1321	0	0	0	0	0	0	1	0	0	2	6376
HC05-05	HC05	62	F	sigmoid	0.5016	26.34	3212	0.2842	0.6646	0	0	0	0	0	0	0	0	0	0.0512	0	0	0	0	0	361	0.4519	0.1563	0	0.2445	10	0.1473	0	0	0	0	0	0	0	0	0	5	4924
HC05-06	HC05	62	F	sigmoid	0.4871	25.23	3064	0.303	0.5956	0	0	0	0	0	0	0	0	0	0.1014	0	0	0	0	0	321	0.4569	0.1373	0	0.2335	10	0.1723	0	0	0	0	0	0	0	0	0	1	6290.5
HC05-07	HC05	62	F	sigmoid	0.4883	26.72	3822	0.3463	0.5734	0	0	0	0	0	0	0	0	0	0.0804	0	0	0	0	0	408	0.5125	0.1802	0	0.2262	10	0.0811	0	0	0	0	0	0	0	0	0	2	5446.6
HC05-08	HC05	62	F	sigmoid	0.4924	26.58	2819	0.2858	0.6547	0	0	0	0	0	0	0	0	0	0.0595	0	0	0	0	0	267	0.482	0.1363	0	0.2705	10	0.1112	0	0	0	0	0	0	0	0	0	3	5815.1
HC05-09	HC05	62	F	sigmoid	0.4728	26.56	3520	0.3068	0.6106	0	0	0	0	0	0	0	0	0	0.0827	0	0	0	0	0	360	0.496	0.1433	0	0.2505	10	0.1102	0	0	0	0	0	0	0	0	0	1	3838.7
HC05-10	HC05	62	F	sigmoid	0.4919	19.05	3053	0.3051	0.6376	0	0	0	0	0	0	0	0	0	0.0573	0	0	0	0	0	295	0.4464	0.1351	0	0.3073	10	0.1111	0	0	0	0	0	0	0	0	0	2	85826.5
HC05-11	HC05	62	F	sigmoid	0.4965	13.05	2716	0.2752	0.6676	0	0	0	0	0	0	0	0	0	0.0572	0	0	0	0	0	265	0.4078	0.1293	0	0.3617	10	0.1012	0	0	0	0	0	0	0	0	0	3	10516.9
HC05-12	HC05	62	F	sigmoid	0.4644	16.68	2942	0.3225	0.6246	0	0	0	0	0	0	0	0	0	0.0529	0	0	0	0	0	252	0.4474	0.1822	0	0.2352	10	0.1351	0	0	0	0	0	0	0	0	0	1	51734.7
HC05-13	HC05	62	F	sigmoid	0.4881	13.43	2469	0.2588	0.7002	0	0	0	0	0	0	0	0	0	0.041	0	0	0	0	0	198	0.3687	0.1643	0	0.2886	10	0.1784	0	0	0	0	0	1	0	0	0	0	13196.4
HC05-14	HC05	62	F	sigmoid	0.4869	14.03	2929	0.2904	0.6726	0	0	0	0	0	0	0	0	0	0.037	0	0	0	0	0	234	0.4303	0.1354	0	0.2698	10	0.1645	0	0	0	0	0	0	0	0	0	1	9523.8
HC05-15	HC05	62	F	sigmoid	0.4978	13.52	3299	0.3213	0.6193	0	0	0	0	0	0	0	0	0	0.0594	0	0	0	0	0	300	0.4599	0.1202	0	0.2916	10	0.1283	0	0	0	0	0	0	1	0	0	2	12474.6
HC05-16	HC05	62	F	sigmoid	0.4961	13.79	2528	0.2837	0.6758	0	0	0	0	0	0	0	0	0	0.0405	0	0	0	0	0	211	0.3657	0.1202	0	0.3206	10	0.1934	0	0	0	0	0	2	0	0	0	7	277640
HC05-17	HC05	62	F	sigmoid	0.4881	13.43	2667	0.2597	0.6798	0	0	0	0	0	0	0	0	0	0.0605	0	0	0	0	0	212	0.3788	0.0942	0	0.4379	10	0.0892	0	0	0	0	0	0	0	0	0	3	16361.1
HC05-18	HC05	62	F	sigmoid	0.448	17.4	3147	0.3238	0.6026	0	0	0	0	0	0	0	0	0	0.0736	0	0	0	0	0	307	0.487	0.1453	0	0.2395	10	0.1283	0	0	0	0	0	0	0	0	0	1	9787.9
HC05-19	HC05	62	F	sigmoid	0.5009	13.85	2585	0.2656	0.6871	0	0	0	0	0	0	0	0	0	0.0473	0	0	0	0	0	217	0.4254	0.1491	0	0.2793	10	0.1461	0	0	0	0	0	0	0	0	0	2	11915.5
HC05-20	HC05	62	F	sigmoid	0.4904	16.86	2622	0.278	0.67	0	0	0	0	0	0	0	0	0	0.052	0	0	0	0	0	218	0.3882	0.1404	0	0.2909	10	0.1805	0	0	0	0	0	0	0	0	0	2	19437.7
HC05-21	HC05	62	F	sigmoid	0.5056	15.38	2988	0.2784	0.6453	0	0	0	0	0	0	0	0	0	0.0763	0	0	0	0	0	278	0.3768	0.1212	0	0.3577	10	0.1443	0	0	0	0	0	0	0	0	0	1	10943.8
HC05-22	HC05	62	F	sigmoid	0.4953	13.85	2374	0.256	0.6855	0	0	0	0	0	0	0	0	0	0.0585	0	0	0	0	0	215	0.3397	0.1453	0	0.3477	10	0.1673	0	0	0	0	0	0	0	0	0	2	8517.4
HC05-23	HC05	62	F	sigmoid	0.4627	13.56	2612	0.2765	0.6442	0	0	0	0	0	0	0	0	0	0.0793	0	0	0	0	0	241	0.4058	0.1784	0	0.3477	10	0.0681	0	0	0	0	0	0	0	0	0	2	20794.2
HC05-24	HC05	62	F	sigmoid	0.5033	16.9	3091	0.3049	0.6163	0	0	0	0	0	0	0	0	0	0.0788	0	0	0	0	0	298	0.4344	0.1902	0	0.2092	10	0.1662	0	0	0	0	0	0	0	0	0	3	9624.6
HC06-01	HC06	54	M	sigmoid	0.4991	13.95	2074	0.3703	0.5664	0	0	0	0	0	0	0	0	0	0.0633	0	0	0	0	0	154	0.4203	0.0863	0	0.4443	10	0.0491	0	0	0	0	0	0	0	0	0	2	11508.7
HC06-02	HC06	54	M	sigmoid	0.4885	15.34	2404	0.365	0.559	0	0	0	0	0	0	0	0	0	0.076	0	0	0	0	0	217	0.3617	0.1483	0	0.3507	10	0.1393	0	0	0	0	0	0	0	0	0	4	9401.8
HC06-03	HC06	54	M	sigmoid	0.4608	14.08	2189	0.37	0.5557	0	0	0	0	0	0	0	0	0	0.0743	0	0	0	0	0	162	0.4569	0.2114	0	0.1824	10	0.1493	0	0	0	0	0	0	0	0	0	3	9878.4
HC06-04	HC06	54	M	sigmoid	0.4874	14.78	2120	0.3725	0.5328	0	0	0	0	0	0	0	0	0	0.0946	0	0	0	0	0	168	0.4068	0.1313	0	0.4369	10	0.0251	0	0	0	0	0	0	0	0	0	4	11779.9
HC06-05	HC06	54	M	sigmoid	0.514	16.64	2820	0.415	0.4724	0	0	0	0	0	0	0	0	0	0.1126	0	0	0	0	0	190	0.4925	0.1602	0	0.2943	10	0.0531	0	0	0	0	0	0	0	0	0	6	17773.3
HC06-06	HC06	54	M	sigmoid	0.4648	16.71	2516	0.3941	0.5376	0	0	0	0	0	0	0	0	0	0.0684	0	0	0	0	0	197	0.4393	0.1916	0	0.2467	10	0.1224	0	0	0	0	0	0	0	0	0	6	6343.6
HC06-07	HC06	54	M	sigmoid	0.5271	15.05	2509	0.3833	0.4969	0	0	0	0	0	0	0	0	0	0.1198	0	0	0	0	0	225	0.3724	0.1912	0	0.3213	10	0.1151	0	0	0	0	0	0	0	0	0	5	6238.5
HC06-08	HC06	54	M	sigmoid	0.5042	13.76	2016	0.3419	0.5928	0	0	0	0	0	0	0	0	0	0.0653	0	0	0	0	0	136	0.2946	0.1222	0	0.4509	10	0.1323	0	0	0	0	0	0	0	0	0	6	7901.2
HC06-09	HC06	54	M	sigmoid	0.5134	14.46	2077	0.3525	0.6059	0	0	0	0	0	0	0	0	0	0.0417	0	0	0	0	0	158	0.3798	0.1062	0	0.4228	10	0.0912	0	0	0	0	0	0	0	0	0	4	6846.9
HC06-10	HC06	54	M	sigmoid	0.4725	14.75	2224	0.3867	0.5473	0	0	0	0	0	0	0	0	0	0.066	0	0	0	0	0	201	0.3467	0.1473	0	0.4429	10	0.0631	0	0	0	0	0	0	0	0	0	3	21964.3
HC06-11	HC06	54	M	sigmoid	0.4997	16.1	2185	0.3639	0.5864	0	0	0	0	0	0	0	0	0	0.0497	0	0	0	0	0	183	0.3657	0.1804	0	0.3567	10	0.0972	0	0	0	0	0	0	0	0	0	4	8934.1
HC06-12	HC06	54	M	sigmoid	0.4926	15.48	2490	0.4084	0.5069	0	0	0	0	0	0	0	0	0	0.0846	0	0	0	0	0	172	0.3343	0.1311	0	0.4484	10	0.0861	0	0	0	0	0	0	0	0	0	4	7764.1
HC06-13	HC06	54	M	sigmoid	0.4944	16.26	3212	0.3866	0.4323	0	0	0	0	0	0	0	0	0	0.1811	0	0	0	0	0	284	0.3477	0.2094	0	0.3838	10	0.0591	0	0	0	0	0	0	0	0	0	10	7357.5
HC06-14	HC06	54	M	sigmoid	0.4996	15.33	2893	0.3847	0.4682	0	0	0	0	0	0	0	0	0	0.1471	0	0	0	0	0	222	0.4178	0.1884	0	0.2355	10	0.1583	0	0	0	0	0	0	0	0	0	5	5499.7
HC06-15	HC06	54	M	sigmoid	0.4948	17.15	2035	0.3023	0.6424	0	0	0	0	0	0	0	0	0	0.0553	0	0	0	0	0	167	0.3567	0.1383	0	0.3517	10	0.1533	0	0	0	0	0	0	0	0	0	4	13408
HC06-16	HC06	54	M	sigmoid	0.4984	14.11	2868	0.4275	0.4464	0	0	0	0	0	0	0	0	0	0.1261	0	0	0	0	0	280	0.4203	0.1906	0	0.2618	10	0.1274	0	0	0	0	0	0	0	0	0	12	38374.3
HC06-17	HC06	54	M	sigmoid	0.4971	14.07	2630	0.4276	0.4466	0	0	0	0	0	0	0	0	0	0.1258	0	0	0	0	0	222	0.3697	0.1673	0	0.3727	10	0.0902	0	0	0	0	0	0	0	1	0	5	5855.1
HC06-18	HC06	54	M	sigmoid	0.4584	18.6	2786	0.4519	0.4761	0	0	0	0	0	0	0	0	0	0.072	0	0	0	0	0	223	0.4208	0.1533	0	0.3487	10	0.0772	0	0	0	0	0	0	0	0	0	4	8769.5
HC06-19	HC06	54	M	sigmoid	0.4972	14.8	2740	0.4411	0.4647	0	0	0	0	0	0	0	0	0	0.0943	0	0	0	0	0	236	0.4433	0.1204	0	0.3089	10	0.1274	0	0	0	0	0	0	0	0	0	1	28837.6
HC06-20	HC06	54	M	sigmoid	0.4799	13.43	2073	0.3313	0.597	0	0	0	0	0	0	0	0	0	0.0717	0	0	0	0	0	188	0.4002	0.1595	0	0.329	10	0.1113	0	0	0	0	0	0	0	0	0	3	7172.4
HC06-21	HC06	54	M	sigmoid	0.4944	13.62	2418	0.4075	0.5037	0	0	0	0	0	0	0	0	0	0.0887	0	0	0	0	0	173	0.3597	0.2024	0	0.3196	10	0.1182	0	0	0	0	0	0	0	0	0	1	8271.2
HC06-22	HC06	54	M	sigmoid	0.5032	13.32	2886	0.4301	0.4408	0	0	0	0	0	0	0	0	0	0.1291	0	0	0	0	0	292	0.4473	0.1785	0	0.2508	10	0.1234	0	0	0	0	0	0	0	0	0	12	6146.2
HC08-01	HC08	53	F	sigmoid	0.4963	13.64	2600	0.3874	0.5304	0	0	0	0	0	0	0	0	0	0.0822	0	0	0	0	0	199	0.4319	0.1844	0	0.2325	10	0.1513	0	0	0	0	0	0	1	0	0	4	9046.3
HC08-02	HC08	53	F	sigmoid	0.482	13.42	2412	0.3701	0.524	0	0	0	0	0	0	0	0	0	0.106	0	0	0	0	0	172	0.3427	0.1804	0	0.4108	10	0.0661	0	0	0	0	0	0	0	0	0	1	7412.1
HC08-03	HC08	53	F	sigmoid	0.4564	14.49	2888	0.4167	0.4879	0	0	0	0	0	0	0	0	0	0.0955	0	0	0	0	0	218	0.4709	0.1784	0	0.1914	10	0.1593	0	0	0	0	0	0	0	0	0	1	3108.7
HC08-04	HC08	53	F	sigmoid	0.4896	19.54	3063	0.4088	0.472	0	0	0	0	0	0	0	0	0	0.1192	0	0	0	0	0	250	0.4264	0.1882	0	0.2983	10	0.0871	0	0	0	0	0	0	0	0	0	6	3514.6
HC08-05	HC08	53	F	sigmoid	0.4519	14.06	2887	0.386	0.506	0	0	0	0	0	0	0	0	0	0.108	0	0	0	0	0	247	0.4644	0.2046	0	0.2427	10	0.0883	0	0	0	0	0	0	0	0	0	5	3432.1
HC08-06	HC08	53	F	sigmoid	0.4508	16.75	2984	0.4105	0.4973	0	0	0	0	0	0	0	0	0	0.0922	0	0	0	0	0	228	0.5391	0.1924	0	0.1733	10	0.0952	0	0	0	0	0	0	0	0	0	4	4572
HC08-07	HC08	53	F	sigmoid	0.4784	18.36	2868	0.4243	0.4709	0	0	0	0	0	0	0	0	0	0.1048	0	0	0	0	0	236	0.477	0.1543	0	0.2695	10	0.0992	0	0	0	0	0	1	0	0	0	4	4533.3
HC08-08	HC08	53	F	sigmoid	0.4851	14.82	3125	0.4424	0.4379	0	0	0	0	0	0	0	0	0	0.1197	0	0	0	0	0	239	0.4995	0.1932	0	0.2382	10	0.0691	0	0	0	0	0	0	0	0	0	3	7726.7
HC08-09	HC08	53	F	sigmoid	0.4966	15.85	2514	0.3681	0.5457	0	0	0	0	0	0	0	0	0	0.0862	0	0	0	0	0	211	0.4228	0.1493	0	0.2605	10	0.1673	0	0	0	0	0	0	0	0	0	4	4063.8
HC08-10	HC08	53	F	sigmoid	0.4683	16.18	2898	0.4445	0.4408	0	0	0	0	0	0	0	0	0	0.1147	0	0	0	0	0	228	0.4524	0.1785	0	0.2528	10	0.1163	0	0	0	0	0	1	0	2	0	2	4098.9
HC08-11	HC08	53	F	sigmoid	0.4814	19.35	2825	0.4047	0.4952	0	0	0	0	0	0	0	0	0	0.1001	0	0	0	0	0	206	0.4353	0.1545	0	0.2798	10	0.1304	0	0	0	0	0	0	0	0	0	0	5985.5
HC08-12	HC08	53	F	sigmoid	0.5249	19.35	2964	0.4027	0.4834	0	0	0	0	0	0	0	0	0	0.1139	0	0	0	0	0	287	0.4619	0.1743	0	0.2575	10	0.1062	0	0	0	0	0	0	0	0	0	3	3974
HC08-13	HC08	53	F	sigmoid	0.4927	17.91	3094	0.3878	0.4938	0	0	0	0	0	0	0	0	0	0.1183	0	0	0	0	0	261	0.3968	0.2535	0	0.2996	10	0.0501	0	0	0	0	0	0	0	0	0	4	4077.9
HC08-14	HC08	53	F	sigmoid	0.3818	15.28	2698	0.3919	0.5055	0	0	0	0	0	0	0	0	0	0.1026	0	0	0	0	0	188	0.3778	0.1062	0	0.4028	10	0.1132	0	0	0	0	0	0	0	0	0	5	4696.4
HC08-15	HC08	53	F	sigmoid	0.5062	16.21	2938	0.4187	0.5029	0	0	0	0	0	0	0	0	0	0.0784	0	0	0	0	0	241	0.4654	0.1655	0	0.2508	10	0.1184	0	0	0	0	0	0	1	0	0	3	5425.6
HC08-16	HC08	53	F	sigmoid	0.4683	17.1	2932	0.4275	0.4633	0	0	0	0	0	0	0	0	0	0.1092	0	0	0	0	0	250	0.4529	0.1904	0	0.2896	10	0.0671	0	0	0	0	0	0	0	0	0	4	5008.9
HC08-17	HC08	53	F	sigmoid	0.4509	17.32	2765	0.3864	0.5522	0	0	0	0	0	0	0	0	0	0.0614	0	0	0	0	0	239	0.3403	0.1502	0	0.3263	10	0.1832	0	0	0	0	0	0	0	0	0	1	5119.8
HC08-18	HC08	53	F	sigmoid	0.489	14.99	3131	0.4058	0.4722	0	0	0	0	0	0	0	0	0	0.122	0	0	0	0	0	267	0.4729	0.2365	0	0.1593	10	0.1313	0	0	0	0	0	0	0	0	0	6	4639.4
HC08-19	HC08	53	F	sigmoid	0.4944	15.04	2713	0.3775	0.4876	0	0	0	0	0	0	0	0	0	0.1348	0	0	0	0	0	203	0.4469	0.2525	0	0.2425	10	0.0581	0	0	0	0	0	1	0	0	0	0	4099.8
HC08-20	HC08	53	F	sigmoid	0.4776	17.15	2982	0.3993	0.4855	0	0	0	0	0	0	0	0	0	0.1151	0	0	0	0	0	263	0.4088	0.1583	0	0.3236	10	0.1092	0	0	0	0	0	0	0	0	0	4	5658
HC08-21	HC08	53	F	sigmoid	0.4873	19.01	2562	0.3404	0.5418	0	0	0	0	0	0	0	0	0	0.1178	0	0	0	0	0	195	0.4218	0.2465	0	0.1323	10	0.1994	0	0	0	0	0	0	0	0	0	1	5759.4
HC08-22	HC08	53	F	sigmoid	0.4668	19.38	3477	0.425	0.4513	0	0	0	0	0	0	0	0	0	0.1237	0	0	0	0	0	289	0.4379	0.1443	0	0.3216	10	0.0962	0	0	0	0	0	0	0	0	0	3	4650.4
HC08-23	HC08	53	F	sigmoid	0.4566	19.14	2689	0.357	0.5586	0	0	0	0	0	0	0	0	0	0.0844	0	0	0	0	0	211	0.4068	0.1633	0	0.3627	10	0.0671	0	0	0	0	0	0	0	0	0	1	5621.6
HC09-01	HC09	65	M	rectosigmoid	0.4883	15.03	3296	0.3226	0.6139	0	0	0	0	0	0	0	0	0	0.0635	0	0	0	0	0	217	0.3597	0.1493	0	0.3427	10	0.1483	0	0	0	0	0	0	0	0	0	0	6318
HC09-02	HC09	65	M	rectosigmoid	0.4929	15.19	2935	0.3634	0.5593	0	0	0	0	0	0	0	0	0	0.0773	0	0	0	0	0	218	0.4118	0.1463	0	0.2355	10	0.2064	0	0	0	0	0	1	0	0	0	3	7443.5
HC09-03	HC09	65	M	rectosigmoid	0.4996	15	2718	0.338	0.5834	0	0	0	0	0	0	0	0	0	0.0786	0	0	0	0	0	163	0.3744	0.1702	0	0.3794	10	0.0761	0	0	0	0	0	0	0	0	0	5	4651.6
HC09-04	HC09	65	M	rectosigmoid	0.5015	15.5	2674	0.3473	0.6004	0	0	0	0	0	0	0	0	0	0.0523	0	0	0	0	0	204	0.5321	0.1693	0	0.1844	10	0.1142	0	0	0	0	0	0	1	0	0	3	13510.5
HC09-05	HC09	65	M	rectosigmoid	0.5006	15	2463	0.2981	0.6394	0	0	0	0	0	0	0	0	0	0.0625	0	0	0	0	0	192	0.3567	0.1443	0	0.3477	10	0.1513	0	0	0	0	0	0	0	0	0	6	5870.8
HC09-06	HC09	65	M	rectosigmoid	0.5043	15.15	2544	0.3012	0.643	0	0	0	0	0	0	0	0	0	0.0558	0	0	0	0	0	194	0.4419	0.1994	0	0.2385	10	0.1202	0	0	0	0	0	0	0	0	0	2	5440.2
HC09-07	HC09	65	M	rectosigmoid	0.4853	14.01	2062	0.2731	0.6953	0	0	0	0	0	0	0	0	0	0.0316	0	0	0	0	0	142	0.2758	0.1896	0	0.2608	10	0.2738	0	0	0	0	0	0	0	0	0	4	9690
HC09-08	HC09	65	M	rectosigmoid	0.5049	14.15	2685	0.3207	0.627	0	0	0	0	0	0	0	0	0	0.0523	0	0	0	0	0	214	0.2906	0.1303	0	0.478	10	0.1012	0	0	0	0	0	0	0	0	0	1	9440.6
HC09-09	HC09	65	M	rectosigmoid	0.4989	14.13	2695	0.3131	0.649	0	0	0	0	0	0	0	0	0	0.038	0	0	0	0	0	175	0.3978	0.1473	0	0.3086	10	0.1463	0	0	0	0	0	0	0	0	0	3	5138.7
HC09-10	HC09	65	M	rectosigmoid	0.4873	13.89	2635	0.3077	0.6699	0	0	0	0	0	0	0	0	0	0.0224	0	0	0	0	0	173	0.3838	0.0782	0	0.3196	10	0.2184	0	0	0	0	0	0	0	0	0	4	5780.5
HC09-11	HC09	65	M	rectosigmoid	0.4877	15.82	2463	0.2906	0.6704	0	0	0	0	0	0	0	0	0	0.039	0	0	0	0	0	180	0.3882	0.1033	0	0.3842	10	0.1244	0	0	0	0	0	0	0	0	0	3	7700.3
HC09-12	HC09	65	M	rectosigmoid	0.4732	14.85	2296	0.3043	0.638	0	0	0	0	0	0	0	0	0	0.0577	0	0	0	0	0	172	0.3096	0.1202	0	0.4198	10	0.1503	0	0	0	0	0	1	0	0	0	3	5133.3
HC09-13	HC09	65	M	rectosigmoid	0.4744	15.25	2648	0.3494	0.6054	0	0	0	0	0	0	0	0	0	0.0452	0	0	0	0	0	206	0.4194	0.1622	0	0.2563	10	0.1622	0	0	0	0	0	0	0	0	0	1	4935.7
HC09-14	HC09	65	M	rectosigmoid	0.478	14.77	2278	0.2927	0.6539	0	0	0	0	0	0	0	0	0	0.0534	0	0	0	0	0	169	0.2916	0.1042	0	0.3707	10	0.2335	0	0	0	0	0	0	0	0	0	7	8067.4
HC09-15	HC09	65	M	rectosigmoid	0.5034	14.93	2621	0.3546	0.5697	0	0	0	0	0	0	0	0	0	0.0757	0	0	0	0	0	209	0.3808	0.1433	0	0.3086	10	0.1673	0	0	0	0	0	1	1	0	0	6	5000.5
HC09-16	HC09	65	M	rectosigmoid	0.4474	14.51	2744	0.2989	0.6447	0	0	0	0	0	0	0	0	0	0.0564	0	0	0	0	0	170	0.344	0.1424	0	0.3621	10	0.1515	0	0	0	0	0	0	0	0	0	3	7844.5
HC09-17	HC09	65	M	rectosigmoid	0.4931	14.62	2515	0.3376	0.5982	0	0	0	0	0	0	0	0	0	0.0642	0	0	0	0	0	190	0.3587	0.1313	0	0.3146	10	0.1954	0	0	0	0	0	0	0	0	0	3	6165.8
HC09-18	HC09	65	M	rectosigmoid	0.4827	14.33	2769	0.3301	0.5872	0	0	0	0	0	0	0	0	0	0.0827	0	0	0	0	0	231	0.3667	0.2014	0	0.3327	10	0.0992	0	0	0	0	0	0	0	0	0	4	5087.6
HC09-19	HC09	65	M	rectosigmoid	0.4685	14.2	2292	0.2898	0.6512	0	0	0	0	0	0	0	0	0	0.0591	0	0	0	0	0	168	0.3497	0.1693	0	0.4579	10	0.023	0	0	0	0	0	0	0	0	0	2	5184.5
HC09-20	HC09	65	M	rectosigmoid	0.4753	16.6	2450	0.3089	0.6696	0	0	0	0	0	0	0	0	0	0.0215	0	0	0	0	0	195	0.3587	0.1633	0	0.3206	10	0.1573	0	0	0	0	0	0	0	0	0	5	5687.2
HC09-21	HC09	65	M	rectosigmoid	0.5048	13.94	3240	0.3291	0.6085	0	0	0	0	0	0	0	0	0	0.0624	0	0	0	0	0	227	0.3634	0.1912	0	0.3524	10	0.0931	0	0	0	0	0	1	1	0	0	3	6537.6
HC10-01	HC10	37	M	transverse	0.4096	14.15	1484	0.2938	0.6299	0	0	0	0	0	0	0	0	0	0.0764	0	0	0	0	0	87	0.1713	0.1323	0	0.503	10	0.1934	0	0	0	0	0	0	0	0	0	2	12387.8
HC10-02	HC10	37	M	transverse	0.492	13.67	1494	0.3122	0.6252	0	0	0	0	0	0	0	0	0	0.0626	0	0	0	0	0	89	0.2808	0.0592	0	0.3681	10	0.2919	0	0	0	0	0	0	0	0	0	1	10143.5
HC10-03	HC10	37	M	transverse	0.4995	13.59	1463	0.3177	0.5997	0	0	0	0	0	0	0	0	0	0.0825	0	0	0	0	0	154	0.3066	0.3908	0	0.1944	10	0.1082	0	0	0	0	0	0	0	0	0	4	5025.3
HC10-04	HC10	37	M	transverse	0.483	13.5	1225	0.2965	0.6526	0	0	0	0	0	0	0	0	0	0.051	0	0	0	0	0	78	0.2435	0.1443	0	0.519	10	0.0932	0	0	0	0	0	0	0	0	0	2	7743.9
HC10-05	HC10	37	M	transverse	0.4596	11.57	1330	0.2744	0.6431	0	0	0	0	0	0	0	0	0	0.0825	0	0	0	0	0	78	0.3988	0.1072	0	0.3056	10	0.1884	0	0	0	0	0	0	0	0	0	4	8389.3
HC10-06	HC10	37	M	transverse	0.5027	13.14	1337	0.3181	0.6039	0	0	0	0	0	0	0	0	0	0.078	0	0	0	0	0	96	0.3036	0.1413	0	0.4689	10	0.0862	0	0	0	0	0	0	0	0	0	1	6025.5
HC10-07	HC10	37	M	transverse	0.4844	12.61	1366	0.3467	0.6216	0	0	0	0	0	0	0	0	0	0.0316	0	0	0	0	0	118	0.3477	0.0992	0	0.4248	10	0.1283	0	0	0	0	0	0	0	0	0	1	5933
HC10-08	HC10	37	M	transverse	0.4981	13.91	1313	0.3159	0.6338	0	0	0	0	0	0	0	0	0	0.0503	0	0	0	0	0	83	0.3397	0.1122	0	0.4719	10	0.0762	0	0	0	0	0	1	0	0	0	2	6468.8
HC10-09	HC10	37	M	transverse	0.4594	15.3	1276	0.2612	0.6566	0	0	0	0	0	0	0	0	0	0.0821	0	0	0	0	0	101	0.2756	0.1232	0	0.3397	10	0.2615	0	0	0	0	0	0	1	0	0	2	6597.5
HC10-10	HC10	37	M	transverse	0.4935	14.15	1330	0.2828	0.6559	0	0	0	0	0	0	0	0	0	0.0612	0	0	0	0	0	92	0.3297	0.0872	0	0.4469	10	0.1363	0	0	0	0	0	0	0	0	0	1	5631.2
HC10-11	HC10	37	M	transverse	0.4892	19.05	1496	0.3168	0.6192	0	0	0	0	0	0	0	0	0	0.0641	0	0	0	0	0	110	0.3367	0.1493	0	0.3046	10	0.2094	0	0	0	0	0	0	0	0	0	2	7183.1
HC10-12	HC10	37	M	transverse	0.5193	17.13	1300	0.3032	0.6399	0	0	0	0	0	0	0	0	0	0.0568	0	0	0	0	0	89	0.2783	0.026	0	0.6346	10	0.0611	0	0	0	0	0	0	0	0	0	1	8460.9
HC10-13	HC10	37	M	transverse	0.5075	12.27	1272	0.2996	0.5933	0	0	0	0	0	0	0	0	0	0.1071	0	0	0	0	0	85	0.3634	0.0981	0	0.4294	10	0.1091	0	0	0	0	0	0	0	0	0	5	7943.7
HC10-14	HC10	37	M	transverse	0.484	13.16	1378	0.3112	0.5951	0	0	0	0	0	0	0	0	0	0.0937	0	0	0	0	0	101	0.3938	0.1353	0	0.2305	10	0.2405	0	0	0	0	0	1	0	0	0	3	6148.2
HC10-15	HC10	37	M	transverse	0.3048	12.57	1533	0.3183	0.6103	0	0	0	0	0	0	0	0	0	0.0715	0	0	0	0	0	88	0.1814	0.0902	0	0.5731	10	0.1553	0	0	0	0	0	0	0	0	0	1	6496.3
HC10-16	HC10	37	M	transverse	0.5039	13.34	1309	0.2611	0.6694	0	0	0	0	0	0	0	0	0	0.0694	0	0	0	0	0	108	0.2745	0.1102	0	0.486	10	0.1293	0	0	0	0	0	0	0	0	0	0	7449.1
HC10-17	HC10	37	M	transverse	0.4833	13.72	1489	0.3522	0.5625	0	0	0	0	0	0	0	0	0	0.0853	0	0	0	0	0	103	0.3884	0.1642	0	0.2503	10	0.1972	0	0	0	0	0	0	0	0	0	2	13422.7
HC10-18	HC10	37	M	transverse	0.4926	13.06	1314	0.2736	0.6872	0	0	0	0	0	0	0	0	0	0.0392	0	0	0	0	0	94	0.2558	0.1053	0	0.4443	10	0.1946	0	0	0	0	0	0	0	0	0	1	6581.4
HC10-19	HC10	37	M	transverse	0.4848	19.04	1676	0.357	0.5874	0	0	0	0	0	0	0	0	0	0.0556	0	0	0	0	0	140	0.3657	0.0892	0	0.4609	10	0.0842	0	0	0	0	0	0	0	0	0	4	16879.9
HC10-20	HC10	37	M	transverse	0.453	13.93	1367	0.3272	0.6018	0	0	0	0	0	0	0	0	0	0.071	0	0	0	0	0	92	0.3697	0.1804	0	0.2455	10	0.2044	0	0	0	0	0	0	0	0	0	2	7952
HC12-03	HC12	84	F	cecal	0.5006	13.68	4237	0.3336	0.5586	0	0	0	0	0	0	0	0	0	0.1078	0	0	0	0	0	299	0.4289	0.1864	0	0.3236	10	0.0611	0	0	0	0	0	0	0	0	0	4	7682.1
HC12-04	HC12	84	F	cecal	0.5014	15.19	4237	0.3666	0.5488	0	0	0	0	0	0	0	0	0	0.0846	0	0	0	0	0	311	0.4038	0.1854	0	0.3236	10	0.0872	0	0	0	0	0	0	0	0	0	9	5026
HC12-05	HC12	84	F	cecal	0.4985	13.99	4187	0.3696	0.5378	0	0	0	0	0	0	0	0	0	0.0926	0	0	0	0	0	284	0.3788	0.1623	0	0.3206	10	0.1383	0	0	0	0	0	0	0	0	0	0	5226.6
HC12-06	HC12	84	F	cecal	0.4956	15.37	4975	0.3845	0.4826	0	0	0	0	0	0	0	0	0	0.1329	0	0	0	0	0	398	0.3884	0.2132	0	0.2503	10	0.1481	0	0	0	0	0	0	0	0	0	0	8583.4
HC12-07	HC12	84	F	cecal	0.5028	14.94	4069	0.352	0.5441	0	0	0	0	0	0	0	0	0	0.1039	0	0	0	0	0	293	0.4429	0.1563	0	0.3046	10	0.0962	0	0	0	0	0	0	0	0	0	2	4859.5
HC12-08	HC12	84	F	cecal	0.4437	14.23	4684	0.3561	0.5464	0	0	0	0	0	0	0	0	0	0.0975	0	0	0	0	0	367	0.4178	0.1774	0	0.2976	10	0.1072	0	0	0	0	0	0	0	0	0	0	6958.2
HC12-09	HC12	84	F	cecal	0.5046	14.58	5177	0.3823	0.5075	0	0	0	0	0	0	0	0	0	0.1102	0	0	0	0	0	365	0.479	0.2455	0	0.2124	10	0.0631	0	0	0	0	0	0	0	0	0	3	6165.6
HC12-10	HC12	84	F	cecal	0.2858	15.08	5694	0.3373	0.5402	0	0	0	0	0	0	0	0	0	0.1225	0	0	0	0	0	360	0.3056	0.2084	0	0.2585	10	0.2275	0	0	0	0	0	0	1	0	0	2	4786
HC12-11	HC12	84	F	cecal	0.4969	15.16	3929	0.3103	0.588	0	0	0	0	0	0	0	0	0	0.1018	0	0	0	0	0	285	0.4138	0.1643	0	0.2325	10	0.1894	0	0	0	0	0	0	0	0	0	2	4777.4
HC12-12	HC12	84	F	cecal	0.5071	15.2	4406	0.3325	0.5643	0	0	0	0	0	0	0	0	0	0.1032	0	0	0	0	0	335	0.4439	0.1303	0	0.2425	10	0.1834	0	0	0	0	0	0	0	0	0	2	6782.1
HC12-13	HC12	84	F	cecal	0.4989	14.59	5003	0.3483	0.5106	0	0	0	0	0	0	0	0	0	0.1411	0	0	0	0	0	351	0.3731	0.1635	0	0.2748	10	0.1886	0	0	0	0	0	0	0	0	0	1	5907.5
HC12-14	HC12	84	F	cecal	0.5013	14.36	4153	0.3398	0.5461	0	0	0	0	0	0	0	0	0	0.1141	0	0	0	0	0	302	0.3758	0.2054	0	0.2244	10	0.1944	0	0	0	0	0	0	0	0	0	4	4992.5
HC12-15	HC12	84	F	cecal	0.4032	15.12	4437	0.3282	0.5734	0	0	0	0	0	0	0	0	0	0.0984	0	0	0	0	0	276	0.3694	0.1772	0	0.2933	10	0.1602	0	0	0	0	0	2	1	0	0	4	7392.1
HC12-16	HC12	84	F	cecal	0.4995	13.97	4661	0.3671	0.5115	0	0	0	0	0	0	0	0	0	0.1214	0	0	0	0	0	334	0.3758	0.1884	0	0.3808	10	0.0551	0	0	0	0	0	1	0	0	0	1	5570.4
HC12-17	HC12	84	F	cecal	0.4948	15.88	4742	0.3518	0.5359	0	0	0	0	0	0	0	0	0	0.1123	0	0	0	0	0	373	0.4158	0.2074	0	0.2776	10	0.0992	0	0	0	0	0	0	2	0	0	1	5928.4
HC12-18	HC12	84	F	cecal	0.4973	15.25	4035	0.3123	0.6023	0	0	0	0	0	0	0	0	0	0.0854	0	0	0	0	0	301	0.4032	0.1294	0	0.2658	10	0.2016	0	0	0	0	0	0	0	0	0	6	5198.6
HC12-19	HC12	84	F	cecal	0.5052	14.03	4041	0.3198	0.5797	0	0	0	0	0	0	0	0	0	0.1004	0	0	0	0	0	251	0.3293	0.1411	0	0.3844	10	0.1451	0	0	0	0	0	0	0	0	0	3	10236.6
HC12-20	HC12	84	F	cecal	0.4993	15.17	4392	0.3687	0.5456	0	0	0	0	0	0	0	0	0	0.0857	0	0	0	0	0	316	0.4453	0.1535	0	0.2969	10	0.1043	0	0	0	0	0	0	0	0	0	0	3951.5
HC12-21	HC12	84	F	cecal	0.5002	14.78	5262	0.3897	0.4695	0	0	0	0	0	0	0	0	0	0.1407	0	0	0	0	0	407	0.4449	0.2365	0	0.1934	10	0.1253	0	0	0	0	0	1	1	0	0	8	5582.7
HC12-22	HC12	84	F	cecal	0.4936	15.37	4373	0.3421	0.5337	0	0	0	0	0	0	0	0	0	0.1242	0	0	0	0	0	366	0.4218	0.2124	0	0.2184	10	0.1473	0	0	0	0	0	0	0	0	0	3	4248.5
HC12-23	HC12	84	F	cecal	0.2032	15.1	4913	0.3497	0.5486	0	0	0	0	0	0	0	0	0	0.1016	0	0	0	0	0	251	0.2786	0.1483	0	0.3858	10	0.1874	0	0	0	0	0	0	0	0	0	4	6408.1
HC12-24	HC12	84	F	cecal	0.4152	15.22	4125	0.3237	0.5847	0	0	0	0	0	0	0	0	0	0.0915	0	0	0	0	0	261	0.3517	0.1333	0	0.3838	10	0.1313	0	0	0	0	0	0	0	0	0	2	9241.9
HC13-01	HC13	71	M	hepatic flexure	0.5011	14.36	4055	0.4056	0.5029	0	0	0	0	0	0	0	0	0	0.0915	0	0	0	0	0	349	0.5496	0.2036	0	0.1224	10	0.1244	0	0	0	0	0	0	0	0	0	1	8860.7
HC13-02	HC13	71	M	hepatic flexure	0.4941	14.06	3892	0.3911	0.4817	0	0	0	0	0	0	0	0	0	0.1273	0	0	0	0	0	349	0.507	0.2154	0	0.1543	10	0.1232	0	0	0	0	0	0	0	0	0	2	6912.8
HC13-03	HC13	71	M	hepatic flexure	0.2563	14.27	4526	0.376	0.5376	0	0	0	0	0	0	0	0	0	0.0864	0	0	0	0	0	288	0.4589	0.1513	0	0.2084	10	0.1814	0	0	0	0	0	1	0	0	0	2	19000
HC13-04	HC13	71	M	hepatic flexure	0.5012	14.86	3761	0.371	0.5404	0	0	0	0	0	0	0	0	0	0.0886	0	0	0	0	0	315	0.5015	0.1986	0	0.1765	10	0.1234	0	0	0	0	0	1	0	0	0	5	6591
HC13-05	HC13	71	M	hepatic flexure	0.4883	15.56	4009	0.3799	0.5554	0	0	0	0	0	0	0	0	0	0.0647	0	0	0	0	0	366	0.492	0.2325	0	0.0802	10	0.1954	0	0	0	0	0	1	0	0	0	7	6251.2
HC13-06	HC13	71	M	hepatic flexure	0.497	15.3	3981	0.4002	0.5226	0	0	0	0	0	0	0	0	0	0.0772	0	0	0	0	0	351	0.5416	0.2036	0	0.1424	10	0.1123	0	0	0	0	0	0	0	0	0	5	4630.9
HC13-07	HC13	71	M	hepatic flexure	0.4908	14.74	3765	0.3845	0.5236	0	0	0	0	0	0	0	0	0	0.0918	0	0	0	0	0	345	0.5305	0.2132	0	0.1411	10	0.1151	0	0	0	0	0	0	0	0	0	0	6539.6
HC13-08	HC13	71	M	hepatic flexure	0.4078	14.85	3816	0.3891	0.513	0	0	0	0	0	0	0	0	0	0.0978	0	0	0	0	0	313	0.4679	0.1944	0	0.1743	10	0.1633	0	0	0	0	0	0	0	0	0	1	8528.3
HC13-09	HC13	71	M	hepatic flexure	0.4969	14.84	4193	0.4076	0.4878	0	0	0	0	0	0	0	0	0	0.1046	0	0	0	0	0	382	0.5421	0.2234	0	0.1774	10	0.0571	0	0	0	0	0	0	0	0	0	8	14317.9
HC13-10	HC13	71	M	hepatic flexure	0.4857	14.86	3485	0.3745	0.5212	0	0	0	0	0	0	0	0	0	0.1042	0	0	0	0	0	296	0.4805	0.2623	0	0.1692	10	0.0881	0	0	0	0	0	0	0	0	0	4	6623.9
HC13-11	HC13	71	M	hepatic flexure	0.4972	14.96	4024	0.3959	0.5142	0	0	0	0	0	0	0	0	0	0.0899	0	0	0	0	0	361	0.5411	0.2024	0	0.1553	10	0.1012	0	0	0	0	0	0	0	0	0	2	9956.6
HC13-12	HC13	71	M	hepatic flexure	0.4985	14.34	3802	0.3817	0.5188	0	0	0	0	0	0	0	0	0	0.0994	0	0	0	0	0	347	0.494	0.2595	0	0.0982	10	0.1483	0	0	0	0	0	0	0	0	0	2	6483.7
HC13-13	HC13	71	M	hepatic flexure	0.4974	14.15	4397	0.415	0.4949	0	0	0	0	0	0	0	0	0	0.0901	0	0	0	0	0	445	0.5	0.2335	0	0.1072	10	0.1593	0	0	0	0	0	1	0	0	0	4	8969.4
HC13-14	HC13	71	M	hepatic flexure	0.4959	14.43	3223	0.3585	0.582	0	0	0	0	0	0	0	0	0	0.0595	0	0	0	0	0	260	0.5215	0.1562	0	0.1121	10	0.2102	0	0	0	0	0	1	0	0	0	1	10610.2
HC13-15	HC13	71	M	hepatic flexure	0.4925	14.41	3507	0.3603	0.5508	0	0	0	0	0	0	0	0	0	0.0889	0	0	0	0	0	324	0.4058	0.2425	0	0.2194	10	0.1323	0	0	0	0	0	0	0	0	0	2	5915.3
HC13-16	HC13	71	M	hepatic flexure	0.5011	15.65	4209	0.3954	0.5088	0	0	0	0	0	0	0	0	0	0.0958	0	0	0	0	0	406	0.48	0.2575	0	0.1353	10	0.1273	0	0	0	0	0	0	0	0	0	4	6904.1
HC13-17	HC13	71	M	hepatic flexure	0.4979	15.04	4471	0.4297	0.4758	0	0	0	0	0	0	0	0	0	0.0945	0	0	0	0	0	423	0.522	0.2134	0	0.1924	10	0.0721	0	0	0	0	0	0	0	0	0	1	5660.1
HC13-18	HC13	71	M	hepatic flexure	0.4922	14.66	3274	0.3507	0.5804	0	0	0	0	0	0	0	0	0	0.0689	0	0	0	0	0	286	0.4619	0.1523	0	0.2886	10	0.0972	0	0	0	0	0	0	0	0	0	2	6193
HC13-19	HC13	71	M	hepatic flexure	0.496	14.38	4125	0.3989	0.5302	0	0	0	0	0	0	0	0	0	0.0709	0	0	0	0	0	328	0.5531	0.1764	0	0.1964	10	0.0741	0	0	0	0	0	0	0	0	0	4	9236.7
HC13-20	HC13	71	M	hepatic flexure	0.5036	13.85	3476	0.3816	0.5548	0	0	0	0	0	0	0	0	0	0.0636	0	0	0	0	0	298	0.498	0.2365	0	0.1463	10	0.1192	0	0	0	0	0	0	0	0	0	1	5760.7
HC13-21	HC13	71	M	hepatic flexure	0.5082	14.34	3251	0.3526	0.543	0	0	0	0	0	0	0	0	0	0.1044	0	0	0	0	0	294	0.3557	0.2064	0	0.3717	10	0.0661	0	0	0	0	0	0	0	0	0	2	4794.9
HC13-22	HC13	71	M	hepatic flexure	0.5016	14.9	3536	0.389	0.5384	0	0	0	0	0	0	0	0	0	0.0726	0	0	0	0	0	347	0.518	0.2044	0	0.1553	10	0.1222	0	0	0	0	0	1	0	0	0	6	4788.1
HC14-01	HC14	46	F	sigmoid	0.4966	14.61	1577	0.2243	0.7338	0	0	0	0	0	0	0	0	0	0.0419	0	0	0	0	0	152	0.3611	0.1354	0	0.4142	10	0.0893	0	0	0	0	0	0	0	0	0	2	5254.4
HC14-02	HC14	46	F	sigmoid	0.4896	14.69	2049	0.233	0.7308	0	0	0	0	0	0	0	0	0	0.0363	0	0	0	0	0	221	0.2136	0.0502	0	0.6018	10	0.1344	0	0	0	0	0	0	0	0	0	2	5468.6
HC14-03	HC14	46	F	sigmoid	0.5002	15.56	1897	0.2521	0.7221	0	0	0	0	0	0	0	0	0	0.0258	0	0	0	0	0	167	0.2475	0.1373	0	0.5451	10	0.0701	0	0	0	0	0	0	0	0	0	0	4043.6
HC14-04	HC14	46	F	sigmoid	0.4541	15.79	1597	0.2036	0.7791	0	0	0	0	0	0	0	0	0	0.0174	0	0	0	0	0	160	0.2836	0.0772	0	0.51	10	0.1293	0	0	0	0	0	0	0	0	0	1	5753
HC14-05	HC14	46	F	sigmoid	0.5114	15.61	1734	0.2114	0.772	0	0	0	0	0	0	0	0	0	0.0166	0	0	0	0	0	159	0.2355	0.0942	0	0.522	10	0.1483	0	0	0	0	0	0	0	0	0	2	6744
HC14-06	HC14	46	F	sigmoid	0.4929	15.31	1864	0.2889	0.6437	0	0	0	0	0	0	0	0	0	0.0673	0	0	0	0	0	195	0.3136	0.1242	0	0.4689	10	0.0932	0	0	0	0	0	0	0	0	0	1	4406.5
HC14-07	HC14	46	F	sigmoid	0.5048	16.36	1729	0.2485	0.7046	0	0	0	0	0	0	0	0	0	0.0469	0	0	0	0	0	166	0.2034	0.0792	0	0.6814	10	0.0361	0	0	0	0	0	0	0	0	0	1	4600
HC14-08	HC14	46	F	sigmoid	0.5051	14.88	2058	0.3232	0.5842	0	0	0	0	0	0	0	0	0	0.0926	0	0	0	0	0	213	0.3153	0.2032	0	0.3614	10	0.1201	0	0	0	0	0	0	0	0	0	1	6959.7
HC14-09	HC14	46	F	sigmoid	0.5019	13.84	1708	0.2445	0.7339	0	0	0	0	0	0	0	0	0	0.0216	0	0	0	0	0	163	0.321	0.0692	0	0.4714	10	0.1384	0	0	0	0	0	0	0	0	0	1	8430.4
HC14-10	HC14	46	F	sigmoid	0.4599	13.67	1858	0.2461	0.7113	0	0	0	0	0	0	0	0	0	0.0427	0	0	0	0	0	172	0.2545	0.0401	0	0.6052	10	0.1002	0	0	0	0	0	0	0	0	0	0	10917.7
HC14-11	HC14	46	F	sigmoid	0.4988	15.36	3649	0.2662	0.4483	0	0	0	0	0	0	0	0	0	0.2855	0	0	0	0	0	521	0.4128	0.3267	0	0.2255	10	0.0351	0	0	0	0	0	1	0	0	0	3	4219.5
HC14-12	HC14	46	F	sigmoid	0.5128	14.76	1602	0.2315	0.7175	0	0	0	0	0	0	0	0	0	0.0511	0	0	0	0	0	167	0.2936	0.1733	0	0.4469	10	0.0862	0	0	0	0	0	0	0	0	0	1	5542.5
HC14-13	HC14	46	F	sigmoid	0.5028	14.74	1869	0.2818	0.6423	0	0	0	0	0	0	0	0	0	0.0759	0	0	0	0	0	146	0.2545	0.0932	0	0.5691	10	0.0832	0	0	0	0	0	0	0	0	0	1	5549.5
HC14-14	HC14	46	F	sigmoid	0.5165	15.65	2037	0.2875	0.6511	0	0	0	0	0	0	0	0	0	0.0614	0	0	0	0	0	189	0.3868	0.1242	0	0.3497	10	0.1393	0	0	0	0	0	0	0	0	0	4	8696.3
HC14-15	HC14	46	F	sigmoid	0.5113	14.43	1810	0.2657	0.6823	0	0	0	0	0	0	0	0	0	0.0521	0	0	0	0	0	178	0.3006	0.0731	0	0.4459	10	0.1804	0	0	0	0	0	0	0	0	0	0	5958.8
HC14-16	HC14	46	F	sigmoid	0.4795	14.64	1909	0.3089	0.6475	0	0	0	0	0	0	0	0	0	0.0436	0	0	0	0	0	181	0.4359	0.0962	0	0.2876	10	0.1804	0	0	0	0	0	0	0	0	0	0	7050.3
HC14-17	HC14	46	F	sigmoid	0.4668	14.34	1939	0.305	0.6685	0	0	0	0	0	0	0	0	0	0.0265	0	0	0	0	0	198	0.3838	0.1263	0	0.3908	10	0.0992	0	0	0	0	0	0	0	0	0	2	4286.3
HC14-18	HC14	46	F	sigmoid	0.4956	13.57	1751	0.2387	0.7186	0	0	0	0	0	0	0	0	0	0.0426	0	0	0	0	0	136	0.2929	0.1023	0	0.3621	10	0.2427	0	0	0	0	0	0	0	0	0	2	4695
HC14-19	HC14	46	F	sigmoid	0.5046	15.18	1996	0.2938	0.647	0	0	0	0	0	0	0	0	0	0.0592	0	0	0	0	0	195	0.3337	0.1132	0	0.48	10	0.0731	0	0	0	0	0	0	0	0	0	3	5372
HC15-01	HC15	56	F	rectosigmoid	0.4916	15.35	2787	0.4136	0.5139	0	0	0	0	0	0	0	0	0	0.0725	0	0	0	0	0	216	0.4333	0.1906	0	0.3159	10	0.0602	0	0	0	0	0	0	1	0	0	4	4293.2
HC15-02	HC15	56	F	rectosigmoid	0.5024	15.27	2997	0.3999	0.4946	0	0	0	0	0	0	0	0	0	0.1055	0	0	0	0	0	237	0.4419	0.1122	0	0.3216	10	0.1242	0	0	0	0	0	0	0	0	0	8	5328.8
HC15-03	HC15	56	F	rectosigmoid	0.4975	14.15	2889	0.414	0.4909	0	0	0	0	0	0	0	0	0	0.0951	0	0	0	0	0	210	0.4299	0.2104	0	0.1613	10	0.1984	0	0	0	0	0	0	0	0	0	8	4363
HC15-04	HC15	56	F	rectosigmoid	0.4991	15.65	2851	0.3854	0.5611	0	0	0	0	0	0	0	0	0	0.0535	0	0	0	0	0	236	0.3862	0.0983	0	0.3591	10	0.1565	0	0	0	0	0	0	0	0	0	14	5509.9
HC15-05	HC15	56	F	rectosigmoid	0.4686	14.63	2571	0.4062	0.5221	0	0	0	0	0	0	0	0	0	0.0717	0	0	0	0	0	207	0.4154	0.0871	0	0.4344	10	0.0631	0	0	0	0	0	0	0	0	0	7	8114.4
HC15-06	HC15	56	F	rectosigmoid	0.4721	16.59	2522	0.3642	0.5714	0	0	0	0	0	0	0	0	0	0.0644	0	0	0	0	0	208	0.3828	0.1613	0	0.3727	10	0.0832	0	0	0	0	0	0	0	0	0	6	5220.5
HC15-07	HC15	56	F	rectosigmoid	0.5143	14.14	2379	0.3708	0.5367	0	0	0	0	0	0	0	0	0	0.0925	0	0	0	0	0	170	0.3948	0.2154	0	0.2906	10	0.0992	0	0	0	0	0	0	0	0	0	4	7476.8
HC15-08	HC15	56	F	rectosigmoid	0.5051	14.97	2878	0.4048	0.5075	0	0	0	0	0	0	0	0	0	0.0877	0	0	0	0	0	231	0.3834	0.0931	0	0.4404	10	0.0831	0	0	0	0	0	1	0	0	0	6	7520.2
HC15-09	HC15	56	F	rectosigmoid	0.4872	14.41	2528	0.3923	0.5533	0	0	0	0	0	0	0	0	0	0.0543	0	0	0	0	0	198	0.4088	0.1142	0	0.3156	10	0.1613	0	0	0	0	0	0	0	0	0	8	4686.9
HC15-10	HC15	56	F	rectosigmoid	0.5002	15.17	2254	0.337	0.6247	0	0	0	0	0	0	0	0	0	0.0383	0	0	0	0	0	169	0.2776	0.1082	0	0.511	10	0.1032	0	0	0	0	0	1	0	0	0	3	5044.3
HC15-11	HC15	56	F	rectosigmoid	0.5015	14.92	2913	0.3925	0.5165	0	0	0	0	0	0	0	0	0	0.091	0	0	0	0	0	241	0.3714	0.1672	0	0.4184	10	0.043	0	0	0	0	0	0	0	0	0	4	4802.3
HC15-12	HC15	56	F	rectosigmoid	0.497	15.93	2397	0.3959	0.552	0	0	0	0	0	0	0	0	0	0.052	0	0	0	0	0	190	0.3908	0.2305	0	0.2124	10	0.1663	0	0	0	0	0	0	0	0	0	5	4601.2
HC15-13	HC15	56	F	rectosigmoid	0.4871	14.62	2786	0.4078	0.5219	0	0	0	0	0	0	0	0	0	0.0703	0	0	0	0	0	233	0.3443	0.1491	0	0.4024	10	0.1041	0	0	0	0	0	0	0	0	0	4	5956.3
HC15-14	HC15	56	F	rectosigmoid	0.5021	15.32	2505	0.4094	0.5378	0	0	0	0	0	0	0	0	0	0.0528	0	0	0	0	0	173	0.4569	0.1713	0	0.2355	10	0.1363	0	0	0	0	0	0	0	0	0	7	6644.7
HC15-15	HC15	56	F	rectosigmoid	0.4614	14.6	2852	0.3559	0.5328	0	0	0	0	0	0	0	0	0	0.1113	0	0	0	0	0	229	0.5601	0.1192	0	0.1743	10	0.1463	0	0	0	0	0	0	0	0	0	7	5951
HC15-16	HC15	56	F	rectosigmoid	0.4409	16.05	2825	0.3666	0.5288	0	0	0	0	0	0	0	0	0	0.1047	0	0	0	0	0	256	0.3778	0.1623	0	0.3567	10	0.1032	0	0	0	0	0	0	0	0	0	15	5533.8
HC15-17	HC15	56	F	rectosigmoid	0.4916	15.01	2656	0.3938	0.5405	0	0	0	0	0	0	0	0	0	0.0658	0	0	0	0	0	210	0.3407	0.1673	0	0.4289	10	0.0631	0	0	0	0	0	0	0	0	0	9	6100.4
HC15-18	HC15	56	F	rectosigmoid	0.5382	15.22	2547	0.4021	0.5377	0	0	0	0	0	0	0	0	0	0.0602	0	0	0	0	0	194	0.3908	0.1723	0	0.3016	10	0.1353	0	0	0	0	0	0	0	0	0	1	4918.1
HC15-19	HC15	56	F	rectosigmoid	0.499	15.97	2885	0.3912	0.5111	0	0	0	0	0	0	0	0	0	0.0977	0	0	0	0	0	247	0.3898	0.1723	0	0.3116	10	0.1263	0	0	0	0	0	0	0	0	0	5	4843.1
HC15-20	HC15	56	F	rectosigmoid	0.507	16.4	3050	0.4065	0.5548	0	0	0	0	0	0	0	0	0	0.0387	0	0	0	0	0	245	0.3397	0.1112	0	0.3878	10	0.1613	0	0	0	0	0	0	0	0	0	11	6087.4
HC15-21	HC15	56	F	rectosigmoid	0.5026	16.65	3409	0.422	0.4914	0	0	0	0	0	0	0	0	0	0.0866	0	0	0	0	0	297	0.4389	0.1723	0	0.3006	10	0.0882	0	0	0	0	0	0	0	0	0	17	9264.5
HC15-22	HC15	56	F	rectosigmoid	0.4851	15.74	2994	0.4182	0.511	0	0	0	0	0	0	0	0	0	0.0708	0	0	0	0	0	248	0.3126	0.1844	0	0.4228	10	0.0802	0	0	0	0	0	0	0	0	0	18	6587.7
HC15-23	HC15	56	F	rectosigmoid	0.4946	15.21	2529	0.3682	0.5635	0	0	0	0	0	0	0	0	0	0.0683	0	0	0	0	0	188	0.3818	0.1403	0	0.3798	10	0.0982	0	0	0	0	0	0	0	0	0	13	4375.3
HC16-01	HC16	63	F	ascending	0.5093	22.91	3194	0.2879	0.6399	0	0	0	0	0	0	0	0	0	0.0721	0	0	0	0	0	246	0.3293	0.2362	0	0.2993	10	0.1351	0	0	0	0	0	0	0	0	0	1	4477.1
HC16-02	HC16	63	F	ascending	0.4875	14.7	2934	0.3301	0.6194	0	0	0	0	0	0	0	0	0	0.0505	0	0	0	0	0	211	0.2806	0.2044	0	0.4008	10	0.1142	0	0	0	0	0	1	0	0	0	4	3764.9
HC16-03	HC16	63	F	ascending	0.4943	12.18	2469	0.2804	0.6506	0	0	0	0	0	0	0	0	0	0.069	0	0	0	0	0	158	0.4329	0.1072	0	0.2315	10	0.2285	0	0	0	0	0	0	0	0	0	0	3592.4
HC16-04	HC16	63	F	ascending	0.5032	19.06	3216	0.3118	0.6157	0	0	0	0	0	0	0	0	0	0.0725	0	0	0	0	0	247	0.2545	0.1513	0	0.4629	10	0.1313	0	0	0	0	0	1	0	0	0	1	4642.9
HC16-05	HC16	63	F	ascending	0.5014	13.61	3307	0.3104	0.5954	0	0	0	0	0	0	0	0	0	0.0941	0	0	0	0	0	247	0.2593	0.2162	0	0.3383	10	0.1862	0	0	0	0	0	1	0	0	0	0	4905.5
HC16-06	HC16	63	F	ascending	0.4529	16.9	2778	0.2848	0.6705	0	0	0	0	0	0	0	0	0	0.0447	0	0	0	0	0	216	0.3487	0.1333	0	0.3477	10	0.1703	0	0	0	0	0	0	0	0	0	0	4264.3
HC16-07	HC16	63	F	ascending	0.4927	13.06	2668	0.3089	0.6392	0	0	0	0	0	0	0	0	0	0.0519	0	0	0	0	0	199	0.4018	0.1263	0	0.2565	10	0.2154	0	0	0	0	0	0	0	0	0	1	5670.1
HC16-08	HC16	63	F	ascending	0.4997	13.54	2802	0.2706	0.66	0	0	0	0	0	0	0	0	0	0.0693	0	0	0	0	0	212	0.3734	0.1882	0	0.1702	10	0.2683	0	0	0	0	0	0	0	0	0	0	3967.9
HC16-09	HC16	63	F	ascending	0.5088	15.18	2950	0.3077	0.6452	0	0	0	0	0	0	0	0	0	0.0471	0	0	0	0	0	220	0.3814	0.1652	0	0.3013	10	0.1522	0	0	0	0	0	0	0	0	0	1	4178.1
HC16-10	HC16	63	F	ascending	0.4957	12.53	2634	0.2768	0.6574	0	0	0	0	0	0	0	0	0	0.0658	0	0	0	0	0	203	0.339	0.2197	0	0.2738	10	0.1675	0	0	0	0	0	1	0	0	0	1	8344.6
HC16-11	HC16	63	F	ascending	0.4939	15.29	3059	0.3105	0.5948	0	0	0	0	0	0	0	0	0	0.0948	0	0	0	0	0	213	0.4138	0.1693	0	0.2325	10	0.1844	0	0	0	0	0	0	1	0	0	1	4113.8
HC16-12	HC16	63	F	ascending	0.4686	18.77	3478	0.2849	0.5861	0	0	0	0	0	0	0	0	0	0.129	0	0	0	0	0	297	0.4028	0.2174	0	0.2345	10	0.1453	0	0	0	0	0	0	0	0	0	2	4872
HC16-13	HC16	63	F	ascending	0.4811	13.87	2975	0.3127	0.6186	0	0	0	0	0	0	0	0	0	0.0686	0	0	0	0	0	220	0.2786	0.1122	0	0.4198	10	0.1894	0	0	0	0	0	0	0	0	0	1	4527.3
HC16-14	HC16	63	F	ascending	0.4965	15.54	2743	0.2981	0.6528	0	0	0	0	0	0	0	0	0	0.0491	0	0	0	0	0	189	0.3213	0.1722	0	0.2973	10	0.2092	0	0	0	0	0	0	0	0	0	0	4553.1
HC16-15	HC16	63	F	ascending	0.3933	18.04	3754	0.356	0.6001	0	0	0	0	0	0	0	0	0	0.0439	0	0	0	0	0	211	0.3257	0.1343	0	0.2184	10	0.3216	0	0	0	0	0	0	0	0	0	1	3856.1
HC16-16	HC16	63	F	ascending	0.5104	17.38	3164	0.307	0.6073	0	0	0	0	0	0	0	0	0	0.0857	0	0	0	0	0	256	0.3136	0.2275	0	0.3136	10	0.1453	0	0	0	0	0	0	0	0	0	1	4413.1
HC16-17	HC16	63	F	ascending	0.4914	16.57	3062	0.3372	0.6187	0	0	0	0	0	0	0	0	0	0.0441	0	0	0	0	0	225	0.3367	0.1303	0	0.3577	10	0.1754	0	0	0	0	0	0	0	0	0	4	4451.1
HC16-18	HC16	63	F	ascending	0.4945	17.1	3580	0.334	0.5876	0	0	0	0	0	0	0	0	0	0.0784	0	0	0	0	0	261	0.3597	0.1533	0	0.2435	10	0.2435	0	0	0	0	0	0	0	0	0	1	4025.8
HC16-19	HC16	63	F	ascending	0.4993	16.87	2690	0.2917	0.6774	0	0	0	0	0	0	0	0	0	0.0309	0	0	0	0	0	193	0.3447	0.1483	0	0.2174	10	0.2896	0	0	0	0	0	1	0	0	0	2	5077.8
HC17-01	HC17	64	F	descending	0.4966	13.71	2695	0.3086	0.6273	0	0	0	0	0	0	0	0	0	0.0641	0	0	0	0	0	180	0.3377	0.1884	0	0.3737	10	0.1002	0	0	0	0	0	0	0	0	0	1	4215.3
HC17-02	HC17	64	F	descending	0.4877	16.92	3249	0.3387	0.6015	0	0	0	0	0	0	0	0	0	0.0598	0	0	0	0	0	235	0.3747	0.2595	0	0.1934	10	0.1723	0	0	0	0	0	0	0	0	0	1	3892.6
HC17-03	HC17	64	F	descending	0.5002	14.67	3152	0.3433	0.5609	0	0	0	0	0	0	0	0	0	0.0958	0	0	0	0	0	199	0.4429	0.1343	0	0.3267	10	0.0962	0	0	0	0	0	0	0	0	0	1	4218.3
HC17-04	HC17	64	F	descending	0.5136	16.68	3319	0.3247	0.5892	0	0	0	0	0	0	0	0	0	0.086	0	0	0	0	0	243	0.482	0.1703	0	0.2074	10	0.1403	0	0	0	0	0	0	0	0	0	4	5030.2
HC17-05	HC17	64	F	descending	0.4982	21.05	3863	0.3919	0.5198	0	0	0	0	0	0	0	0	0	0.0883	0	0	0	0	0	290	0.4058	0.2605	0	0.2525	10	0.0812	0	0	0	0	0	0	0	0	0	5	5773.4
HC17-07	HC17	64	F	descending	0.4949	19.52	4273	0.4205	0.4765	0	0	0	0	0	0	0	0	0	0.103	0	0	0	0	0	322	0.4679	0.2525	0	0.2084	10	0.0711	0	0	0	0	0	0	1	0	0	4	3579.4
HC17-08	HC17	64	F	descending	0.4967	14.62	3657	0.3799	0.5094	0	0	0	0	0	0	0	0	0	0.1107	0	0	0	0	0	221	0.4474	0.2102	0	0.1992	10	0.1431	0	0	0	0	0	0	0	0	0	6	5252.3
HC17-12	HC17	64	F	descending	0.4946	13.84	3267	0.3403	0.5695	0	0	0	0	0	0	0	0	0	0.0902	0	0	0	0	0	223	0.4469	0.1824	0	0.1824	10	0.1884	0	0	0	0	0	0	0	0	0	4	3489.6
HC17-13	HC17	64	F	descending	0.4982	13.57	3351	0.3658	0.5607	0	0	0	0	0	0	0	0	0	0.0735	0	0	0	0	0	215	0.4114	0.1391	0	0.3704	10	0.0791	0	0	0	0	0	1	0	0	0	2	4467.6
HC17-15	HC17	64	F	descending	0.5028	17.55	2969	0.3132	0.6184	0	0	0	0	0	0	0	0	0	0.0684	0	0	0	0	0	186	0.3864	0.1712	0	0.1421	10	0.3003	0	0	0	0	0	0	0	0	0	1	5148.7
HC17-16	HC17	64	F	descending	0.5015	13.72	2931	0.3087	0.6117	0	0	0	0	0	0	0	0	0	0.0796	0	0	0	0	0	200	0.3731	0.1675	0	0.328	10	0.1314	0	0	0	0	0	0	0	0	0	0	4241.4
HC17-17	HC17	64	F	descending	0.4124	15.59	3191	0.3756	0.5499	0	0	0	0	0	0	0	0	0	0.0745	0	0	0	0	0	208	0.4294	0.1642	0	0.2683	10	0.1381	0	0	0	0	0	0	0	0	0	4	3666.2
HC17-18	HC17	64	F	descending	0.4896	13.17	2835	0.3476	0.5958	0	0	0	0	0	0	0	0	0	0.0565	0	0	0	0	0	152	0.4409	0.1984	0	0.2976	10	0.0631	0	0	0	0	0	0	0	0	0	0	4260.8
HC17-19	HC17	64	F	descending	0.4921	14.17	3685	0.361	0.5263	0	0	0	0	0	0	0	0	0	0.1126	0	0	0	0	0	253	0.49	0.1353	0	0.2836	10	0.0912	0	0	0	0	0	0	0	0	0	9	4601.7
HC18-01	HC18	66	F	cecal	0.5079	16.72	3199	0.3147	0.6155	0	0	0	0	0	0	0	0	0	0.0698	0	0	0	0	0	234	0.4022	0.1434	0	0.2758	10	0.1785	0	0	0	0	0	0	1	0	0	3	3655.1
HC18-03	HC18	66	F	cecal	0.496	13.31	3640	0.3502	0.5519	0	0	0	0	0	0	0	0	0	0.0979	0	0	0	0	0	268	0.4359	0.1132	0	0.2655	10	0.1854	0	0	0	0	0	0	0	0	0	1	4382.1
HC18-05	HC18	66	F	cecal	0.4989	15.29	3712	0.3764	0.535	0	0	0	0	0	0	0	0	0	0.0886	0	0	0	0	0	250	0.4419	0.1683	0	0.2555	10	0.1343	0	0	0	0	0	0	0	0	0	3	3839.4
HC18-07	HC18	66	F	cecal	0.5137	17.25	3413	0.3346	0.5837	0	0	0	0	0	0	0	0	0	0.0817	0	0	0	0	0	224	0.4575	0.1682	0	0.2392	10	0.1351	0	0	0	0	0	0	0	0	0	4	3781.4
HC18-08	HC18	66	F	cecal	0.4963	14.42	3808	0.3694	0.5355	0	0	0	0	0	0	0	0	0	0.0951	0	0	0	0	0	247	0.4529	0.1593	0	0.2004	10	0.1874	0	0	0	0	0	0	0	0	0	0	4650.2
HC18-09	HC18	66	F	cecal	0.5011	13.25	3842	0.4042	0.5096	0	0	0	0	0	0	0	0	0	0.0862	0	0	0	0	0	297	0.4739	0.2114	0	0.2335	10	0.0812	0	0	0	0	0	0	0	0	0	0	4653.1
HC18-10	HC18	66	F	cecal	0.4741	14.1	3929	0.3672	0.5358	0	0	0	0	0	0	0	0	0	0.097	0	0	0	0	0	258	0.491	0.1593	0	0.1623	10	0.1874	0	0	0	0	0	0	0	0	0	3	4525.2
HC18-11	HC18	66	F	cecal	0.4961	20.12	4710	0.4027	0.4782	0	0	0	0	0	0	0	0	0	0.1191	0	0	0	0	0	388	0.511	0.1513	0	0.1633	10	0.1743	0	0	0	0	0	0	1	0	0	2	4159
HC18-12	HC18	66	F	cecal	0.4962	18.52	3581	0.3634	0.5595	0	0	0	0	0	0	0	0	0	0.0772	0	0	0	0	0	247	0.4359	0.1433	0	0.2275	10	0.1934	0	0	0	0	0	0	0	0	0	2	4385.8
HC18-13	HC18	66	F	cecal	0.4769	16.48	3362	0.3381	0.5973	0	0	0	0	0	0	0	0	0	0.0646	0	0	0	0	0	212	0.4178	0.1633	0	0.2595	10	0.1593	0	0	0	0	0	0	0	0	0	1	3871.1
HC18-14	HC18	66	F	cecal	0.498	13.76	4035	0.3824	0.5508	0	0	0	0	0	0	0	0	0	0.0668	0	0	0	0	0	269	0.3882	0.2397	0	0.2788	10	0.0933	0	0	0	0	0	0	0	0	0	3	4508.5
HC18-15	HC18	66	F	cecal	0.502	20.35	3600	0.3696	0.5603	0	0	0	0	0	0	0	0	0	0.0701	0	0	0	0	0	255	0.4238	0.2485	0	0.0812	10	0.2465	0	0	0	0	0	0	0	0	0	1	3559.8
HC18-16	HC18	66	F	cecal	0.5025	16.5	3722	0.3519	0.5607	0	0	0	0	0	0	0	0	0	0.0874	0	0	0	0	0	285	0.3878	0.1713	0	0.2455	10	0.1954	0	0	0	0	0	0	0	0	0	2	3727.4
HC18-17	HC18	66	F	cecal	0.5045	13.15	3332	0.3805	0.5314	0	0	0	0	0	0	0	0	0	0.088	0	0	0	0	0	245	0.4443	0.2166	0	0.2427	10	0.0963	0	0	0	0	0	0	0	0	0	5	5043.8
HC18-18	HC18	66	F	cecal	0.4648	19.65	3934	0.3868	0.5217	0	0	0	0	0	0	0	0	0	0.0915	0	0	0	0	0	291	0.4279	0.2124	0	0.2786	10	0.0812	0	0	0	0	0	0	0	0	0	0	5445
HC18-19	HC18	66	F	cecal	0.5444	13.13	3753	0.3954	0.5055	0	0	0	0	0	0	0	0	0	0.0991	0	0	0	0	0	258	0.4985	0.1795	0	0.1916	10	0.1304	0	0	0	0	0	0	0	0	0	3	4225.4
HC18-20	HC18	66	F	cecal	0.5	13.46	3376	0.3686	0.5743	0	0	0	0	0	0	0	0	0	0.0571	0	0	0	0	0	257	0.3942	0.2116	0	0.2558	10	0.1384	0	0	0	0	0	0	0	0	0	3	5135.4
HC19-01	HC19	73	M	ascending	0.5023	15.23	3807	0.3547	0.544	0	0	0	0	0	0	0	0	0	0.1013	0	0	0	0	0	271	0.3727	0.1924	0	0.3597	10	0.0752	0	0	0	0	0	0	0	0	0	11	4458.2
HC19-02	HC19	73	M	ascending	0.4292	18.16	3484	0.2905	0.6676	0	0	0	0	0	0	0	0	0	0.0418	0	0	0	0	0	192	0.2745	0.1854	0	0.1854	10	0.3547	0	0	0	0	0	0	0	0	0	2	4288.2
HC19-03	HC19	73	M	ascending	0.4957	13.29	3080	0.2919	0.6514	0	0	0	0	0	0	0	0	0	0.0567	0	0	0	0	0	164	0.2595	0.1493	0	0.4228	10	0.1683	0	0	0	0	0	0	0	0	0	0	3959.2
HC19-04	HC19	73	M	ascending	0.5219	23.51	3277	0.3082	0.6068	0	0	0	0	0	0	0	0	0	0.085	0	0	0	0	0	211	0.2675	0.2004	0	0.3267	10	0.2054	0	0	0	0	0	0	0	0	0	6	5352.8
HC19-05	HC19	73	M	ascending	0.503	13.54	2739	0.3048	0.6243	0	0	0	0	0	0	0	0	0	0.0709	0	0	0	0	0	166	0.3397	0.1543	0	0.3988	10	0.1072	0	0	0	0	0	1	0	0	0	2	4745.6
HC19-06	HC19	73	M	ascending	0.4923	16.68	3391	0.3155	0.6017	0	0	0	0	0	0	0	0	0	0.0828	0	0	0	0	0	204	0.3257	0.2555	0	0.3267	10	0.0922	0	0	0	0	0	1	0	0	0	4	5173.1
HC19-07	HC19	73	M	ascending	0.5028	15.67	3262	0.2842	0.642	0	0	0	0	0	0	0	0	0	0.0739	0	0	0	0	0	194	0.4102	0.1966	0	0.1765	10	0.2166	0	0	0	0	0	0	0	0	0	0	3694.8
HC19-08	HC19	73	M	ascending	0.497	16.12	3271	0.3014	0.6216	0	0	0	0	0	0	0	0	0	0.077	0	0	0	0	0	212	0.3066	0.1974	0	0.2976	10	0.1984	0	0	0	0	0	0	0	0	0	5	5575.3
HC19-09	HC19	73	M	ascending	0.4751	13.86	2824	0.2782	0.7021	0	0	0	0	0	0	0	0	0	0.0198	0	0	0	0	0	160	0.2224	0.1383	0	0.3697	10	0.2695	0	0	0	0	0	1	0	0	0	2	4055.3
HC19-10	HC19	73	M	ascending	0.4758	25.5	3759	0.3419	0.5925	0	0	0	0	0	0	0	0	0	0.0656	0	0	0	0	0	280	0.2909	0.2036	0	0.4574	10	0.0481	0	0	0	0	0	0	0	0	0	0	3447
HC19-11	HC19	73	M	ascending	0.431	14	3493	0.2818	0.6745	0	0	0	0	0	0	0	0	0	0.0438	0	0	0	0	0	174	0.2355	0.1112	0	0.4439	10	0.2094	0	0	0	0	0	0	0	0	0	3	4345.2
HC19-12	HC19	73	M	ascending	0.4884	16.14	3666	0.2948	0.6463	0	0	0	0	0	0	0	0	0	0.0589	0	0	0	0	0	215	0.3427	0.2605	0	0.2505	10	0.1463	0	0	0	0	0	0	0	0	0	3	4039.2
HC19-13	HC19	73	M	ascending	0.5155	16.14	3395	0.2624	0.7033	0	0	0	0	0	0	0	0	0	0.0342	0	0	0	0	0	183	0.2856	0.1293	0	0.3808	10	0.2044	0	0	0	0	0	0	0	0	0	1	4666.7
HC19-14	HC19	73	M	ascending	0.482	19.04	3657	0.3128	0.6456	0	0	0	0	0	0	0	0	0	0.0416	0	0	0	0	0	236	0.2447	0.1354	0	0.3591	10	0.2608	0	0	0	0	0	0	0	0	0	0	5190.2
HC19-15	HC19	73	M	ascending	0.5037	16.19	3745	0.3182	0.6213	0	0	0	0	0	0	0	0	0	0.0605	0	0	0	0	0	250	0.3103	0.1982	0	0.2793	10	0.2122	0	0	0	0	0	0	0	0	0	6	6873.1
HC19-16	HC19	73	M	ascending	0.4938	21.59	3505	0.3289	0.6258	0	0	0	0	0	0	0	0	0	0.0453	0	0	0	0	0	222	0.2745	0.2285	0	0.3888	10	0.1082	0	0	0	0	0	1	0	0	0	1	4484.6
HC19-17	HC19	73	M	ascending	0.5022	14.74	3355	0.2832	0.6614	0	0	0	0	0	0	0	0	0	0.0555	0	0	0	0	0	208	0.2836	0.2064	0	0.3657	10	0.1443	0	0	0	0	0	0	0	0	0	0	5139.3
HC19-18	HC19	73	M	ascending	0.4974	17.36	3482	0.3155	0.6072	0	0	0	0	0	0	0	0	0	0.0773	0	0	0	0	0	215	0.2966	0.2084	0	0.3196	10	0.1754	0	0	0	0	0	0	0	0	0	2	4591.1
HC19-19	HC19	73	M	ascending	0.4987	13.03	3476	0.3136	0.6063	0	0	0	0	0	0	0	0	0	0.0801	0	0	0	0	0	194	0.2966	0.2615	0	0.2244	10	0.2174	0	0	0	0	0	1	0	0	0	12	7032.2
HC19-20	HC19	73	M	ascending	0.5032	15.08	3363	0.3185	0.6057	0	0	0	0	0	0	0	0	0	0.0757	0	0	0	0	0	200	0.3457	0.2044	0	0.2876	10	0.1623	0	0	0	0	0	0	0	0	0	2	6192.3
HC19-21	HC19	73	M	ascending	0.5007	13.28	2932	0.3153	0.6262	0	0	0	0	0	0	0	0	0	0.0584	0	0	0	0	0	193	0.3246	0.1964	0	0.3327	10	0.1463	0	0	0	0	0	0	1	0	0	2	6019
HC19-22	HC19	73	M	ascending	0.5024	16.23	3273	0.2712	0.7011	0	0	0	0	0	0	0	0	0	0.0277	0	0	0	0	0	175	0.3501	0.1595	0	0.331	10	0.1595	0	0	0	0	0	0	0	0	0	2	4975
HC19-23	HC19	73	M	ascending	0.4989	14.19	3404	0.2923	0.6391	0	0	0	0	0	0	0	0	0	0.0686	0	0	0	0	0	213	0.3427	0.1413	0	0.2996	10	0.2164	0	0	0	0	0	0	1	0	0	2	6594.9
HC20-01	HC20	45	F	sigmoid	0.478	23.72	2457	0.4106	0.5017	0	0	0	0	0	0	0	0	0	0.0877	0	0	0	0	0	204	0.484	0.2034	0	0.1633	10	0.1493	0	0	0	0	0	0	0	0	0	5	6385.7
HC20-02	HC20	45	F	sigmoid	0.4793	15.63	2112	0.3959	0.5486	0	0	0	0	0	0	0	0	0	0.0554	0	0	0	0	0	154	0.4178	0.1884	0	0.3006	10	0.0932	0	0	0	0	0	1	0	0	0	3	6602.6
HC20-03	HC20	45	F	sigmoid	0.4609	15.47	2330	0.408	0.4767	0	0	0	0	0	0	0	0	0	0.1153	0	0	0	0	0	132	0.4764	0.2648	0	0.0873	10	0.1715	0	0	0	0	0	0	0	0	0	0	5532.6
HC20-04	HC20	45	F	sigmoid	0.4805	21.6	2164	0.3599	0.543	0	0	0	0	0	0	0	0	0	0.0971	0	0	0	0	0	167	0.4178	0.2255	0	0.1764	10	0.1804	0	0	0	0	0	0	0	0	0	1	5855.1
HC20-05	HC20	45	F	sigmoid	0.4895	13.44	2102	0.3938	0.5166	0	0	0	0	0	0	0	0	0	0.0896	0	0	0	0	0	133	0.4549	0.2355	0	0.2034	10	0.1062	0	0	0	0	0	0	0	0	0	1	6721.7
HC20-06	HC20	45	F	sigmoid	0.4999	19.05	2369	0.4021	0.497	0	0	0	0	0	0	0	0	0	0.1009	0	0	0	0	0	173	0.479	0.2034	0	0.2004	10	0.1172	0	0	0	0	0	0	0	0	0	1	5882.5
HC20-07	HC20	45	F	sigmoid	0.5069	14.96	2256	0.3751	0.5068	0	0	0	0	0	0	0	0	0	0.1181	0	0	0	0	0	154	0.5601	0.1202	0	0.1864	10	0.1333	0	0	0	0	0	0	0	0	0	3	9387.3
HC20-08	HC20	45	F	sigmoid	0.4471	13.69	2055	0.3394	0.5656	0	0	0	0	0	0	0	0	0	0.095	0	0	0	0	0	137	0.4289	0.1944	0	0.2455	10	0.1313	0	0	0	0	0	0	0	0	0	2	5363.4
HC20-09	HC20	45	F	sigmoid	0.4916	16.86	2254	0.4136	0.5099	0	0	0	0	0	0	0	0	0	0.0766	0	0	0	0	0	157	0.494	0.2144	0	0.2074	10	0.0842	0	0	0	0	0	0	0	0	0	5	5663.9
HC20-10	HC20	45	F	sigmoid	0.499	16.13	2722	0.4025	0.4743	0	0	0	0	0	0	0	0	0	0.1232	0	0	0	0	0	193	0.5085	0.1956	0	0.1886	10	0.1073	0	0	0	0	0	0	0	0	0	1	7803.8
HC20-11	HC20	45	F	sigmoid	0.4931	19.26	2424	0.3996	0.5135	0	0	0	0	0	0	0	0	0	0.0868	0	0	0	0	0	145	0.5455	0.1522	0	0.1952	10	0.1071	0	0	0	0	0	0	0	0	0	1	7266.1
HC20-12	HC20	45	F	sigmoid	0.5056	13.39	2203	0.4085	0.5015	0	0	0	0	0	0	0	0	0	0.0899	0	0	0	0	0	154	0.4443	0.2377	0	0.1364	10	0.1815	0	0	0	0	0	0	0	0	0	0	6477.7
HC20-13	HC20	45	F	sigmoid	0.4989	14.23	2141	0.4207	0.4939	0	0	0	0	0	0	0	0	0	0.0854	0	0	0	0	0	129	0.3892	0.2207	0	0.1294	10	0.2608	0	0	0	0	0	0	0	0	0	1	5270.2
HC20-14	HC20	45	F	sigmoid	0.5074	15.66	2052	0.3748	0.5239	0	0	0	0	0	0	0	0	0	0.1013	0	0	0	0	0	126	0.3657	0.1934	0	0.3627	10	0.0782	0	0	0	0	0	1	0	0	0	0	4877.1
HC20-15	HC20	45	F	sigmoid	0.503	18.52	2137	0.3715	0.563	0	0	0	0	0	0	0	0	0	0.0655	0	0	0	0	0	152	0.4248	0.1663	0	0.4088	10	0	0	0	0	0	0	0	0	0	0	1	4338
HC20-16	HC20	45	F	sigmoid	0.4966	17.33	2167	0.3835	0.521	0	0	0	0	0	0	0	0	0	0.0956	0	0	0	0	0	132	0.3848	0.2415	0	0.2856	10	0.0882	0	0	0	0	0	1	0	0	0	1	4927.9
HC20-17	HC20	45	F	sigmoid	0.2676	15.54	2773	0.3546	0.5715	0	0	0	0	0	0	0	0	0	0.0739	0	0	0	0	0	133	0.3026	0.1583	0	0.1743	10	0.3647	0	0	0	0	0	0	0	0	0	0	4725.2
HC20-18	HC20	45	F	sigmoid	0.4741	17.08	2155	0.3529	0.525	0	0	0	0	0	0	0	0	0	0.1221	0	0	0	0	0	163	0.3684	0.1782	0	0.2262	10	0.2272	0	0	0	0	0	1	0	0	0	1	5955.7
HC20-19	HC20	45	F	sigmoid	0.4858	14.47	2029	0.3822	0.5418	0	0	0	0	0	0	0	0	0	0.076	0	0	0	0	0	135	0.4605	0.2683	0	0.1331	10	0.1381	0	0	0	0	0	0	1	0	0	2	5672.1
HC20-20	HC20	45	F	sigmoid	0.5104	21.56	2443	0.3769	0.5045	0	0	0	0	0	0	0	0	0	0.1187	0	0	0	0	0	196	0.5115	0.1886	0	0.1515	10	0.1484	0	0	0	0	0	0	0	0	0	2	5951.4
HC20-21	HC20	45	F	sigmoid	0.5011	15.29	2186	0.3665	0.5451	0	0	0	0	0	0	0	0	0	0.0884	0	0	0	0	0	140	0.4363	0.1374	0	0.2337	10	0.1926	0	0	0	0	0	0	0	0	0	1	4042.2
HC20-22	HC20	45	F	sigmoid	0.4574	19.38	2452	0.3974	0.5145	0	0	0	0	0	0	0	0	0	0.0881	0	0	0	0	0	174	0.5361	0.1914	0	0.1864	10	0.0862	0	0	0	0	0	0	0	0	0	5	8922.9
HC21-01	HC21	52	F	sigmoid	0.5147	19.54	3407	0.2346	0.5778	0	0	0	0	0	0	0	0	0	0.0365	0	0	0	0.1511	0	382	0.2076	0.0963	0	0.1805	10	0.0632	0	0	0	0.4524	0	0	1	0	0	2	5749.7
HC21-02	HC21	52	F	sigmoid	0.4784	40.02	3559	0.2278	0.5568	0	0	0	0	0	0	0	0	0	0.0335	0	0	0	0.1819	0	428	0.2385	0.024	0	0	10	0.0802	0	0	0	0.6573	0	0	0	0	0	6	5160.5
HC21-03	HC21	52	F	sigmoid	0.4883	17.63	4099	0.2888	0.5184	0	0	0	0	0	0	0	0	0	0.0493	0	0	0	0.1435	0	406	0.2698	0.0983	0	0.0682	10	0.0622	0	0	0	0.5015	0	0	0	0	0	4	6651.6
HC21-04	HC21	52	F	sigmoid	0.4878	13.88	3212	0.2419	0.605	0	0	0	0	0	0	0	0	0	0.0328	0	0	0	0.1203	0	361	0.1994	0.0902	0	0.2715	10	0.0691	0	0	0	0.3697	0	0	0	0	0	2	5289.2
HC21-05	HC21	52	F	sigmoid	0.495	14.4	3385	0.2472	0.5549	0	0	0	0	0	0	0	0	0	0.04	0	0	0	0.1579	0	306	0.1565	0.1234	0	0.1033	10	0.1093	0	0	0	0.5075	0	0	0	0	0	3	5414.1
HC21-06	HC21	52	F	sigmoid	0.495	14.24	3174	0.2952	0.5437	0	0	0	0	0	0	0	0	0	0.0496	0	0	0	0.1114	0	269	0.2966	0.0681	0	0.1914	10	0.0541	0	0	0	0.3898	0	0	0	0	0	1	6096.1
HC21-07	HC21	52	F	sigmoid	0.4812	13.66	3204	0.224	0.5521	0	0	0	0	0	0	0	0	0	0.038	0	0	0	0.1859	0	394	0.2475	0.0251	0	0	10	0.0852	0	0	0	0.6423	0	0	0	0	0	6	4938.6
HC21-08	HC21	52	F	sigmoid	0.5005	13.86	3050	0.2531	0.5593	0	0	0	0	0	0	0	0	0	0.0451	0	0	0	0.1426	0	292	0.2124	0.0581	0	0	10	0.0721	0	0	0	0.6573	0	0	0	0	0	2	11060.1
HC21-09	HC21	52	F	sigmoid	0.5053	13.72	3623	0.2809	0.5779	0	0	0	0	0	0	0	0	0	0.0601	0	0	0	0.0811	0	332	0.3076	0.1042	0	0.0251	10	0.1182	0	0	0	0.4449	0	1	0	0	0	2	12021.7
HC21-10	HC21	52	F	sigmoid	0.4967	13.69	3820	0.2635	0.5389	0	0	0	0	0	0	0	0	0	0.0429	0	0	0	0.1547	0	382	0.1605	0.0632	0	0.0672	10	0.0662	0	0	0	0.6429	0	0	0	2	0	4	7775.3
HC21-11	HC21	52	F	sigmoid	0.4946	16.33	3163	0.2898	0.5238	0	0	0	0	0	0	0	0	0	0.0541	0	0	0	0.1322	0	298	0.2595	0.1102	0	0.1583	10	0.0711	0	0	0	0.4008	0	0	0	0	0	6	4577.5
HC21-12	HC21	52	F	sigmoid	0.4876	19.72	3518	0.2634	0.6053	0	0	0	0	0	0	0	0	0	0.0274	0	0	0	0.104	0	370	0.2766	0.0511	0	0.0812	10	0.0792	0	0	0	0.512	0	0	0	0	0	1	3001.5
HC21-13	HC21	52	F	sigmoid	0.483	19.29	3718	0.2641	0.5481	0	0	0	0	0	0	0	0	0	0.0471	0	0	0	0.1407	0	424	0.2678	0.0973	0	0.0241	10	0.0672	0	0	0	0.5436	0	0	1	0	0	5	2928.1
HC21-14	HC21	52	F	sigmoid	0.5045	18.91	2998	0.2493	0.5724	0	0	0	0	0	0	0	0	0	0.0355	0	0	0	0.1428	0	322	0.1936	0.0762	0	0.1805	10	0.0863	0	0	0	0.4634	0	1	0	0	0	2	3772.6
HC21-15	HC21	52	F	sigmoid	0.4869	20.29	3745	0.2522	0.6132	0	0	0	0	0	0	0	0	0	0.0289	0	0	0	0.1057	0	431	0.253	0.0914	0	0.0763	10	0.0633	0	0	0	0.5161	0	0	0	0	0	4	3700.2
HC21-16	HC21	52	F	sigmoid	0.4785	25.52	3252	0.2232	0.587	0	0	0	0	0	0	0	0	0	0.0205	0	0	0	0.1693	0	382	0.2217	0.0802	0	0.011	10	0.1123	0	0	0	0.5747	0	0	0	0	0	3	3753
HC21-17	HC21	52	F	sigmoid	0.5033	15.01	3889	0.3211	0.5494	0	0	0	0	0	0	0	0	0	0.0732	0	0	0	0.0564	0	391	0.3727	0.1653	0	0.1393	10	0.0451	0	0	0	0.2776	0	0	0	0	0	1	3578.9
HC21-18	HC21	52	F	sigmoid	0.5073	14.1	3593	0.2964	0.5088	0	0	0	0	0	0	0	0	0	0.0407	0	0	0	0.1542	0	378	0.2317	0.0522	0	0.1093	10	0.0702	0	0	0	0.5366	0	0	0	0	0	6	4557.3
HC21-19	HC21	52	F	sigmoid	0.5018	18.53	3045	0.2181	0.5896	0	0	0	0	0	0	0	0	0	0.0268	0	0	0	0.1654	0	324	0.1323	0.0571	0	0.1002	10	0.1212	0	0	0	0.5892	0	0	0	0	0	0	3776
HC21-20	HC21	52	F	sigmoid	0.4709	19.61	3707	0.2556	0.5488	0	0	0	0	0	0	0	0	0	0.0526	0	0	0	0.1429	0	424	0.2427	0.0863	0	0.2197	10	0.0752	0	0	0	0.3761	0	1	0	0	0	3	3525
HC21-21	HC21	52	F	sigmoid	0.4989	18.53	2955	0.2171	0.6188	0	0	0	0	0	0	0	0	0	0.0218	0	0	0	0.1423	0	342	0.2134	0.0511	0	0.1904	10	0.0832	0	0	0	0.4619	0	0	0	0	0	2	4863.5
HC21-22	HC21	52	F	sigmoid	0.5017	15.41	3771	0.2845	0.5437	0	0	0	0	0	0	0	0	0	0.027	0	0	0	0.1448	0	350	0.2224	0.0621	0	0.02	10	0.0972	0	0	0	0.5982	0	0	0	0	0	3	3366.4
HC21-23	HC21	52	F	sigmoid	0.4953	23.49	3607	0.2136	0.5402	0	0	0	0	0	0	0	0	0	0.0297	0	0	0	0.2164	0	420	0.1934	0.0291	0	0	10	0.0661	0	0	0	0.7114	0	0	0	0	0	1	5733.3
FP05-01	HC22	38	F	descending	0.4916	45.53	17229	0.0635	0	0	0	0	0	0	0	0	0	0	0	0	0.9365	0	0	0	849	0.6927	0.3073	0	0	10	0	0	0	0	0	0	0	0	0	0	12	2409.5
FP05-02	HC22	38	F	descending	0.495	32.05	9194	0.0788	0	0	0	0	0	0	0	0	0	0	0	0	0.9212	0	0	0	234	0.6947	0.3053	0	0	10	0	0	0	0	0	0	0	0	0	0	8	2858.1
FP09-01	HC22	38	F	sigmoid	0.4855	32.27	17949	0.0769	0	0	0	0	0	0	0	0	0	0	0	0	0.9231	0	0	0	1062	0.7327	0.2673	0	0	10	0	0	0	0	0	0	0	0	0	0	36	2975.9
FP09-02	HC22	38	F	sigmoid	0.5022	27.15	21884	0.0603	0	0	0	0	0	0	0	0	0	0	0	0	0.9397	0	0	0	1047	0.6667	0.3333	0	0	10	0	0	0	0	0	0	0	0	0	0	65	2697.6
FP09-03	HC22	38	F	sigmoid	0.5007	29.85	17342	0.0629	0	0	0	0	0	0	0	0	0	0	0	0	0.9371	0	0	0	841	0.7287	0.2713	0	0	10	0	0	0	0	0	0	0	0	0	0	37	2373.5
FP14-01	HC22	38	F	rectum	0.4954	28.07	12788	0.0861	0	0	0	0	0	0	0	0	0	0	0	0	0.9139	0	0	0	545	0.7237	0.2763	0	0	10	0	0	0	0	0	0	0	0	0	0	18	1495.5
FP02-01	HC22	38	F	ascending	0.4946	32.61	10581	0.0571	0	0	0	0	0	0	0	0	0	0	0	0	0.9429	0	0	0	277	0.7728	0.2272	0	0	10	0	0	0	0	0	0	0	0	0	0	2	2544.4
FP09-05	HC22	38	F	sigmoid	0.5063	46.46	22689	0.0589	0	0	0	0	0	0	0	0	0	0	0	0	0.9411	0	0	0	1126	0.6627	0.3373	0	0	10	0	0	0	0	0	0	0	0	0	0	66	2255.4
FP09-10	HC22	38	F	sigmoid	0.486	32.34	19325	0.0573	0	0	0	0	0	0	0	0	0	0	0	0	0.9427	0	0	0	975	0.7047	0.2953	0	0	10	0	0	0	0	0	0	0	0	0	0	42	2661.6
FP09-12	HC22	38	F	sigmoid	0.499	34.72	22203	0.0603	0	0	0	0	0	0	0	0	0	0	0	0	0.9397	0	0	0	1093	0.6647	0.3353	0	0	10	0	0	0	0	0	0	0	0	0	0	66	3053.3
FP09-14	HC22	38	F	sigmoid	0.4978	38.28	19526	0.057	0	0	0	0	0	0	0	0	0	0	0	0	0.943	0	0	0	980	0.7027	0.2973	0	0	10	0	0	0	0	0	0	0	0	0	0	41	3034.7
FP09-04	HC22	38	F	sigmoid	0.4985	28.1	22462	0.059	0	0	0	0	0	0	0	0	0	0	0	0	0.941	0	0	0	1095	0.6496	0.3504	0	0	10	0	0	0	0	0	0	0	0	0	0	65	3942.2
HC01_tumor	HC01	61	M	rectosigmoid	0.2592	30.46	12538	0.3253	0.4216	0	0	0	0	0	0	0	0	0	0.2531	0	0	0	0	0	2217	0.5516	0.4484	0	0	10	0	0	0	0	0	0	12	11	14	11	31	3013
HC02_tumor	HC02	77	M	sigmoid	0.1293	29.16	10276	0.1399	0.6382	0.034	0	0	0	0	0.1272	0	0	0	0.0606	0	0	0	0	0	850	0.3644	0.3894	0	0	10	0	0	0	0.2462	0	0	49	3	3	6	25	3386.8
HC03_tumor	HC03	88	M	sigmoid	0.3136	27.58	13453	0.2107	0.5747	0	0	0	0	0	0	0	0	0	0.2146	0	0	0	0	0	2229	0.5616	0.4384	0	0	10	0	0	0	0	0	0	30	5	6	2	26	2771.5
HC04_tumor	HC04	70	M	sigmoid	0.1275	34.54	6839	0.2596	0.4904	0	0	0	0	0	0	0	0	0	0.2501	0	0	0	0	0	620	0.6466	0.3534	0	0	10	0	0	0	0	0	0	2	1	0	0	10	2833.8
HC05_tumor	HC05	62	F	sigmoid	0.2996	35.96	10662	0.2833	0.5522	0	0	0	0	0	0	0	0	0	0.1646	0	0	0	0	0	2555	0.7377	0.2623	0	0	10	0	0	0	0	0	0	1	0	0	0	8	2598.3
HC06_tumor	HC06	54	M	sigmoid	0.1734	28.08	10826	0.1882	0.6743	0	0	0	0	0	0	0	0	0	0.07	0	0.0675	0	0	0	1654	0.4034	0.1672	0	0	10	0	0	0	0.4294	0	0	11	8	20	1	8	2731.6
HC08_tumor	HC08	53	F	sigmoid	0.2333	28.15	11716	0.1531	0.7878	0	0	0	0	0	0	0	0	0	0.0591	0	0	0	0	0	940	0.4805	0.2823	0	0	10	0.2372	0	0	0	0	0	23	8	3	2	4	3889.8
HC09_tumor	HC09	65	M	rectosigmoid	0.135	30.92	8398	0.2792	0.5523	0	0	0	0	0	0	0	0	0	0.1685	0	0	0	0	0	1150	0.6947	0.3053	0	0	10	0	0	0	0	0	0	22	10	25	7	4	3050.4
HC10_tumor	HC10	37	M	transverse	0.2621	82.12	78181	0.1429	0.3078	0	0	0	0	0	0	0.0817	0	0	0	0.0296	0	0.438	0	0	278907	0.0731	0.5591	0	0	10	0	0	0.3677	0	0	0	5	5	13	0	22	2976.4
HC12_tumor	HC12	84	F	cecal	0.1478	31.7	89151	0.0961	0.3096	0	0	0	0	0	0	0.1327	0	0	0	0.0852	0	0.3764	0	0	167325	0.0721	0.4515	0	0	10	0	0	0.4765	0	0	0	20	3	1	0	19	2383.3
HC13_tumor	HC13	71	M	hepatic flexure	0.2871	36.5	148006	0.3012	0.2436	0	0	0	0	0	0	0.1109	0	0	0	0	0	0.3443	0	0	299690	0.1363	0.5281	0	0	10	0	0	0.3357	0	0	0	29	10	24	3	80	2480.2
HC14_tumor	HC14	46	F	sigmoid	0.3661	29.97	13349	0.1525	0.5148	0	0	0	0	0	0	0	0	0	0.1518	0	0.1809	0	0	0	3783	0.7317	0.2683	0	0	10	0	0	0	0	0	0	10	0	9	8	35	2540.7
HC15_tumor	HC15	56	F	rectosigmoid	0.151	36.75	22452	0.1122	0.4432	0	0	0	0	0	0	0	0.0288	0.0744	0.0923	0	0	0	0.249	0	3204	0.3998	0.3156	0	0	10	0	0	0	0	0.2846	0	65	47	27	15	40	2769.7
HC16_tumor	HC16	63	F	ascending	0.1331	28.88	28568	0.0988	0.516	0	0	0	0	0	0	0	0.09	0.2208	0.0745	0	0	0	0	0	2267	0.3417	0.3417	0	0	10	0.1253	0	0	0.1914	0	0	8	2	1	0	26	2125.2
HC17_tumor	HC17	64	F	descending	0.2385	39.6	10015	0.3044	0.4345	0	0	0	0	0	0	0	0	0	0.2611	0	0	0	0	0	1902	0.5946	0.4054	0	0	10	0	0	0	0	0	0	4	3	2	0	70	3682.1
HC18_tumor	HC18	66	F	cecal	0.2932	29.11	13366	0.2528	0.502	0	0	0	0	0	0	0	0	0	0.2451	0	0	0	0	0	2920	0.4695	0.5305	0	0	10	0	0	0	0	0	0	6	1	0	0	31	2618.6
HC19_tumor	HC19	73	M	ascending	0.2362	34.59	12808	0.2102	0.6262	0	0	0	0	0	0	0	0	0	0.1635	0	0	0	0	0	1561	0.7067	0.2933	0	0	10	0	0	0	0	0	0	64	8	17	6	24	2240.3
HC20_tumor	HC20	45	F	sigmoid	0.2295	29.06	15449	0.1492	0.5151	0	0	0	0	0	0	0	0.0474	0.1241	0.1642	0	0	0	0	0	1940	0.6627	0.3373	0	0	10	0	0	0	0	0	0	67	12	37	22	105	2667.1
HC21_tumor	HC21	52	F	sigmoid	0.1269	34.83	9506	0.1959	0.6691	0	0	0	0	0	0	0	0	0	0.135	0	0	0	0	0	784	0.5135	0.3343	0	0	10	0.1522	0	0	0	0	0	20	9	15	13	4	4163
10_ALL17-3_001D3	DB10	57	F	Lt. Lateral Leg	0.4972	30.37	18391	0	0.1473	0	0.273	0.5447	0.0161	0.0138	0	0	0	0	0.0049	0	0	0	0	0	269	3.3166	6.2312	7.8392	49.9497	16.9849	15.2764	0.402	0	0	0	0	NA	NA	NA	NA	0	2502.4
10_ALL17-5_002B3	DB10	57	F	Lt. Lateral Leg	0.4788	25.98	17538	0	0.1849	0	0.2549	0.5137	0.0201	0.0173	0	0	0	0	0.0091	0	0	0	0	0	221	4.8144	8.8265	12.4373	30.1906	20.3611	20.3611	3.009	0	0	0	0	NA	NA	NA	NA	0	3179.6
10_ALL19-2_001B5	DB10	57	F	Lt. Lateral Knee	0.4897	27.61	1680	0.0159	0.5878	0	0.0869	0.0366	0.0212	0.0634	0	0	0	0	0.1882	0	0	0	0	0	77	12.249	8.0321	4.5181	52.51	14.1566	7.3293	1.2048	0	0	0	0	NA	NA	NA	NA	0	2443.5
10_ALLFb1-3_001A1	DB10	57	F	Lt. Anterior Leg	0.499678	14.5	11979	0	26.5817	0	42.7998	18.3782	2.71483	5.80737	0	0	0	0	3.71813	0	0	0	0	0	461	10.6426	41.9679	2.71084	26.6064	10.6426	5.42169	2.00803	0	0	0	0	NA	NA	NA	NA	0	2073.4
10_ALLMS5-1_001H10	DB10	57	F	Lt. Anterior Leg	0.489294	16.01	2101	2.47189	77.8273	0	1.88839	0	4.71038	2.41884	0	0	0	0	10.6832	0	0	0	0	0	338	16.6667	40.8635	8.33333	15.6627	4.01606	7.93173	6.5261	0	0	0	0	NA	NA	NA	NA	0	2243.2
10_ARL1-3_003G11	DB10	57	F	Rt. Anterior Leg	0.495	28.38	11676	0	0.1603	0	0.3222	0.4548	0.0213	0.0269	0	0	0	0	0.0145	0	0	0	0	0	180	3.6108	9.1274	3.2096	56.0682	19.2578	8.7262	0	0	0	0	0	NA	NA	NA	NA	0	1951
10_ARL10-4_001D4	DB10	57	F	Rt. Medial Thigh	0.4785	30.21	5614	0	0.3194	0	0.1947	0.3912	0.023	0.0118	0	0	0	0	0.06	0	0	0	0	0	128	4.9197	7.0281	9.3373	43.6747	15.1606	15.261	4.6185	0	0	0	0	NA	NA	NA	NA	0	2395.1
10_ARL12-1_001B3	DB10	57	F	Rt. Medial Knee	0.4866	28.62	14106	0	0.1569	0	0.3045	0.4835	0.028	0.0169	0	0	0	0	0.0103	0	0	0	0	0	168	0	8.325	10.331	36.1083	22.3671	19.1575	3.7111	0	0	0	0	NA	NA	NA	NA	0	2052.6
10_ARL12-2_001C12	DB10	57	F	Rt. Medial Knee	0.4911	30.38	9025	0	0.2213	0	0.2273	0.5181	0.0142	0.0124	0	0	0	0	0.0067	0	0	0	0	0	104	2.6104	5.1205	0	41.2651	13.5542	24.3976	13.0522	0	0	0	0	NA	NA	NA	NA	0	2978.4
10_ARL12-4_001H11	DB10	57	F	Rt. Medial Knee	0.4898	26.37	8200	0	0.2291	0	0.2247	0.5049	0.012	0.0125	0	0	0	0	0.0169	0	0	0	0	0	146	3.3133	8.6345	4.2169	54.1165	9.9398	19.2771	0.502	0	0	0	0	NA	NA	NA	NA	0	3846.5
10_ARL13-1_001G8	DB10	57	F	Rt. Medial Leg	0.4997	29.7	24147	0	0.1376	0	0.2979	0.5357	0.0206	0.0082	0	0	0	0	0	0	0	0	0	0	214	3.6108	3.6108	6.4193	22.9689	30.3912	28.6861	4.3129	0	0	0	0	NA	NA	NA	NA	0	2937.7
10_ARL23-6_002E11	DB10	57	F	Rt. Lateral Hip	0.4785	28.54	3557	0.0117	0.355	0	0.1866	0.3651	0.0084	0.009	0	0	0	0	0.0643	0	0	0	0	0	101	5.3106	11.9238	5.4108	29.5591	27.2545	20.5411	0	0	0	0	0	NA	NA	NA	NA	0	2603.9
10_ARL3-2_006B8	DB10	57	F	Rt. Anterior Leg	0.476	26.78	20437	0	0.1126	0	0.3324	0.5042	0.0269	0.0176	0	0	0	0	0.0063	0	0	0	0	0	259	4.7189	1.9076	8.3333	43.8755	19.6787	15.9639	5.5221	0	0	0	0	NA	NA	NA	NA	0	0
10_ARL6-1_001A9	DB10	57	F	Rt. Anterior Thigh	0.4898	25.12	5199	0	0.3185	0	0.188	0.4159	0.0251	0.0146	0	0	0	0	0.0379	0	0	0	0	0	104	6.6265	8.0321	13.4538	27.3092	17.5703	22.6908	4.3173	0	0	0	0	NA	NA	NA	NA	1	4103.8
10_ARL6-2_001E7	DB10	57	F	Rt. Anterior Thigh	0.5018	25.85	5072	0.0052	0.2457	0	0.2291	0.4479	0.0143	0.0165	0	0	0	0	0.0414	0	0	0	0	0	93	1.9076	4.7189	12.5502	59.5382	5.5221	8.9357	6.8273	0	0	0	0	NA	NA	NA	NA	0	2609.4
10_ARL8-4_001D12	DB10	57	F	Rt. Medial Thigh	0.4737	25.76	2515	0.0174	0.4966	0	0.1229	0.2361	0.0126	0.0261	0	0	0	0	0.0883	0	0	0	0	0	75	11.022	10.02	0	62.2244	6.6132	8.3166	1.8036	0	0	0	0	NA	NA	NA	NA	0	3155.7
10_ARL9-2_005G8	DB10	57	F	Rt. Anterior Hip	0.4954	27.38	1377	0.0635	0.7233	0	0	0.0025	0.0364	0.0017	0	0	0	0	0.1726	0	0	0	0	0	63	6.4128	8.016	0	48.1964	3.006	23.7475	10.6212	0	0	0	0	NA	NA	NA	NA	0	2634.8
10_ARL9-3_001D5	DB10	57	F	Rt. Anterior Hip	0.5039	28.88	3277	0.0147	0.3529	0	0.2408	0.2993	0.0121	0.0131	0	0	0	0	0.0671	0	0	0	0	0	85	6.9138	0	6.513	52.8056	15.9319	16.3327	1.503	0	0	0	0	NA	NA	NA	NA	0	2393.7
10_ARLFb12-2_001B1	DB10	57	F	Rt. Anterior Leg	0.499941	15.46	7670	0.347303	39.2336	0	31.7319	15.6518	2.57004	5.30215	0	0	0	0	5.16323	0	0	0	0	0	438	18.4739	32.3293	5.52209	18.1727	7.12851	10.6426	7.73092	0	0	0	0	NA	NA	NA	NA	0	3358.2
10_ARLFb5-4_001C1	DB10	57	F	Rt. Anterior Leg	0.500899	14.31	7415	0	28.3774	0	41.8182	16.916	2.65823	6.34062	0	0	0	0	3.88953	0	0	0	0	0	348	19.7593	28.5858	4.31294	22.9689	6.11836	9.22768	9.02708	0	0	0	0	NA	NA	NA	NA	0	2076.4
10_LA14-2_001E7	DB10	57	F	Lt. Lateral Shoulder	0.4957	30.44	25070	0	0.1362	0	0.3026	0.5228	0.0233	0.0117	0	0	0	0	0.0034	0	0	0	0	0	300	2.8112	3.9157	6.0241	56.0241	18.0723	9.2369	3.9157	0	0	0	0	NA	NA	NA	NA	0	2298.9
10_LA14-2_002D1	DB10	57	F	Lt. Lateral Shoulder	0.4949	26.17	9120	0.0025	0.239	0	0.2204	0.4561	0.0246	0.0249	0	0	0	0	0.0325	0	0	0	0	0	211	2.004	4.509	11.3226	28.5571	25.3507	20.0401	8.2164	0	0	0	0	NA	NA	NA	NA	0	3220.9
10_LA15-2_001D7	DB10	57	F	Lt. Lateral Abdomen	0.5456	27.33	2347	0.0266	0.5069	0	0.1102	0.2344	0.0014	0.0207	0	0	0	0	0.0997	0	0	0	0	0	79	13.9558	8.5341	5.2209	25.1004	4.5181	30.9237	11.747	0	0	0	0	NA	NA	NA	NA	0	2195.1
10_LAFb11-3_001G8	DB10	57	F	Lt. Lateral Upper_Arm	0.4751	27.73	23642	0	0.1293	0	0.298	0.5297	0.0226	0.0205	0	0	0	0	0	0	0	0	0	0	333	2.0101	3.1156	10.4523	39.799	28.4422	12.3618	3.8191	0	0	0	0	NA	NA	NA	NA	0	2513.6
10_LAFb16-2_001D8	DB10	57	F	Lt. Lateral Abdomen	0.4858	30.59	4394	0.0163	0.3517	0	0.1937	0.3461	0.0244	0.0175	0	0	0	0	0.0503	0	0	0	0	0	128	6.4193	11.8355	6.7202	15.5466	18.2548	41.2237	0	0	0	0	0	NA	NA	NA	NA	0	2455.2
10_LAFb8-2_001D4	DB10	57	F	Lt. Lateral Lower_Arm	0.4871	31.42	29844	0	0.1414	0	0.2982	0.5197	0.0285	0.011	0	0	0	0	0.0011	0	0	0	0	0	315	4.012	7.1214	3.6108	54.7643	18.8566	10.7322	0.9027	0	0	0	0	NA	NA	NA	NA	0	2175.5
10_PLL2-2_001F4	DB10	57	F	Lt. Posterior Leg	0.5152	27.74	5357	0.0126	0.2694	0	0.2109	0.4175	0.024	0.0312	0	0	0	0	0.0344	0	0	0	0	0	126	0.603	17.3869	14.1709	23.0151	16.6834	23.6181	4.5226	0	0	0	0	NA	NA	NA	NA	0	2586.4
10_PLL4-4_003F8	DB10	57	F	Lt. Posterior Knee	0.4982	30.68	21303	0	0.1586	0	0.2848	0.5313	0.0175	0.0078	0	0	0	0	0	0	0	0	0	0	253	4.4177	5.5221	2.2088	39.5582	26.1044	19.8795	2.3092	0	0	0	0	NA	NA	NA	NA	0	2018.5
10_PLL6-3_002D6	DB10	57	F	Lt. Posterior Thigh	0.475	28.39	2582	0.0183	0.3836	0	0.1664	0.2953	0.0357	0.0249	0	0	0	0	0.0758	0	0	0	0	0	90	8.325	6.1184	4.7141	41.9258	20.4614	15.9478	2.5075	0	0	0	0	NA	NA	NA	NA	0	2018.9
10_PRL10-2_001G10	DB10	57	F	Rt. Medial Thigh	0.4354	27.7	8201	0	0.1861	0	0.323	0.4289	0.0252	0.0201	0	0	0	0	0.0167	0	0	0	0	0	105	4.2169	5.7229	5.1205	29.3173	20.6827	29.4177	5.5221	0	0	0	0	NA	NA	NA	NA	0	5036.6
10_PRL10-3_001G7	DB10	57	F	Rt. Medial Thigh	0.4954	29.02	6659	0.0044	0.2084	0	0.2618	0.4476	0.0146	0.0174	0	0	0	0	0.0458	0	0	0	0	0	122	6.0181	3.8114	5.9178	41.324	13.2397	25.0752	4.6138	0	0	0	0	NA	NA	NA	NA	0	2283.2
10_PRL10-5_001E2	DB10	57	F	Rt. Medial Thigh	0.5256	24.77	3866	0.003	0.3353	0	0.2128	0.3229	0.0185	0.0147	0	0	0	0	0.0928	0	0	0	0	0	103	2.4096	4.3173	6.0241	17.2691	20.8835	40.6627	8.4337	0	0	0	0	NA	NA	NA	NA	0	2544.2
10_PRL12-5_001C5	DB10	57	F	Rt. Medial Knee	0.4672	30.45	6117	0.0058	0.2785	0	0.2171	0.4401	0.0156	0.0108	0	0	0	0	0.032	0	0	0	0	0	117	6.012	6.9138	7.3146	38.477	16.8337	18.8377	5.6112	0	0	0	0	NA	NA	NA	NA	0	3202.9
10_PRL16-1_001E6	DB10	57	F	Rt. Lateral Leg	0.4691	27.16	7131	0.0024	0.2332	0	0.2648	0.4315	0.0257	0.0145	0	0	0	0	0.0279	0	0	0	0	0	133	0	0	12.1364	42.9288	23.4704	21.4644	0	0	0	0	0	NA	NA	NA	NA	0	2471.5
10_PRL2-4_002C4	DB10	57	F	Rt. Posterior Leg	0.475	28.92	15620	0	0.1459	0	0.2775	0.5192	0.0258	0.0242	0	0	0	0	0.0073	0	0	0	0	0	182	2.3069	7.6229	7.322	50.0502	24.7743	1.9057	6.0181	0	0	0	0	NA	NA	NA	NA	1	2140.1
10_PRL3-1_001B8	DB10	57	F	Rt. Posterior Leg	0.4937	28.1	28444	0	0.1172	0	0.3352	0.5008	0.0297	0.0172	0	0	0	0	0	0	0	0	0	0	315	2.008	7.7309	8.5341	43.5743	23.1928	8.5341	6.4257	0	0	0	0	NA	NA	NA	NA	0	3065.4
10_PRL3-1_001E4	DB10	57	F	Rt. Posterior Leg	0.4884	29.05	9115	0	0.2342	0	0.2413	0.4695	0.0201	0.0159	0	0	0	0	0.0189	0	0	0	0	0	147	3.9117	8.7262	0	28.0843	27.683	23.4704	8.1244	0	0	0	0	NA	NA	NA	NA	0	2842.8
10_PRL3-2_002E11	DB10	57	F	Rt. Posterior Leg	0.4968	30.02	28469	0	0.1174	0	0.3354	0.5006	0.0298	0.0168	0	0	0	0	0	0	0	0	0	0	323	1.206	5.5276	8.6432	47.8392	22.3116	9.8492	4.6231	0	0	0	0	NA	NA	NA	NA	0	2160.9
10_PRL3-3_001B11	DB10	57	F	Rt. Posterior Leg	0.5024	26.32	11953	0	0.1872	0	0.2315	0.5236	0.0233	0.0211	0	0	0	0	0.0132	0	0	0	0	0	150	3.3099	2.2066	1.1033	51.2538	24.5737	14.0421	3.5105	0	0	0	0	NA	NA	NA	NA	0	1675.9
10_PRL4-4_001E8	DB10	57	F	Rt. Posterior Knee	0.4957	29.01	2178	0.0468	0.5417	0	0.0809	0.1316	0.0121	0.0405	0	0	0	0	0.1465	0	0	0	0	0	74	11.4458	13.6546	4.3173	30.3213	9.4378	23.0924	7.7309	0	0	0	0	NA	NA	NA	NA	0	2597.5
10_PRLFb3-2_001H1	DB10	57	F	Rt. Posterior Leg	0.499725	17.04	20835	0	26.1768	0	47.8468	18.2023	2.34101	4.9324	0	0	0	0	0.500751	0	0	0	0	0	541	11.245	28.7149	3.31325	35.4418	9.53815	7.22892	4.51807	0	0	0	0	NA	NA	NA	NA	0	2027.5
10_RA9-3_005G11	DB10	57	F	Rt. Lateral Elbow	0.4977	20.4	19236	0	0.1199	0	0.3066	0.5349	0.0227	0.0159	0	0	0	0	0	0	0	0	0	0	205	0.9027	3.4102	3.9117	45.5366	20.3611	23.4704	2.4072	0	0	0	0	NA	NA	NA	NA	0	6482.5
10_RA9-4_005B8	DB10	57	F	Rt. Lateral Elbow	0.5017	28.73	11365	0.002	0.1479	0	0.2975	0.4814	0.0203	0.0255	0	0	0	0	0.0254	0	0	0	0	0	225	6.8273	6.3253	4.8193	35.4418	19.3775	24.6988	2.51	0	0	0	0	NA	NA	NA	NA	0	4048.1
10_UO3-2_001C6	DB10	57	F	Umbilicus	0.5361	20.56	3138	0.0239	0.408	0	0.1772	0.3296	0.0123	0.0221	0	0	0	0	0.027	0	0	0	0	0	82	4.7189	4.0161	0	35.9438	15.7631	39.5582	0	0	0	0	0	NA	NA	NA	NA	0	2924.2
2_DS5_001E1	DB2	93	F	Occiput	0.5243	25.72	2142	0.0525	0.7646	0	0	0.0019	0.0114	0.027	0	0	0	0	0.1427	0	0	0	0	0	113	5.1153	3.5105	0	58.7763	8.6259	18.656	5.3159	0	0	0	0	NA	NA	NA	NA	0	3873.6
2_Fb1_001E1	DB2	93	F	Rt. Temporal	0.4771	24.24	2459	0.0353	0.8	0	0	0	0	0.0229	0	0	0	0	0.1418	0	0	0	0	0	143	5.4217	7.9317	9.0361	39.5582	4.4177	31.8273	1.8072	0	0	0	0	NA	NA	NA	NA	0	5700.1
2_Fb1_001G8	DB2	93	F	Rt. Temporal	0.5287	14.63	1543	0.0799	0.7839	0	0	0	0.0049	0.04	0	0	0	0	0.0913	0	0	0	0	0	64	8.517	1.3026	9.6192	23.0461	8.517	40.6814	8.3166	0	0	0	0	NA	NA	NA	NA	0	2741.8
2_Fb11_001G2	DB2	93	F	Lt. Temporal	0.5337	25.86	2897	0.1009	0.693	0	0.0132	0.0003	0.0111	0.0183	0	0	0	0	0.1633	0	0	0	0	0	171	8.8265	5.2156	2.8084	24.7743	15.4463	40.9228	2.006	0	0	0	0	NA	NA	NA	NA	0	2583
2_Fb12_001G10	DB2	93	F	Lt. Temporal	0.4834	26.37	2384	0.094	0.7285	0	0	0.0131	0.0081	0.0273	0	0	0	0	0.129	0	0	0	0	0	148	8.9178	8.3166	0	48.7976	14.3287	19.6393	0	0	0	0	0	NA	NA	NA	NA	0	2295.2
2_Fb2_001F7	DB2	93	F	Rt. Temporal	0.5264	16.71	1741	0.1193	0.7754	0	0	0.0157	0.0057	0.0018	0	0	0	0	0.0821	0	0	0	0	0	85	6.1122	9.6192	0	43.8878	9.7194	30.6613	0	0	0	0	0	NA	NA	NA	NA	0	2256.8
2_Fb9_001B5	DB2	93	F	Lt. Temporal	0.4634	25.51	2752	0.1176	0.6811	0	0.0172	0.0205	0.0222	0.0147	0	0	0	0	0.1266	0	0	0	0	0	136	8.7262	1.6048	5.4162	37.4122	10.331	35.4062	1.1033	0	0	0	0	NA	NA	NA	NA	0	4215
2_LM_001A2	DB2	93	F	Lt. Temporal	0.4755	25.99	2362	0.0986	0.7782	0	0	0	0.009	0.0128	0	0	0	0	0.1014	0	0	0	0	0	110	7.2217	2.7081	2.006	44.8345	4.9147	36.9107	1.4042	0	0	0	0	NA	NA	NA	NA	0	1389.7
2_LM_001E12	DB2	93	F	Lt. Temporal	0.4851	19.38	2388	0.116	0.7314	0	0	0.0092	0.0178	0.0082	0	0	0	0	0.1175	0	0	0	0	0	119	0	8.0241	2.3069	50.5517	5.7172	31.5948	1.8054	0	0	0	0	NA	NA	NA	NA	0	12991
2_LT_Fb-12_001H9	DB2	93	F	Lt. Temporal	0.4942	12.72	2011	0.1072	0.7337	0	0	0.012	0.0103	0.0266	0	0	0	0	0.1103	0	0	0	0	0	117	6.2187	6.319	0	54.4634	14.4433	18.1545	0.4012	0	0	0	0	NA	NA	NA	NA	0	0
2_LT_Fb-9_001D3	DB2	93	F	Lt. Temporal	0.4863	21.8	2459	0.0949	0.7157	0	0	0.0143	0.0069	0.025	0	0	0	0	0.1432	0	0	0	0	0	118	7.8235	7.322	17.7533	0	7.0211	48.5456	11.5346	0	0	0	0	NA	NA	NA	NA	0	3389.5
2_LT3Fb11_001B2	DB2	93	F	Lt. Temporal	0.4903	28.7	2604	0.1155	0.7033	0	0.0075	0.0022	0.0009	0.0133	0	0	0	0	0.1573	0	0	0	0	0	162	7.5301	4.6185	3.5141	23.5944	16.1647	41.3655	3.2129	0	0	0	0	NA	NA	NA	NA	0	2594.3
2_LT3Fb11_001C12	DB2	93	F	Lt. Temporal	0.5221	29.37	2630	0.1125	0.6998	0	0.0051	0.0097	0.0072	0.0177	0	0	0	0	0.148	0	0	0	0	0	160	10.3206	4.509	3.8076	25.7515	14.6293	38.477	2.505	0	0	0	0	NA	NA	NA	NA	0	2933.6
2_LTM_001C11	DB2	93	F	Lt. Temporal	0.4941	32.53	2739	0.0919	0.794	0	0	0	0.0162	0.0234	0	0	0	0	0.0745	0	0	0	0	0	155	10.241	7.3293	7.5301	29.3173	9.4378	31.7269	4.4177	0	0	0	0	NA	NA	NA	NA	0	2525.2
2_LTM_001H11	DB2	93	F	Lt. Temporal	0.5092	30.48	2188	0.1382	0.7687	0	0	0	0.0167	0.0038	0	0	0	0	0.0727	0	0	0	0	0	104	4.5135	1.5045	4.6138	58.2748	8.0241	20.9629	2.1063	0	0	0	0	NA	NA	NA	NA	0	3789.6
2_RM_001D1	DB2	93	F	Rt. Temporal	0.5068	18.18	2021	0.1306	0.749	0	0	0.0034	0.0121	0.0394	0	0	0	0	0.0656	0	0	0	0	0	106	7.4297	10.6426	8.8353	31.4257	5.1205	29.8193	6.7269	0	0	0	0	NA	NA	NA	NA	0	4883.9
2_RM_001F9	DB2	93	F	Rt. Temporal	0.531	15.72	1631	0.1602	0.7286	0	0	0	0.0217	0.0125	0	0	0	0	0.077	0	0	0	0	0	91	0.6012	7.8156	8.016	39.98	13.9279	28.3567	1.3026	0	0	0	0	NA	NA	NA	NA	0	2560.5
2_RT1Fb1_001B7	DB2	93	F	Rt. Temporal	0.4957	28.29	2491	0.0363	0.8026	0	0	0	0	0.0299	0	0	0	0	0.1312	0	0	0	0	0	136	9.4283	8.2247	10.1304	31.8957	4.9147	33.9017	1.5045	0	0	0	0	NA	NA	NA	NA	0	3667.9
2_RT1Fb1_001H11	DB2	93	F	Rt. Temporal	0.4889	29.63	2713	0.0981	0.7213	0	0.0459	0.0321	0.0115	0.0261	0	0	0	0	0.0651	0	0	0	0	0	135	12.337	8.1244	9.9298	26.0782	12.5376	26.9809	4.012	0	0	0	0	NA	NA	NA	NA	0	2270.2
2_RT2Fb2_001A12	DB2	93	F	Rt. Temporal	0.4909	29.43	2437	0.1203	0.699	0	0	0.022	0.0158	0.0191	0	0	0	0	0.1237	0	0	0	0	0	154	4.5181	2.4096	1.004	43.5743	6.7269	38.755	3.012	0	0	0	0	NA	NA	NA	NA	0	1815.3
2_RT2Fb2_001D5	DB2	93	F	Rt. Temporal	0.4952	29.03	2615	0.0889	0.6794	0	0.0257	0.0633	0.0157	0.0242	0	0	0	0	0.1029	0	0	0	0	0	142	4.1123	1.3039	3.8114	53.661	7.4223	23.4704	6.2187	0	0	0	0	NA	NA	NA	NA	0	2378
2_RT2Fb2_001F11	DB2	93	F	Rt. Temporal	0.5047	31.17	2640	0.1061	0.7595	0	0.0017	0	0.009	0.0241	0	0	0	0	0.0997	0	0	0	0	0	169	12.8514	3.2129	4.1165	33.8353	16.3655	25.3012	4.3173	0	0	0	0	NA	NA	NA	NA	0	2534.9
2_RT3Fb3_001D11	DB2	93	F	Rt. Temporal	0.4739	31.17	3989	0.0416	0.5124	0	0.1069	0.2307	0.0198	0.0344	0	0	0	0	0.0542	0	0	0	0	0	169	9.5286	0.9027	1.5045	35.8074	12.6379	35.8074	3.8114	0	0	0	0	NA	NA	NA	NA	1	3331.7
2_RT3Fb3_001E9	DB2	93	F	Rt. Temporal	0.5105	31.58	2658	0.091	0.6913	0	0.0228	0.0239	0.0153	0.0274	0	0	0	0	0.1284	0	0	0	0	0	166	6.7202	7.2217	0	37.011	24.9749	22.8686	1.2036	0	0	0	0	NA	NA	NA	NA	0	2761.9
2_RT3Fb3_001G8	DB2	93	F	Rt. Temporal	0.4763	31.01	4561	0.0567	0.4969	0	0.1634	0.1809	0.006	0.0377	0	0	0	0	0.0583	0	0	0	0	0	172	4.1123	7.6229	6.319	37.2116	17.1515	22.4674	5.1153	0	0	0	0	NA	NA	NA	NA	0	3036.4
2_RT3Fb3_001H3a	DB2	93	F	Rt. Temporal	0.4916	32.25	2548	0.1047	0.6893	0	0.0363	0.0147	0.0237	0.0248	0	0	0	0	0.1065	0	0	0	0	0	144	6.4257	5.6225	9.739	46.8876	14.5582	13.253	3.5141	0	0	0	0	NA	NA	NA	NA	0	1729.3
2_RTM_001C4	DB2	93	F	Rt. Temporal	0.4995	30.41	2698	0.1587	0.696	0	0	0	0.0136	0.0309	0	0	0	0	0.1008	0	0	0	0	0	155	1.9057	2.4072	2.8084	47.342	14.1424	29.1876	2.2066	0	0	0	0	NA	NA	NA	NA	0	2753.2
3_LLL-1_Fb_001C3	DB3	49	M	Lt. Leg	0.5101	33.68	1516	0.0347	0.6605	0	0	0.0578	0.0266	0.0232	0	0	0	0	0.1972	0	0	0	0	0	76	13.3267	5.7114	0	45.1904	4.1082	30.7615	0.9018	0	0	0	0	NA	NA	NA	NA	0	5362.2
3_LLL-1_Fb_001G4	DB3	49	M	Lt. Leg	0.473	22.62	3398	0.0146	0.3856	0	0.2452	0.2302	0.0191	0.0262	0	0	0	0	0.0791	0	0	0	0	0	86	4.8096	10.1202	5.9118	39.7796	29.8597	8.2164	1.3026	0	0	0	0	NA	NA	NA	NA	0	10579.5
3_LLL-1_Fb_001G5	DB3	49	M	Lt. Leg	0.4471	37.28	1317	0.0582	0.7825	0	0	0	0.0295	0.0053	0	0	0	0	0.1244	0	0	0	0	0	78	1.1033	4.4132	22.3671	29.7894	17.7533	23.5707	1.003	0	0	0	0	NA	NA	NA	NA	1	3042.9
3_LLL-2_Fb_001A7	DB3	49	M	Lt. Leg	0.4969	18.24	1214	0.0678	0.7169	0	0	0	0.0254	0.033	0	0	0	0	0.157	0	0	0	0	0	66	18.9759	3.6145	1.7068	33.8353	19.1767	21.3855	1.3052	0	0	0	0	NA	NA	NA	NA	0	0
3_LLL-2_Fb_001G3	DB3	49	M	Lt. Leg	0.4498	36.71	1970	0.0222	0.626	0	0.0528	0.0554	0.0078	0.0451	0	0	0	0	0.1908	0	0	0	0	0	73	7.7154	9.7194	6.9138	33.4669	8.016	32.0641	2.1042	0	0	0	0	NA	NA	NA	NA	0	2654.9
3_LLL-2_Fb_002C5	DB3	49	M	Lt. Leg	0.5037	30.1	1638	0.0511	0.7367	0	0.0093	0.0107	0.0242	0.0151	0	0	0	0	0.1529	0	0	0	0	0	79	9.2277	12.4373	11.334	37.5125	7.4223	18.8566	3.2096	0	0	0	0	NA	NA	NA	NA	0	2390.8
3_LLM_001B7	DB3	49	M	Lt. Lateral Eom	0.4997	35.38	1833	0.0643	0.7818	0	0	0	0.0017	0.03	0	0	0	0	0.1222	0	0	0	0	0	131	4.2084	3.6072	5.2104	39.6794	17.1343	28.4569	1.7034	0	0	0	0	NA	NA	NA	NA	0	2119.1
3_LLM_001C1	DB3	49	M	Lt. Lateral Eom	0.4925	33.5	2086	0.0728	0.7322	0	0.0019	0	0.0113	0.0276	0	0	0	0	0.1542	0	0	0	0	0	124	6.319	2.006	10.5316	13.7412	15.346	46.9408	5.1153	0	0	0	0	NA	NA	NA	NA	0	6544.3
3_LLM_001G10	DB3	49	M	Lt. Lateral Eom	0.4899	21.02	1905	0.0657	0.7114	0	0	0	0.0104	0.0411	0	0	0	0	0.1713	0	0	0	0	0	111	3.012	3.1124	5.3213	44.3775	12.8514	24.7992	6.5261	0	0	0	0	NA	NA	NA	NA	0	7477.6
3_LP_Fb_001B12a	DB3	49	M	Lower Pubis	0.5085	34.29	1687	0.0337	0.6303	0	0.0144	0.0573	0.0086	0.0283	0	0	0	0	0.2274	0	0	0	0	0	94	18.5557	2.3069	4.3129	34.7041	21.2638	12.5376	6.319	0	0	0	0	NA	NA	NA	NA	0	3787.9
3_LP_Fb_001B3a	DB3	49	M	Lower Pubis	0.4969	24.7	1578	0.0451	0.6494	0	0.0207	0.0322	0.0131	0.0402	0	0	0	0	0.1992	0	0	0	0	0	96	15.9478	3.4102	3.2096	44.0321	15.5466	11.7352	6.1184	0	0	0	0	NA	NA	NA	NA	0	784.5
3_LP_Fb_001F12	DB3	49	M	Lower Pubis	0.4963	31.28	1702	0.0439	0.6463	0	0.0655	0.0556	0.0127	0.0077	0	0	0	0	0.1684	0	0	0	0	0	80	13.1394	2.6078	0.2006	48.345	0.6018	27.7834	7.322	0	0	0	0	NA	NA	NA	NA	0	2396
3_LP_Fb_001G9	DB3	49	M	Lower Pubis	0.4851	29.64	1491	0.0413	0.7004	0	0.0237	0.0366	0.0094	0.0253	0	0	0	0	0.1632	0	0	0	0	0	96	19.9199	7.7077	4.2042	38.038	16.1161	7.7077	6.3063	0	0	0	0	NA	NA	NA	NA	0	2528.3
3_LSM_001B10	DB3	49	M	Lt. Superior Eom	0.5185	17.08	1394	0.0844	0.7655	0	0	0	0.0009	0.0078	0	0	0	0	0.1414	0	0	0	0	0	59	5.9237	8.0321	3.7149	24.0964	20.0803	28.5141	9.6386	0	0	0	0	NA	NA	NA	NA	0	8182.6
3_LSM_001D3	DB3	49	M	Lt. Superior Eom	0.4694	21.23	1469	0.1279	0.7349	0	0	0.01	0.0103	0	0	0	0	0	0.1168	0	0	0	0	0	70	9.9398	13.5542	4.2169	37.249	12.1486	21.7871	1.1044	0	0	0	0	NA	NA	NA	NA	0	8173.9
3_LT_Fb_001H11	DB3	49	M	Lt. Thigh	0.4875	34.77	6074	0	0.2773	0	0.2148	0.4833	0.004	0.008	0	0	0	0	0.0126	0	0	0	0	0	123	2.004	5.2104	0	47.0942	28.1563	10.6212	6.9138	0	0	0	0	NA	NA	NA	NA	0	4456
3_LT_Fb_001H3	DB3	49	M	Lt. Thigh	0.4671	20.76	5691	0	0.2567	0	0.1972	0.4589	0.0115	0.0155	0	0	0	0	0.0601	0	0	0	0	0	91	6.1245	8.6345	8.1325	18.5743	20.3815	30.6225	7.5301	0	0	0	0	NA	NA	NA	NA	0	2797.6
3_LT_Fb_001H6	DB3	49	M	Lt. Thigh	0.4968	37.42	2907	0.0119	0.4102	0	0.1737	0.3046	0.0187	0.0266	0	0	0	0	0.0543	0	0	0	0	0	77	12.1486	4.0161	22.1888	6.3253	26.6064	23.5944	5.1205	0	0	0	0	NA	NA	NA	NA	0	3009.5
3_MP_Fb_001G8	DB3	49	M	Middle Pubis	0.4786	36.22	1570	0.0474	0.6315	0	0.0543	0.114	0.0144	0.0219	0	0	0	0	0.1164	0	0	0	0	0	79	17.1687	5.6225	1.4056	31.5261	11.245	28.012	5.0201	0	0	0	0	NA	NA	NA	NA	0	3095.1
3_MP_Fb_001H5	DB3	49	M	Middle Pubis	0.4794	19.9	1499	0.0513	0.6178	0	0.0561	0.1273	0.0159	0.0068	0	0	0	0	0.1248	0	0	0	0	0	72	9.4283	7.0211	1.003	16.5496	6.7202	46.1384	13.1394	0	0	0	0	NA	NA	NA	NA	0	2855
3_MP_Fb_002H12	DB3	49	M	Middle Pubis	0.4798	34.1	1745	0.0423	0.6909	0	0.1007	0.0479	0.0084	0.0243	0	0	0	0	0.0855	0	0	0	0	0	100	6.319	11.4343	0	46.4393	13.2397	17.1515	5.4162	0	0	0	0	NA	NA	NA	NA	0	4450.1
3_RCS_001D9	DB3	49	M	Rt. Cornea	0.4869	19.08	2290	0.0413	0.6315	0	0	0.0048	0.0183	0.0243	0	0	0	0	0.2798	0	0	0	0	0	78	6.9138	9.018	0	51.2024	5.511	17.5351	9.8196	0	0	0	0	NA	NA	NA	NA	1	3697.2
3_RCS_002A2	DB3	49	M	Rt. Cornea	0.4947	37.09	2102	0.0479	0.6498	0	0	0	0.0103	0.0197	0	0	0	0	0.2723	0	0	0	0	0	86	8.016	1.7034	0	43.988	14.8297	20.3407	11.1222	0	0	0	0	NA	NA	NA	NA	0	3409.1
3_RCS_002H3	DB3	49	M	Rt. Cornea	0.4897	33.98	1712	0.0646	0.7193	0	0	0.0029	0.0206	0.0154	0	0	0	0	0.1771	0	0	0	0	0	77	11.7234	2.004	0	41.1824	10.02	25.1503	9.9198	0	0	0	0	NA	NA	NA	NA	0	7039.8
3_RCS_002H5	DB3	49	M	Rt. Cornea	0.4632	22.16	1909	0.0534	0.6509	0	0	0.0068	0.0073	0.0191	0	0	0	0	0.2626	0	0	0	0	0	82	4.3173	6.9277	0.7028	40.7631	12.0482	24.6988	10.5422	0	0	0	0	NA	NA	NA	NA	0	4017.6
3_REM_001C3	DB3	49	M	Rt. Medial Eom	0.4727	25.17	2087	0.0471	0.7473	0	0	0.0005	0.0097	0.0232	0	0	0	0	0.1722	0	0	0	0	0	95	7.1214	6.0181	11.5346	13.8415	19.4584	33.9017	8.1244	0	0	0	0	NA	NA	NA	NA	0	3366.2
3_REM_001H4	DB3	49	M	Rt. Medial Eyelid	0.4999	29.6	1441	0.0786	0.7829	0	0.0027	0	0.0097	0.0202	0	0	0	0	0.1059	0	0	0	0	0	63	10.8325	2.5075	5.015	56.9709	7.322	10.9328	6.4193	0	0	0	0	NA	NA	NA	NA	0	7317.8
3_RIM_001A3	DB3	49	M	Rt. Inferior Eom	0.4738	27.58	1884	0.0867	0.7479	0	0	0.0063	0.006	0.0137	0	0	0	0	0.1393	0	0	0	0	0	95	7.2144	9.6192	1.002	43.988	7.8156	28.1563	2.2044	0	0	0	0	NA	NA	NA	NA	0	7404.9
3_RIM_001B2	DB3	49	M	Rt. Inferior Eom	0.4836	34.41	2270	0.0667	0.7616	0	0	0.002	0.0312	0.0072	0	0	0	0	0.1313	0	0	0	0	0	108	3.4137	4.9197	6.9277	42.8715	1.3052	30.3213	10.241	0	0	0	0	NA	NA	NA	NA	0	7039.4
3_RK_001B4	DB3	49	M	Rt. Cornea	0.485	25.9	60715	0	0.053	0	0.3681	0.5404	0.007	0.0255	0	0	0	0	0.0059	0	0	0	0	0	430	5.5221	6.3253	9.1365	34.6386	20.2811	14.0562	10.0402	0	0	0	0	NA	NA	NA	NA	0	1838
3_RK_002D4	DB3	49	M	Rt. Cornea	0.497	23.52	58416	0	0.0712	0	0.3656	0.5271	0.0069	0.0244	0	0	0	0	0.0048	0	0	0	0	0	442	3.5176	4.5226	6.9347	25.6281	21.407	21.005	16.9849	0	0	0	0	NA	NA	NA	NA	0	1380.3
3_RLL-1_Fb_001C10	DB3	49	M	Rt. Leg	0.4437	35.67	1517	0.0383	0.6496	0	0.0132	0.0256	0.0046	0.0292	0	0	0	0	0.2394	0	0	0	0	0	76	11.1558	4.5226	9.4472	39.8995	3.2161	25.1256	6.6332	0	0	0	0	NA	NA	NA	NA	0	6397.1
3_RLL-1_Fb_001D2	DB3	49	M	Rt. Leg	0.4643	26.32	1579	0.0372	0.6588	0	0.0003	0.0569	0.0184	0.0156	0	0	0	0	0.2128	0	0	0	0	0	76	23.0692	4.4132	3.1093	44.6339	4.1123	17.5527	3.1093	0	0	0	0	NA	NA	NA	NA	0	5455.3
3_RLL-2_Fb_001F5	DB3	49	M	Rt. Leg	0.5003	21.82	932	0.0597	0.7112	0	0.017	0.0134	0.004	0.0226	0	0	0	0	0.1721	0	0	0	0	0	51	11.0442	14.4578	3.012	29.4177	7.6305	26.2048	8.2329	0	0	0	0	NA	NA	NA	NA	0	2522.9
3_RLL-2_Fb_001FG1	DB3	49	M	Rt. Leg	0.4736	38.15	1661	0.0221	0.6977	0	0.0083	0	0.0306	0.039	0	0	0	0	0.2023	0	0	0	0	0	61	13.7275	16.6333	4.7094	27.5551	9.8196	27.5551	0	0	0	0	0	NA	NA	NA	NA	1	4079.2
3_RLL-2_Fb_002B1	DB3	49	M	Rt. Leg	0.4547	33.71	1429	0.0249	0.764	0	0	0.0096	0.0036	0.0468	0	0	0	0	0.1511	0	0	0	0	0	63	8.7349	8.7349	4.2169	21.6867	5.7229	29.7189	21.1847	0	0	0	0	NA	NA	NA	NA	0	17498.4
3_RLM_001E10	DB3	49	M	Rt. Lateral Eom	0.5103	34.92	2133	0.0831	0.625	0	0	0	0.028	0.045	0	0	0	0	0.2188	0	0	0	0	0	108	6.8205	3.9117	4.5135	62.5878	11.4343	10.7322	0	0	0	0	0	NA	NA	NA	NA	0	9745.7
3_RLM_001F11	DB3	49	M	Rt. Lateral Eom	0.4793	31.34	1830	0.0969	0.6544	0	0.005	0	0.0227	0.0253	0	0	0	0	0.1958	0	0	0	0	0	106	7.3293	1.506	1.9076	66.8675	10.743	10.3414	1.3052	0	0	0	0	NA	NA	NA	NA	0	8841
3_RLM_001G7	DB3	49	M	Rt. Lateral Eom	0.4988	36.4	1804	0.107	0.6665	0	0	0	0.0219	0.0383	0	0	0	0	0.1663	0	0	0	0	0	104	10.1406	5.3213	3.2129	42.1687	12.4498	26.3052	0.4016	0	0	0	0	NA	NA	NA	NA	0	6315.3
3_RSM_001A3	DB3	49	M	Rt. Superior Eom	0.5085	31.68	1445	0.1464	0.6596	0	0	0	0.0203	0.0134	0	0	0	0	0.1602	0	0	0	0	0	84	4.3129	6.4193	10.1304	47.6429	5.4162	24.674	1.4042	0	0	0	0	NA	NA	NA	NA	0	2734.4
3_RSM_001C12	DB3	49	M	Rt. Superior Eom	0.4781	28.23	1504	0.1426	0.6594	0	0	0	0.0229	0.003	0	0	0	0	0.172	0	0	0	0	0	93	3.5141	5.3213	12.4498	43.1727	7.1285	24.498	3.9157	0	0	0	0	NA	NA	NA	NA	0	13789.7
3_RT_Fb_001B1	DB3	49	M	Rt. Thigh	0.4708	24.73	1676	0.0356	0.7035	0	0	0	0.0265	0.0133	0	0	0	0	0.221	0	0	0	0	0	94	13.6273	7.2144	0	37.7756	17.1343	20.6413	3.6072	0	0	0	0	NA	NA	NA	NA	0	2549.3
3_RT_Fb_001B12	DB3	49	M	Rt. Thigh	0.509	37.08	1365	0.0548	0.7326	0	0	0.0002	0.021	0.0292	0	0	0	0	0.1621	0	0	0	0	0	80	6.5196	10.4313	0.3009	29.6891	20.7623	30.0903	2.2066	0	0	0	0	NA	NA	NA	NA	0	3136.7
5_CT-1_Fb-1_001H3	DB5	55	M	Occiput	0.4662	17.09	2143	0.0245	0.6224	0	0.0862	0.1352	0.02	0.0294	0	0	0	0	0.0824	0	0	0	0	0	94	8.5256	6.6199	13.8415	29.8897	13.8415	25.677	1.6048	0	0	0	0	NA	NA	NA	NA	0	3489.4
5_CT-3_Fb-1_001B3	DB5	55	M	Occiput	0.4801	21.44	1767	0.0531	0.7344	0	0	0.0224	0.0216	0.0492	0	0	0	0	0.1193	0	0	0	0	0	100	3.7149	6.1245	7.8313	35.6426	9.6386	31.8273	5.2209	0	0	0	0	NA	NA	NA	NA	0	1637
5_CT1Fb1_002F11	DB5	55	M	Occiput	0.5285	14.17	1170	0.0572	0.6728	0	0.0076	0.0259	0.032	0.0261	0	0	0	0	0.1784	0	0	0	0	0	58	12.751	4.8193	7.0281	55.8233	12.1486	6.8273	0.6024	0	0	0	0	NA	NA	NA	NA	0	3135.1
5_CT3Fb1_001E3	DB5	55	M	Occiput	0.5154	21.75	2506	0.0388	0.6219	0	0.0399	0.1299	0.0157	0.044	0	0	0	0	0.11	0	0	0	0	0	95	6.9277	0.7028	13.8554	30.2209	13.0522	31.4257	3.8153	0	0	0	0	NA	NA	NA	NA	0	2046.5
5_LT-1_Fb-1_001H7	DB5	55	M	Lt. Temporal	0.4976	20.4	4072	0.0218	0.3266	0	0.2281	0.3096	0.0201	0.0388	0	0	0	0	0.055	0	0	0	0	0	104	5.9178	3.5105	5.4162	33.4002	25.7773	25.9779	0	0	0	0	0	NA	NA	NA	NA	0	4003.6
5_LT-2_DP-3_001B9	DB5	55	M	Lt. Temporal	0.5033	18.4	1585	0.0275	0.7141	0	0	0.0388	0.0074	0.0085	0	0	0	0	0.2037	0	0	0	0	0	90	8.8353	3.9157	3.8153	25.9036	6.1245	43.0723	8.3333	0	0	0	0	NA	NA	NA	NA	0	2528.6
5_LT-3_DP-3_002B4	DB5	55	M	Lt. Temporal	0.5216	17.74	1562	0.0338	0.6829	0	0.0233	0	0.0228	0.0326	0	0	0	0	0.2046	0	0	0	0	0	93	2.1063	2.8084	7.1214	32.3972	13.1394	35.3059	7.1214	0	0	0	0	NA	NA	NA	NA	0	12666.1
5_LT-3_Fb-1_001A9	DB5	55	M	Lt. Temporal	0.518	23.68	1461	0.0249	0.7364	0	0	0.0158	0	0.021	0	0	0	0	0.2019	0	0	0	0	0	86	0.7021	12.4373	8.6259	0	15.346	53.0592	9.8295	0	0	0	0	NA	NA	NA	NA	0	1872
5_LT-3_Fb-2_001B4	DB5	55	M	Lt. Temporal	0.4852	20.85	1264	0.0373	0.7727	0	0	0	0.0141	0.0118	0	0	0	0	0.164	0	0	0	0	0	59	5.6225	4.1165	5.5221	59.9398	13.8554	7.6305	3.3133	0	0	0	0	NA	NA	NA	NA	0	2716.4
5_LT-4_DP-2_001G2	DB5	55	M	Lt. Temporal	0.4801	23.99	1336	0.0275	0.7999	0	0	0.0181	0.0164	0.0006	0	0	0	0	0.1375	0	0	0	0	0	91	2.7054	6.9138	19.3387	41.0822	7.515	16.1323	6.3126	0	0	0	0	NA	NA	NA	NA	0	2195.7
5_LT-4_DS-1_001B10	DB5	55	M	Lt. Temporal	0.5048	24.37	2117	0.0281	0.7205	0	0.0088	0	0.0333	0.0106	0	0	0	0	0.1987	0	0	0	0	0	105	11.523	5.3106	6.012	22.2445	15.2305	39.6794	0	0	0	0	0	NA	NA	NA	NA	0	2241
5_LT-4_Fb-2_001A10	DB5	55	M	Lt. Temporal	0.491	25.07	1434	0.0429	0.73	0	0	0.017	0	0.0274	0	0	0	0	0.1827	0	0	0	0	0	99	17.4524	1.6048	12.6379	26.1785	10.9328	31.1936	0	0	0	0	0	NA	NA	NA	NA	0	2801.2
5_LT1Fb1_002D2	DB5	55	M	Lt. Temporal	0.4784	23.64	6984	0.013	0.2792	0	0.227	0.3581	0.0369	0.0369	0	0	0	0	0.0489	0	0	0	0	0	201	8.2247	4.7141	4.9147	46.2387	23.1695	11.9358	0.8024	0	0	0	0	NA	NA	NA	NA	0	2408.7
5_LT2DP3_001H12	DB5	55	M	Lt. Temporal	0.5023	27.74	1641	0.056	0.7778	0	0	0.0059	0.0003	0.0397	0	0	0	0	0.1204	0	0	0	0	0	96	4.7141	5.2156	0	43.8315	8.8265	26.2788	11.1334	0	0	0	0	NA	NA	NA	NA	0	11996.7
5_LT3DP1_001C8	DB5	55	M	Lt. Temporal	0.4879	26.58	1951	0.0139	0.7969	0	0	0	0.0196	0.015	0	0	0	0	0.1545	0	0	0	0	0	83	4.4132	0	4.2126	58.2748	5.3159	25.9779	1.8054	0	0	0	0	NA	NA	NA	NA	0	2708.4
5_LT3Fb2_001G3	DB5	55	M	Lt. Temporal	0.505	27.73	1468	0.0351	0.7251	0	0.0041	0	0.0168	0.0375	0	0	0	0	0.1815	0	0	0	0	0	89	3.9157	3.012	10.6426	34.2369	18.1727	25.3012	4.7189	0	0	0	0	NA	NA	NA	NA	0	2239.5
5_LTM-1_001F12	DB5	55	M	Lt. Temporal	0.4928	23.67	1826	0.1224	0.7112	0	0	0	0.0295	0.0184	0	0	0	0	0.1185	0	0	0	0	0	103	4.5181	6.7269	6.6265	30.7229	3.6145	42.1687	5.6225	0	0	0	0	NA	NA	NA	NA	0	2696.1
5_LTM-2_001E9	DB5	55	M	Lt. Temporal	0.4858	22.73	1496	0.1493	0.7391	0	0	0.0017	0.0259	0.0143	0	0	0	0	0.0697	0	0	0	0	0	69	5.3159	4.7141	5.3159	35.005	10.6319	38.5155	0.5015	0	0	0	0	NA	NA	NA	NA	0	3615.3
5_LTM-5_001C8	DB5	55	M	Lt. Temporal	0.4911	24.09	2004	0.0734	0.7302	0	0	0.0164	0.0367	0.0167	0	0	0	0	0.1266	0	0	0	0	0	93	9.9298	6.1184	4.6138	47.6429	5.8175	15.6469	10.2307	0	0	0	0	NA	NA	NA	NA	0	2333.2
5_LTM2_001B5	DB5	55	M	Lt. Temporal	0.4908	26.86	2016	0.0944	0.7472	0	0	0	0.0338	0.0244	0	0	0	0	0.1002	0	0	0	0	0	97	7.7387	4.5226	3.3166	29.7487	14.8744	36.4824	3.3166	0	0	0	0	NA	NA	NA	NA	0	2551
5_RT-1_Fb-1_001A9	DB5	55	M	Rt. Temporal	0.4766	25.47	1575	0.111	0.7545	0	0	0.0069	0.0224	0.0072	0	0	0	0	0.0981	0	0	0	0	0	81	0.804	2.8141	8.0402	38.593	12.0603	35.3769	2.3116	0	0	0	0	NA	NA	NA	NA	0	1111.7
5_RT-2_Fb-1_001B12	DB5	55	M	Rt. Temporal	0.5236	20.59	1929	0.0605	0.6561	0	0.0275	0.0302	0.0175	0.0419	0	0	0	0	0.1664	0	0	0	0	0	87	5.5165	8.7262	11.9358	26.7803	16.9509	22.1665	7.9238	0	0	0	0	NA	NA	NA	NA	0	2793.5
5_RT-3_Fb-3_002E12	DB5	55	M	Rt. Temporal	0.5277	20.44	1566	0.0713	0.6667	0	0	0.0226	0.0197	0.0408	0	0	0	0	0.1788	0	0	0	0	0	98	5.9059	3.003	0	53.1532	8.5085	28.028	1.4014	0	0	0	0	NA	NA	NA	NA	0	8856.4
5_RT3Fb2_001A5	DB5	55	M	Rt. Temporal	0.4741	26.16	2110	0.08	0.7072	0	0	0.0335	0.0262	0.0072	0	0	0	0	0.146	0	0	0	0	0	119	6.2249	11.5462	4.5181	10.8434	8.5341	54.5181	3.8153	0	0	0	0	NA	NA	NA	NA	0	4347.6
5_RT3Fb2_001B1	DB5	55	M	Rt. Temporal	0.4968	30.27	2126	0.0994	0.7217	0	0	0	0.0144	0.005	0	0	0	0	0.1595	0	0	0	0	0	119	3.5105	10.7322	5.015	37.1113	17.5527	22.2668	3.8114	0	0	0	0	NA	NA	NA	NA	0	1537.5
5_RTM_004D8	DB5	55	M	Rt. Temporal	0.5352	15.54	1018	0.1465	0.8167	0	0.0027	0	0	0.0087	0	0	0	0	0.0255	0	0	0	0	0	48	0	2.51	1.2048	72.1888	10.9438	10.6426	2.51	0	0	0	0	NA	NA	NA	NA	0	1845.2
5_RTM-2_001A12	DB5	55	M	Rt. Temporal	0.5047	24.46	1692	0.1256	0.7279	0	0	0.0099	0.0203	0.0182	0	0	0	0	0.098	0	0	0	0	0	84	8.8265	4.8144	0.9027	48.2447	5.015	30.7924	1.4042	0	0	0	0	NA	NA	NA	NA	0	2089.2
5_RTM-4_001H5	DB5	55	M	Rt. Temporal	0.508	26.07	2165	0.1118	0.6958	0	0.0011	0.0117	0.0267	0.0184	0	0	0	0	0.1345	0	0	0	0	0	114	5.8233	12.9518	6.6265	16.6667	10.3414	43.2731	4.3173	0	0	0	0	NA	NA	NA	NA	0	1328.1
6_LAF-4_001H9	DB6	70	F	Lt. Axilla	0.4978	23.14	2218	0.0736	0.7236	0	0	0.0188	0.0015	0.0117	0	0	0	0	0.1709	0	0	0	0	0	93	10.8434	8.2329	3.8153	15.3614	11.0442	44.9799	5.7229	0	0	0	0	NA	NA	NA	NA	0	1737.2
6_LDA-5_001D1	DB6	70	F	Lt. Anterior Deltoid	0.4998	19.06	14551	0	0.1753	0	0.2965	0.4968	0.0217	0.0055	0	0	0	0	0.0041	0	0	0	0	0	168	7.8313	0	2.51	44.7791	17.1687	25	2.7108	0	0	0	0	NA	NA	NA	NA	0	1800.6
6_LEA-2_001E9	DB6	70	F	Lt. Anterior Elbow	0.5114	27.92	8263	0.0021	0.2885	0	0.1895	0.4721	0.0233	0.0054	0	0	0	0	0.019	0	0	0	0	0	180	0	6.4193	9.2277	35.6068	25.3761	19.7593	3.6108	0	0	0	0	NA	NA	NA	NA	0	2306.1
6_LEBFb-1_001B11	DB6	70	F	Lt. Medial Eyebrow	0.4958	24.62	2290	0.0445	0.5948	0	0.0551	0.0993	0.0096	0.0686	0	0	0	0	0.1281	0	0	0	0	0	100	8.5256	4.4132	2.2066	51.2538	15.0451	12.1364	6.4193	0	0	0	0	NA	NA	NA	NA	0	3602.4
6_LEBFb-2_002F5	DB6	70	F	Lt. Medial Eyebrow	0.4696	21.66	5669	0.0061	0.286	0	0.2457	0.3506	0.0224	0.0386	0	0	0	0	0.0507	0	0	0	0	0	138	0	4.3086	3.507	71.8437	13.0261	7.3146	0	0	0	0	0	NA	NA	NA	NA	0	3882.6
6_LEBM-1_001C11	DB6	70	F	Lt. Medial Eyebrow	0.5003	23.24	2204	0.0439	0.5889	0	0.0448	0.1209	0.0023	0.0671	0	0	0	0	0.1321	0	0	0	0	0	94	11.245	5.3213	3.2129	51.004	17.6707	5.8233	5.7229	0	0	0	0	NA	NA	NA	NA	0	3058.1
6_LEBMFb-2_001H7	DB6	70	F	Lt. Medial Eyebrow	0.497	24.4	11420	0.0113	0.216	0	0.2748	0.3884	0.0332	0.0426	0	0	0	0	0.0337	0	0	0	0	0	282	2.6104	3.7149	14.8594	44.7791	15.6627	15.1606	3.2129	0	0	0	0	NA	NA	NA	NA	0	2938.1
6_LELLFb-4_001C4	DB6	70	F	Lt. Lateral Eyelid	0.494	15.78	1711	0.0894	0.6406	0	0	0.0413	0.0229	0.0124	0	0	0	0	0.1933	0	0	0	0	0	58	0	0	5.7057	56.7568	22.3223	15.2152	0	0	0	0	0	NA	NA	NA	NA	0	3124.8
6_LELMUFb-1_001G2	DB6	70	F	Lt. Medial Eyelid	0.4949	17.81	1915	0.1282	0.6863	0	0	0.0054	0	0.028	0	0	0	0	0.1522	0	0	0	0	0	80	5.3213	1.6064	9.2369	30.6225	11.6466	40.1606	1.4056	0	0	0	0	NA	NA	NA	NA	0	3973.8
6_LELU-2_001B2	DB6	70	F	Lt. Lateral Eyelid	0.495	14.11	1503	0.0859	0.6678	0	0	0.0171	0.0186	0.0195	0	0	0	0	0.1911	0	0	0	0	0	58	0	8.0321	3.7149	73.5944	9.2369	5.4217	0	0	0	0	0	NA	NA	NA	NA	0	3858.9
6_LEP-10_001E12	DB6	70	F	Lt. Posterior Elbow	0.4825	27.54	2778	0.0517	0.5125	0	0.1192	0.16	0.0244	0.0326	0	0	0	0	0.0996	0	0	0	0	0	117	4.9147	11.334	1.2036	50.5517	18.656	9.9298	3.4102	0	0	0	0	NA	NA	NA	NA	0	2651.2
6_LEP-11_001E6	DB6	70	F	Lt. Posterior Elbow	0.4689	25.72	13478	0	0.1906	0	0.2447	0.5342	0.0196	0.0065	0	0	0	0	0.0044	0	0	0	0	0	198	3.3099	0.9027	4.012	51.9559	17.5527	19.659	2.6078	0	0	0	0	NA	NA	NA	NA	0	2478.1
6_LFA-1_001D12	DB6	70	F	Lt. Anterior Foot	0.4693	20.91	2429	0.0632	0.6633	0	0.0036	0	0.0221	0.0355	0	0	0	0	0.2122	0	0	0	0	0	95	6.2124	7.8156	0	31.4629	19.1383	29.2585	6.1122	0	0	0	0	NA	NA	NA	NA	0	1998.2
6_LFA-6_001D2	DB6	70	F	Lt. Anterior Foot	0.4525	29.19	1793	0.0884	0.6709	0	0.0212	0.002	0.0216	0.031	0	0	0	0	0.1648	0	0	0	0	0	90	4.1123	1.8054	11.4343	34.2026	1.9057	34.4032	12.1364	0	0	0	0	NA	NA	NA	NA	0	3403.9
6_LFA-8_001D10	DB6	70	F	Lt. Anterior Foot	0.4986	22.4	1907	0.094	0.6814	0	0	0.009	0.0242	0.04	0	0	0	0	0.1514	0	0	0	0	0	88	8.9268	12.9388	0	27.1815	15.4463	30.2909	5.2156	0	0	0	0	NA	NA	NA	NA	0	3904.7
6_LFAFb-4_001H12	DB6	70	F	Lt. Anterior Foot	0.5164	22.57	3152	0.029	0.5123	0	0.1066	0.142	0.042	0.1022	0	0	0	0	0.066	0	0	0	0	0	134	4.1123	3.1093	0	43.7312	28.7864	15.346	4.9147	0	0	0	0	NA	NA	NA	NA	0	1924.4
6_LINFb-1_001B12	DB6	70	F	Lt. Inner Nose	0.5028	26.79	2211	0.0728	0.6154	0	0.0982	0.0281	0.0152	0.0351	0	0	0	0	0.1353	0	0	0	0	0	105	4.5181	0.9036	5.0201	31.7269	19.4779	38.3534	0	0	0	0	0	NA	NA	NA	NA	0	3479.2
6_LLAA-4_001F1	DB6	70	F	Lt. Anterior Lower_Arm	0.4797	26.45	7467	0.0076	0.2692	0	0.2478	0.4029	0.0191	0.0267	0	0	0	0	0.0269	0	0	0	0	0	148	3.8076	0	6.9138	56.8136	21.1423	10.3206	1.002	0	0	0	0	NA	NA	NA	NA	0	2345.3
6_LLAAFb-5_001E8	DB6	70	F	Lt. Anterior Lower_Arm	0.4709	15.37	2071	0.0371	0.4893	0	0.0974	0.2104	0.0226	0.0507	0	0	0	0	0.0925	0	0	0	0	0	52	6.4128	8.1162	12.024	46.2926	15.0301	12.1242	0	0	0	0	0	NA	NA	NA	NA	0	2104.7
6_LLAP-11_001G12	DB6	70	F	Lt. Posterior Lower_Arm	0.5101	22.8	2114	0.0445	0.7064	0	0.0125	0.0066	0.0157	0.02	0	0	0	0	0.1943	0	0	0	0	0	79	9.3373	11.3454	1.506	34.0361	4.7189	38.253	0.8032	0	0	0	0	NA	NA	NA	NA	0	4466.3
6_LLCFb-3_001A12	DB6	70	F	Lt. Lower Chest	0.547	13.49	1566	0.0337	0.4945	0	0.1258	0.1549	0.0212	0.0531	0	0	0	0	0.117	0	0	0	0	0	61	4.8193	6.1245	4.5181	62.751	9.0361	11.8474	0.9036	0	0	0	0	NA	NA	NA	NA	0	3618.3
6_LLCH-2_002E5	DB6	70	F	Lt. Lower Cheek	0.4825	19.84	3043	0.0231	0.4836	0	0.1256	0.1772	0.0231	0.0556	0	0	0	0	0.1117	0	0	0	0	0	143	3.4102	0.6018	12.6379	32.1966	28.7864	20.9629	1.4042	0	0	0	0	NA	NA	NA	NA	0	2216.1
6_LLCS-3_001E10	DB6	70	F	Lt. Lateral Cornea	0.5289	17.51	1947	0.1023	0.6392	0	0	0	0.0148	0.0148	0	0	0	0	0.2289	0	0	0	0	0	75	14.8445	10.2307	11.1334	12.8385	8.325	39.7192	2.9087	0	0	0	0	NA	NA	NA	NA	0	5569.4
6_LLLA-14_001B9	DB6	70	F	Lt. Anterior Leg	0.4836	28.21	5670	0.0008	0.3158	0	0.1961	0.4178	0.0157	0.0138	0	0	0	0	0.0401	0	0	0	0	0	121	6.1245	8.3333	5.1205	37.751	15.261	19.7791	7.6305	0	0	0	0	NA	NA	NA	NA	0	3082.1
6_LLLA-16_001G8	DB6	70	F	Lt. Anterior Leg	0.532	15.54	1183	0.0755	0.6168	0	0.0042	0.0188	0.0328	0.0292	0	0	0	0	0.2228	0	0	0	0	0	52	4.4177	0.4016	3.012	51.8072	3.1124	31.7269	5.5221	0	0	0	0	NA	NA	NA	NA	0	3020.9
6_LLLA-17_001G11	DB6	70	F	Lt. Anterior Leg	0.5022	24.06	1341	0.0907	0.7102	0	0	0.0132	0.0126	0.0253	0	0	0	0	0.148	0	0	0	0	0	77	7.8235	12.0361	13.5406	33.2999	5.2156	27.4824	0.6018	0	0	0	0	NA	NA	NA	NA	0	1803.7
6_LLLA-22_001C6	DB6	70	F	Lt. Anterior Leg	0.5264	19.19	8426	0	0.2632	0	0.2292	0.436	0.0303	0.0146	0	0	0	0	0.0267	0	0	0	0	0	157	7.6229	4.012	7.2217	30.2909	14.4433	34.4032	2.006	0	0	0	0	NA	NA	NA	NA	0	3761.7
6_LLLA-23_001B2	DB6	70	F	Lt. Anterior Leg	0.4978	21.62	18096	0	0.1467	0	0.3205	0.4617	0.0298	0.0285	0	0	0	0	0.0129	0	0	0	0	0	214	4.7141	3.2096	5.6169	41.4243	26.7803	18.0542	0.2006	0	0	0	0	NA	NA	NA	NA	1	2595.5
6_LLLA-25_001G2	DB6	70	F	Lt. Anterior Leg	0.5213	22.85	1549	0.0591	0.629	0	0	0.0309	0.0107	0.0589	0	0	0	0	0.2114	0	0	0	0	0	54	4.509	4.4088	6.3126	24.9499	11.2224	48.5972	0	0	0	0	0	NA	NA	NA	NA	0	4044.8
6_LLLA-27_001A8	DB6	70	F	Lt. Anterior Leg	0.4969	24.31	1452	0.0702	0.7387	0	0.002	0	0.0083	0.0336	0	0	0	0	0.1472	0	0	0	0	0	67	5.4217	10.241	6.8273	11.6466	9.9398	54.7189	1.2048	0	0	0	0	NA	NA	NA	NA	0	3739.7
6_LLLL-13_001B10	DB6	70	F	Lt. Lateral Leg	0.5006	18.75	6346	0.0021	0.3329	0	0.1976	0.4071	0.0261	0.0067	0	0	0	0	0.0274	0	0	0	0	0	123	4.6138	2.5075	8.8265	40.0201	16.4493	26.9809	0.6018	0	0	0	0	NA	NA	NA	NA	0	3542.7
6_LLLL-16_001A3	DB6	70	F	Lt. Lateral Leg	0.4839	21.34	1353	0.0664	0.6785	0	0	0.0322	0	0.0353	0	0	0	0	0.1875	0	0	0	0	0	70	12.6253	0	0.7014	50	21.4429	15.2305	0	0	0	0	0	NA	NA	NA	NA	0	3632.2
6_LLLL-22_001H1	DB6	70	F	Lt. Lateral Leg	0.4758	22.53	8988	0.0001	0.1631	0	0.3198	0.4175	0.035	0.0365	0	0	0	0	0.028	0	0	0	0	0	142	3.5141	4.0161	5.0201	44.3775	15.4618	24.8996	2.7108	0	0	0	0	NA	NA	NA	NA	0	2580.9
6_LLLL-23_001B6	DB6	70	F	Lt. Lateral Leg	0.4508	20.59	1279	0.0543	0.7547	0	0.0066	0.0003	0.0282	0.0113	0	0	0	0	0.1447	0	0	0	0	0	48	1.9038	9.6192	0	29.3587	13.6273	39.6794	5.8116	0	0	0	0	NA	NA	NA	NA	0	3138.6
6_LLLL-24_001F5	DB6	70	F	Lt. Lateral Leg	0.5059	23.39	2607	0.0267	0.5535	0	0.0851	0.1034	0.03	0.0449	0	0	0	0	0.1564	0	0	0	0	0	119	3.3133	8.4337	13.253	1.3052	20.5823	40.4618	12.6506	0	0	0	0	NA	NA	NA	NA	0	3303.4
6_LMCS-10_001G11	DB6	70	F	Lt. Medial Cornea	0.478	18.81	2508	0.0188	0.583	0	0.0676	0.139	0.0134	0.0411	0	0	0	0	0.1371	0	0	0	0	0	99	8.6259	5.7172	3.1093	25.677	20.2608	36.2086	0.4012	0	0	0	0	NA	NA	NA	NA	1	3570.9
6_LMCS-2_001F6	DB6	70	F	Lt. Medial Cornea	0.4944	27.1	25100	0.0036	0.1513	0	0.3373	0.4706	0.0154	0.0144	0	0	0	0	0.0073	0	0	0	0	0	507	1.9057	7.7232	1.3039	49.1474	29.1876	10.4313	0.3009	0	0	0	0	NA	NA	NA	NA	0	1887.3
6_LMCS-7_001B12	DB6	70	F	Lt. Medial Cornea	0.4781	18.77	2358	0.0393	0.6094	0	0.0151	0.0799	0.0175	0.0273	0	0	0	0	0.2116	0	0	0	0	0	76	9.6386	3.7149	1.7068	41.5663	10.4418	31.4257	1.506	0	0	0	0	NA	NA	NA	NA	0	3199.9
6_LOF-2_002E12	DB6	70	F	Lt. Occiput	0.5104	25.04	2872	0.0818	0.7115	0	0	0.0113	0.0258	0.0095	0	0	0	0	0.1601	0	0	0	0	0	132	10.2307	6.9208	0	43.4303	8.1244	31.2939	0	0	0	0	0	NA	NA	NA	NA	0	3289.4
6_LtHand-10_001D3	DB6	70	F	Lt. Hand	0.4868	20.54	1925	0.0493	0.5909	0	0.0002	0.047	0.0221	0.0021	0	0	0	0	0.2884	0	0	0	0	0	72	3.7111	0	10.6319	40.9228	15.0451	29.6891	0	0	0	0	0	NA	NA	NA	NA	0	3559.5
6_LtHand-11_001G4	DB6	70	F	Lt. Hand	0.5222	24.4	2918	0.0366	0.6572	0	0.0377	0.058	0.0447	0.0333	0	0	0	0	0.1326	0	0	0	0	0	128	6.4193	3.9117	6.8205	51.5547	7.2217	22.9689	1.1033	0	0	0	0	NA	NA	NA	NA	0	2396.1
6_LtHand-5_001H3	DB6	70	F	Lt. Hand	0.4909	20.2	11942	0	0.2577	0	0.2394	0.3606	0.0581	0.0458	0	0	0	0	0.0384	0	0	0	0	0	246	4.0161	2.3092	3.1124	45.9839	28.012	14.0562	2.51	0	0	0	0	NA	NA	NA	NA	0	2971.7
6_LUAA-3_001C6	DB6	70	F	Lt. Upper_Arm	0.505	20.07	2375	0.0254	0.675	0	0.05	0.0531	0.0109	0.0256	0	0	0	0	0.16	0	0	0	0	0	94	3.8114	10.0301	7.0211	23.7713	13.1394	37.1113	5.1153	0	0	0	0	NA	NA	NA	NA	0	4191.6
6_LUAA-4_001B11	DB6	70	F	Lt. Upper_Arm	0.508	23.42	2560	0.0405	0.5725	0	0.0934	0.1047	0.0266	0.0311	0	0	0	0	0.1312	0	0	0	0	0	104	0.8032	3.7149	2.51	26.1044	21.4859	39.759	5.6225	0	0	0	0	NA	NA	NA	NA	0	1366.6
6_LUAP-5_001A9	DB6	70	F	Lt. Upper_Arm	0.4813	20.39	3086	0.0263	0.528	0	0.0727	0.1398	0.0328	0.0287	0	0	0	0	0.1718	0	0	0	0	0	155	2.1063	0.3009	10.331	59.679	11.5346	16.0481	0	0	0	0	0	NA	NA	NA	NA	0	1707.1
6_LUAP-6_001F5	DB6	70	F	Lt. Upper_Arm	0.4981	20.55	16315	0	0.1647	0	0.2473	0.5487	0.0219	0.0158	0	0	0	0	0.0016	0	0	0	0	0	220	0	1.9038	2.8056	52.8056	21.8437	19.0381	1.6032	0	0	0	0	NA	NA	NA	NA	0	2163.1
6_LUAP-8_001D2	DB6	70	F	Lt. Upper_Arm	0.4641	30.75	3021	0.0291	0.5787	0	0.0738	0.1276	0.0093	0.0471	0	0	0	0	0.1345	0	0	0	0	0	128	2.9087	6.7202	9.9298	25.5767	22.8686	31.996	0	0	0	0	0	NA	NA	NA	NA	0	1974.8
6_LUCFb-3_001H6	DB6	70	F	Lt. Upper Chest	0.4753	21.65	1977	0.0622	0.7445	0	0.0012	0	0.0062	0.0074	0	0	0	0	0.1785	0	0	0	0	0	97	6.1245	0.9036	4.8193	40.4618	16.2651	31.0241	0.4016	0	0	0	0	NA	NA	NA	NA	0	2618.4
6_LULA-13_002A2	DB6	70	F	Lt. Anterior Thigh	0.4771	21.4	2942	0.0226	0.455	0	0.1448	0.2541	0.0067	0.0255	0	0	0	0	0.0913	0	0	0	0	0	92	3.9157	8.0321	1.6064	37.0482	8.4337	30.1205	10.8434	0	0	0	0	NA	NA	NA	NA	0	4361.4
6_LULA-26_001C12	DB6	70	F	Lt. Anterior Thigh	0.5048	22.4	3485	0.0259	0.3498	0	0.1974	0.2652	0.0302	0.059	0	0	0	0	0.0725	0	0	0	0	0	102	6.7134	7.8156	6.8136	0	13.5271	60.2204	4.9098	0	0	0	0	NA	NA	NA	NA	0	2595
6_LULA-28_001B3	DB6	70	F	Lt. Anterior Thigh	0.469	27.38	4630	0.0084	0.253	0	0.3095	0.3341	0.0312	0.0217	0	0	0	0	0.0419	0	0	0	0	0	97	4.1165	0.7028	1.8072	60.3414	19.7791	8.6345	4.6185	0	0	0	0	NA	NA	NA	NA	0	4019.7
6_LULL-13_001G12	DB6	70	F	Lt. Lateral Thigh	0.4973	19.05	4648	0.0134	0.2968	0	0.239	0.3607	0.0246	0.0173	0	0	0	0	0.0482	0	0	0	0	0	85	6.8205	9.8295	7.7232	45.336	11.9358	17.653	0.7021	0	0	0	0	NA	NA	NA	NA	0	2802.1
6_LULL2-6_001A7	DB6	70	F	Lt. Laterial Thigh	0.432889	13.12	1935	4.85962	73.8076	0	0	0	3.56297	1.24028	0	0	0	0	16.5295	0	0	0	0	0	280	24.1968	26.004	12.249	12.9518	4.21687	9.93976	10.4418	0	0	0	0	NA	NA	NA	NA	0	2559.8
6_LULP-13_001G3	DB6	70	F	Lt. Posterior Thigh	0.506	24.52	3466	0.0159	0.4951	0	0.1217	0.2508	0.0063	0.0198	0	0	0	0	0.0904	0	0	0	0	0	114	1.7051	5.3159	13.8415	46.0381	14.2427	18.1545	0.7021	0	0	0	0	NA	NA	NA	NA	0	1868
6_MS-10_001G6	DB6	70	F	Rt. Thigh	0.521	17.47	1781	0.0994	0.6394	0	0	0.0147	0.0307	0.0031	0	0	0	0	0.2127	0	0	0	0	0	88	6.8205	11.0331	4.3129	18.3551	12.2367	43.2297	4.012	0	0	0	0	NA	NA	NA	NA	0	2610.6
6_MS-11_001B3	DB6	70	F	Rt. Thigh	0.4782	21.99	11866	0.0059	0.2841	0	0.2562	0.294	0.0112	0.0929	0	0	0	0	0.0556	0	0	0	0	0	164	6.9277	6.8273	6.5261	31.1245	25.502	11.0442	12.0482	0	0	0	0	NA	NA	NA	NA	0	5966.1
6_MS-13_001C5	DB6	70	F	Rt. Thigh	0.4902	28.14	1705	0.1081	0.7563	0	0	0	0.0017	0.025	0	0	0	0	0.1089	0	0	0	0	0	99	8.016	5.1102	0	65.1303	1.1022	17.4349	3.2064	0	0	0	0	NA	NA	NA	NA	0	3344
6_MS-15_001G11	DB6	70	F	Rt. Thigh	0.505	20.89	1687	0.1168	0.7138	0	0.0081	0.0034	0.0211	0.0125	0	0	0	0	0.1244	0	0	0	0	0	67	14.0562	6.7269	3.4137	19.7791	10.3414	41.4659	4.2169	0	0	0	0	NA	NA	NA	NA	0	2592.1
6_MS-16_001F6	DB6	70	F	Rt. Thigh	0.4933	16.94	1497	0.093	0.6894	0	0	0.0054	0.0308	0.0173	0	0	0	0	0.1642	0	0	0	0	0	77	7.322	5.9178	0	59.4784	7.8235	19.4584	0	0	0	0	0	NA	NA	NA	NA	0	3052.2
6_MS-17_001A10	DB6	70	F	Rt. Thigh	0.5296	18.52	1383	0.1069	0.7651	0	0	0.0033	0	0.0216	0	0	0	0	0.1031	0	0	0	0	0	78	2.6104	5.0201	0	42.6707	3.8153	39.4578	6.4257	0	0	0	0	NA	NA	NA	NA	0	3448.9
6_MS-2_001C5	DB6	70	F	Rt. Thigh	0.5011	20.17	1783	0.0924	0.6897	0	0.0105	0	0.0075	0.0099	0	0	0	0	0.1901	0	0	0	0	0	68	3.6108	6.7202	5.015	51.7553	6.9208	15.8475	10.1304	0	0	0	0	NA	NA	NA	NA	0	3914.7
6_MS-3_001F3	DB6	70	F	Rt. Thigh	0.5204	15.89	1505	0.0858	0.7402	0	0	0.0021	0.0171	0.0104	0	0	0	0	0.1445	0	0	0	0	0	55	4.3129	10.0301	6.0181	15.6469	12.7382	45.6369	5.6169	0	0	0	0	NA	NA	NA	NA	0	3250.1
6_RCM-1_001C1	DB6	70	F	Rt. Costal	0.4939	22.32	4043	0.0338	0.4211	0	0.1596	0.2929	0.0127	0.0242	0	0	0	0	0.0557	0	0	0	0	0	138	2.9058	0	4.008	58.9178	9.3186	22.7455	2.1042	0	0	0	0	NA	NA	NA	NA	0	2054.5
6_RCMFb-2_001C12	DB6	70	F	Rt. Costal	0.5236	22.31	4244	0.0327	0.422	0	0.1521	0.2898	0.0144	0.0253	0	0	0	0	0.0637	0	0	0	0	0	140	4.8144	0.8024	1.7051	60.5817	12.0361	18.656	1.4042	0	0	0	0	NA	NA	NA	NA	0	1760.3
6_RDA-10_001H11	DB6	70	F	Rt. Anterior Shoulder	0.4773	22.85	1922	0.0816	0.6754	0	0.003	0.0285	0.0459	0.0091	0	0	0	0	0.1566	0	0	0	0	0	98	4.012	0.6018	0	58.5757	10.9328	20.3611	5.5165	0	0	0	0	NA	NA	NA	NA	0	3589
6_RDA-11_002B7	DB6	70	F	Rt. Anterior Shoulder	0.5143	24.35	2409	0.0297	0.7013	0	0	0	0.0236	0.0315	0	0	0	0	0.2139	0	0	0	0	0	115	3.5105	3.009	3.6108	29.3882	23.9719	35.6068	0.9027	0	0	0	0	NA	NA	NA	NA	0	4405.6
6_RDA-3_001C1	DB6	70	F	Rt. Anterior Shoulder	0.4967	20.53	16412	0	0.1336	0	0.304	0.5237	0.0175	0.0161	0	0	0	0	0.0051	0	0	0	0	0	194	1.6032	9.1182	5.3106	39.3788	16.8337	27.7555	0	0	0	0	0	NA	NA	NA	NA	0	2707.8
6_RDA-4_001D7	DB6	70	F	Rt. Anterior Shoulder	0.4692	21.55	14811	0	0.1705	0	0.2577	0.5299	0.019	0.0109	0	0	0	0	0.012	0	0	0	0	0	196	2.1063	2.9087	2.1063	50.7523	20.7623	14.4433	6.9208	0	0	0	0	NA	NA	NA	NA	0	1978.8
6_REA-11_001B10	DB6	70	F	Rt. Anterior Elbow	0.4839	22.63	1836	0.1018	0.6841	0	0	0.0216	0.0189	0.0033	0	0	0	0	0.1703	0	0	0	0	0	102	6.7269	6.0241	14.4578	44.4779	6.0241	19.7791	2.51	0	0	0	0	NA	NA	NA	NA	0	4206.3
6_REA-4_001F7	DB6	70	F	Rt. Anterior Elbow	0.5031	18.2	8094	0.0058	0.2339	0	0.2322	0.4833	0.0141	0.0143	0	0	0	0	0.0164	0	0	0	0	0	147	1.7068	5.8233	9.8394	44.7791	23.8956	13.9558	0	0	0	0	0	NA	NA	NA	NA	0	2977.9
6_REAFb-1_001D10	DB6	70	F	Rt. Anterior Elbow	0.4967	18.58	12772	0	0.1881	0	0.2701	0.503	0.0205	0.014	0	0	0	0	0.0043	0	0	0	0	0	170	1.1044	1.3052	8.3333	38.8554	28.5141	16.4659	5.4217	0	0	0	0	NA	NA	NA	NA	0	4198.5
6_REAFb-2_001F9	DB6	70	F	Rt. Anterior Elbow	0.498	25.13	14703	0	0.1744	0	0.2701	0.5143	0.0174	0.0131	0	0	0	0	0.0106	0	0	0	0	0	224	2.2088	5.5221	1.004	37.1486	22.6908	29.3173	2.1084	0	0	0	0	NA	NA	NA	NA	0	3915.1
6_REAFb-3_001B1	DB6	70	F	Rt. Anterior Elbow	0.5197	18.26	10968	0.0043	0.1904	0	0.2766	0.4811	0.015	0.0207	0	0	0	0	0.0119	0	0	0	0	0	158	3.9157	5.3213	8.5341	34.8394	25.3012	20.2811	1.8072	0	0	0	0	NA	NA	NA	NA	0	4127.5
6_REP-1_001A5	DB6	70	F	Rt. Posterior Elbow	0.499	22.41	26923	0	0.13	0	0.3155	0.5084	0.0246	0.0148	0	0	0	0	0.0067	0	0	0	0	0	321	4.1165	3.7149	10.743	32.1285	24.0964	22.8916	2.3092	0	0	0	0	NA	NA	NA	NA	0	3228.2
6_REP-10_001F11	DB6	70	F	Rt. Posterior Elbow	0.5123	21.35	2335	0.023	0.7627	0	0.0137	0.0117	0.0514	0.0296	0	0	0	0	0.1079	0	0	0	0	0	120	8.1325	7.7309	9.739	35.5422	16.2651	20.6827	1.9076	0	0	0	0	NA	NA	NA	NA	0	1743.6
6_RFHFb-4_001B1	DB6	70	F	Rt. Frontal	0.4304	23.44	1758	0.0828	0.6989	0	0.0194	0.043	0.0134	0.0234	0	0	0	0	0.1192	0	0	0	0	0	80	1.3065	10.2513	16.0804	3.3166	5.0251	58.794	5.2261	0	0	0	0	NA	NA	NA	NA	0	2712.5
6_RHP-3_001B8	DB6	70	F	Rt. Posterior Hand	0.5143	25.89	3750	0.0262	0.4845	0	0.0957	0.178	0.0577	0.0849	0	0	0	0	0.0731	0	0	0	0	0	138	4.6092	6.3126	8.1162	49.2986	10.3206	19.8397	1.503	0	0	0	0	NA	NA	NA	NA	0	2229.3
6_RINFb-1_001B2	DB6	70	F	Rt. Inner Nose	0.5091	17.16	1450	0.0697	0.7239	0	0.0194	0	0.0132	0.0178	0	0	0	0	0.156	0	0	0	0	0	57	4.1123	2.3069	4.1123	65.998	17.5527	5.9178	0	0	0	0	0	NA	NA	NA	NA	0	3361.8
6_RLAA-1_001B8	DB6	70	F	Rt. Anterior Lower_Arm	0.5119	19.69	4007	0.0146	0.4004	0	0.1718	0.2507	0.0312	0.0421	0	0	0	0	0.0892	0	0	0	0	0	98	5.0251	3.4171	6.9347	20.9045	26.1307	37.2864	0.3015	0	0	0	0	NA	NA	NA	NA	0	2140.3
6_RLAA-31_001H5	DB6	70	F	Rt. Anterior Lower_Arm	0.493	25.12	4815	0.0161	0.4051	0	0.1905	0.239	0.0322	0.0542	0	0	0	0	0.0629	0	0	0	0	0	126	0	6.7202	0.4012	54.5637	21.1635	16.349	0.8024	0	0	0	0	NA	NA	NA	NA	0	2431
6_RLAAFb-2_001H8	DB6	70	F	Rt. Anterior Lower_Arm	0.5164	15.99	2845	0.0342	0.4237	0	0.1045	0.272	0.0341	0.0546	0	0	0	0	0.0769	0	0	0	0	0	77	1.1022	2.8056	0	38.1764	35.5711	19.1383	3.2064	0	0	0	0	NA	NA	NA	NA	0	2660.9
6_RLAAFb-3_001C9	DB6	70	F	Rt. Lower_Arm	0.5139	15.83	2812	0.0132	0.5208	0	0.1355	0.2268	0.025	0.0417	0	0	0	0	0.0371	0	0	0	0	0	79	8.1244	3.6108	10.2307	45.9378	21.7653	6.7202	3.6108	0	0	0	0	NA	NA	NA	NA	0	3540.4
6_RLAP-10_001H11	DB6	70	F	Rt. Lower_Arm	0.5017	21	5385	0.0034	0.3235	0	0.1905	0.3273	0.0482	0.0432	0	0	0	0	0.0639	0	0	0	0	0	163	1.1022	1.7034	5.1102	32.5651	32.6653	25.4509	1.4028	0	0	0	0	NA	NA	NA	NA	0	1920.2
6_RLCFb-3_001A11	DB6	70	F	Rt. Lower Chest	0.496001	14.57	5873	0.660291	37.6252	0	32.582	15.8925	1.94672	5.5214	0	0	0	0	5.77186	0	0	0	0	0	508	23.3936	22.5904	5.82329	21.3855	10.6426	10.4418	5.72289	0	0	0	0	NA	NA	NA	NA	1	2451.8
6_RLCFb-3_001H7	DB6	70	F	Rt. Lower Chest	0.4431	22.71	2144	0.0411	0.5651	0	0.1049	0.0951	0.0066	0.0767	0	0	0	0	0.1104	0	0	0	0	0	92	6.1122	7.2144	9.7194	45.1904	21.4429	9.2184	1.1022	0	0	0	0	NA	NA	NA	NA	0	2993.4
6_RLCH-1_001C7	DB6	70	F	Rt. Lower Cheek	0.5121	20.58	1997	0.0206	0.636	0	0.0114	0.0205	0.0166	0.0483	0	0	0	0	0.2467	0	0	0	0	0	100	12.3494	2.51	12.0482	21.2851	9.4378	39.257	3.1124	0	0	0	0	NA	NA	NA	NA	0	3116
6_RLCH-2_001E8	DB6	70	F	Rt. Lower Cheek	0.5267	16.28	1806	0.0266	0.6152	0	0.0672	0.1098	0.0139	0.0429	0	0	0	0	0.1244	0	0	0	0	0	93	2.002	0	0	43.3433	30.7307	22.8228	1.1011	0	0	0	0	NA	NA	NA	NA	0	3157.8
6_RLCS-14_001H9	DB6	70	F	Rt. Lateral Cornea	0.5014	22.41	1794	0.1003	0.7017	0	0	0	0.0208	0.0341	0	0	0	0	0.1431	0	0	0	0	0	99	3.8153	2.51	7.9317	50.4016	12.0482	21.8876	1.4056	0	0	0	0	NA	NA	NA	NA	1	3282.1
6_RLCS-21_001B12	DB6	70	F	Rt. Lateral Cornea	0.4913	25.42	9833	0.0048	0.3724	0	0.2217	0.2486	0.0156	0.0797	0	0	0	0	0.0572	0	0	0	0	0	206	8.4253	4.2126	10.0301	34.1023	14.8445	19.8596	8.5256	0	0	0	0	NA	NA	NA	NA	0	1962.9
6_RLCS-23_001H9	DB6	70	F	Rt. Lateral Cornea	0.5158	20.2	9029	0	0.3962	0	0.2217	0.2514	0.0283	0.061	0	0	0	0	0.0415	0	0	0	0	0	197	3.9196	2.2111	14.6734	41.407	23.7186	10.4523	3.6181	0	0	0	0	NA	NA	NA	NA	0	4758.8
6_RLCS-9_001D12	DB6	70	F	Rt. Lateral Cornea	0.508	15.57	1463	0.0687	0.7219	0	0	0	0.0039	0.0219	0	0	0	0	0.1835	0	0	0	0	0	50	2.1084	9.739	1.1044	39.4578	7.1285	37.6506	2.8112	0	0	0	0	NA	NA	NA	NA	0	2696
6_RLLA-12_001E1	DB6	70	F	Rt. Anterior Leg	0.5029	26.35	1648	0.0527	0.7246	0	0	0	0.0362	0.0212	0	0	0	0	0.1652	0	0	0	0	0	100	5.7172	2.4072	13.1394	15.7472	10.331	47.0411	5.6169	0	0	0	0	NA	NA	NA	NA	0	5066.4
6_RLLP-121_001E10	DB6	70	F	Rt. Posterior Leg	0.5286	22.55	1364	0.0722	0.6467	0	0.0021	0.0262	0.0247	0.0482	0	0	0	0	0.1799	0	0	0	0	0	75	10.2307	6.1184	14.0421	34.9047	0.6018	26.2788	7.8235	0	0	0	0	NA	NA	NA	NA	0	2207.5
6_RLLP-17_001A2	DB6	70	F	Rt. Posterior Leg	0.4815	23.81	5863	0.009	0.2989	0	0.2042	0.3986	0.02	0.0257	0	0	0	0	0.0437	0	0	0	0	0	158	7.2217	5.5165	2.5075	41.4243	22.7683	15.8475	4.7141	0	0	0	0	NA	NA	NA	NA	0	1873.7
6_RLLP-213_001G9	DB6	70	F	Rt. Posterior Leg	0.503	21.95	1331	0.0322	0.6978	0	0	0.007	0.0019	0.0347	0	0	0	0	0.2264	0	0	0	0	0	64	3.3099	1.2036	0	74.9248	9.9298	10.331	0.3009	0	0	0	0	NA	NA	NA	NA	0	3426.8
6_RMCS-22_001B2	DB6	70	F	Rt. Medial Cornea	0.5278	15.49	6169	0.009	0.3692	0	0.2418	0.2336	0.022	0.0524	0	0	0	0	0.0721	0	0	0	0	0	128	6.7269	0.9036	13.5542	38.4538	17.1687	21.1847	2.008	0	0	0	0	NA	NA	NA	NA	0	5258.8
6_RMCS-34_001F2	DB6	70	F	Rt. Medial Cornea	0.5108	20.58	12512	0.0032	0.3302	0	0.2519	0.2719	0.0206	0.0679	0	0	0	0	0.0543	0	0	0	0	0	246	7.4223	0	7.9238	38.3149	22.7683	16.5496	7.0211	0	0	0	0	NA	NA	NA	NA	0	3595.7
6_RMCS-4_001A9	DB6	70	F	Rt. Medial Cornea	0.5133	21.19	7852	0.0018	0.3688	0	0.2165	0.2914	0.0248	0.0494	0	0	0	0	0.0472	0	0	0	0	0	182	7.0211	2.006	6.8205	35.005	26.2788	9.328	13.5406	0	0	0	0	NA	NA	NA	NA	0	3612.9
6_RNFb-3_001F11	DB6	70	F	Rt. Nose	0.4995	19.42	1470	0.0798	0.7313	0	0	0.0198	0.0205	0.0207	0	0	0	0	0.1279	0	0	0	0	0	66	7.7387	9.7487	6.6332	37.8894	9.3467	27.9397	0.7035	0	0	0	0	NA	NA	NA	NA	0	1755.8
6_RNIFb-2_001B8	DB6	70	F	Rt. Inner Nose	0.4799	19.37	1412	0.0676	0.6744	0	0	0.0228	0.0223	0.0313	0	0	0	0	0.1816	0	0	0	0	0	57	21.1055	4.1206	10.0503	35.7789	10.6533	18.2915	0	0	0	0	0	NA	NA	NA	NA	0	2283.1
6_RtHand-1_001C3	DB6	70	F	Rt. Hand	0.4368	22.71	1648	0.0777	0.6107	0	0.0279	0.0303	0.01	0.0517	0	0	0	0	0.1917	0	0	0	0	0	74	5.3213	4.2169	1.1044	46.7871	9.739	30.1205	2.7108	0	0	0	0	NA	NA	NA	NA	0	1858
6_RtHand-2_001A1	DB6	70	F	Rt. Hand	0.4962	17.4	8499	0.001	0.2717	0	0.2599	0.3178	0.0517	0.07	0	0	0	0	0.0279	0	0	0	0	0	137	5.7229	3.9157	2.8112	37.249	33.7349	14.0562	2.51	0	0	0	0	NA	NA	NA	NA	0	2178.1
6_RtHand-4_001F8	DB6	70	F	Rt. Hand	0.4923	19.16	13108	0.0008	0.1797	0	0.2951	0.4006	0.0474	0.0572	0	0	0	0	0.0192	0	0	0	0	0	223	1.506	2.8112	7.8313	28.6145	29.2169	19.8795	10.1406	0	0	0	0	NA	NA	NA	NA	0	2114.5
6_RtNipple-2_001D3	DB6	70	F	Rt. Nipple	0.4855	22.53	1894	0.0658	0.6237	0	0.0331	0.0966	0.01	0.0365	0	0	0	0	0.1344	0	0	0	0	0	106	2.2044	1.3026	10.521	35.2705	16.1323	27.7555	6.8136	0	0	0	0	NA	NA	NA	NA	0	2775.5
6_RtNipple-3_001G3	DB6	70	F	Rt. Nipple	0.5146	23.87	2833	0.0452	0.5204	0	0.0928	0.2436	0.0187	0.0109	0	0	0	0	0.0686	0	0	0	0	0	98	0	7.4223	7.7232	52.2568	13.5406	19.0572	0	0	0	0	0	NA	NA	NA	NA	0	3955.7
6_RUAA-11_001B11	DB6	70	F	Rt. Anterior Upper_Arm	0.4809	25.37	1894	0.0665	0.6117	0	0.0355	0.0742	0.0241	0.0221	0	0	0	0	0.1659	0	0	0	0	0	85	3.2096	1.2036	5.3159	59.5787	9.9298	16.1484	4.6138	0	0	0	0	NA	NA	NA	NA	0	3878
6_RUAA-31_001G4	DB6	70	F	Rt. Anterior Upper_Arm	0.4919	19.17	15438	0	0.1792	0	0.2637	0.5292	0.0171	0.0076	0	0	0	0	0.0033	0	0	0	0	0	202	2.9116	0.9036	6.5261	48.5944	24.0964	14.0562	2.9116	0	0	0	0	NA	NA	NA	NA	0	2337.5
6_RUAA-4_001F3	DB6	70	F	Rt. Anterior Upper_Arm	0.5123	25.11	1990	0.0435	0.7208	0	0.0058	0	0.0252	0.0271	0	0	0	0	0.1776	0	0	0	0	0	85	4.9098	12.1242	0	37.6754	12.7255	24.1483	8.4168	0	0	0	0	NA	NA	NA	NA	0	3384.9
6_RUAP-12_001C2	DB6	70	F	Rt. Posterior Upper_Arm	0.5022	20.52	16851	0	0.2121	0	0.2633	0.4834	0.0231	0.0145	0	0	0	0	0.0036	0	0	0	0	0	230	0.1004	5.6225	8.1325	50.1004	17.9719	15.4618	2.6104	0	0	0	0	NA	NA	NA	NA	0	3238.4
6_RUAP-32_001D11	DB6	70	F	Rt. Posterior Upper_Arm	0.4888	25.67	1996	0.0371	0.6739	0	0.0038	0.0637	0.0249	0.0326	0	0	0	0	0.164	0	0	0	0	0	90	5.5165	10.1304	12.0361	0	31.4945	39.9198	0.9027	0	0	0	0	NA	NA	NA	NA	0	2726.3
6_RUAP-9_001A10	DB6	70	F	Rt. Posterior Upper_Arm	0.5	19.82	3212	0.0393	0.5073	0	0.1053	0.2075	0.0313	0.0464	0	0	0	0	0.0628	0	0	0	0	0	134	0.2006	6.6199	0	41.2237	26.0782	24.7743	1.1033	0	0	0	0	NA	NA	NA	NA	0	4275.5
6_RUC-2_001D12	DB6	70	F	Rt. Upper Chest	0.4893	16.62	1466	0.0846	0.6679	0	0	0.0136	0.0364	0.0243	0	0	0	0	0.1732	0	0	0	0	0	80	6.2062	0	0	46.2462	22.2222	24.4244	0.9009	0	0	0	0	NA	NA	NA	NA	0	1951.6
6_RUC-4_001D12	DB6	70	F	Rt. Upper Chest	0.4817	22.3	11005	0	0.1773	0	0.2791	0.4965	0.0218	0.0136	0	0	0	0	0.0117	0	0	0	0	0	166	1.003	1.1033	8.4253	33.4002	16.8506	36.1083	3.1093	0	0	0	0	NA	NA	NA	NA	0	3533.3
6_RUCH-4_001E8	DB6	70	F	Rt. Upper Cheek	0.4736	28.08	15378	0	0.1571	0	0.3101	0.4374	0.0379	0.0351	0	0	0	0	0.0224	0	0	0	0	0	301	3.012	1.8072	10.3414	31.7269	31.2249	16.3655	5.5221	0	0	0	0	NA	NA	NA	NA	0	3140.4
6_RULL-113_001F2	DB6	70	F	Rt. Lateral Thigh	0.4722	20.16	1285	0.0613	0.688	0	0	0	0.0149	0.025	0	0	0	0	0.2108	0	0	0	0	0	72	2.8084	7.1214	1.3039	51.0532	14.4433	23.2698	0	0	0	0	0	NA	NA	NA	NA	0	3942.8
6_RULL-211_001A5	DB6	70	F	Rt. Lateral Thigh	0.4871	18.92	1536	0.0751	0.6797	0	0.0284	0.0022	0.0188	0.0523	0	0	0	0	0.1436	0	0	0	0	0	72	1.3039	7.5226	0	60.3811	11.4343	18.0542	1.3039	0	0	0	0	NA	NA	NA	NA	0	2092
6_RULP-322_001H8	DB6	70	F	Rt. Posterior Thigh	0.4864	22.06	2169	0.0573	0.6587	0	0	0.0028	0.0185	0.0085	0	0	0	0	0.2542	0	0	0	0	0	98	4.8144	0.6018	10.5316	49.2477	18.1545	11.0331	5.6169	0	0	0	0	NA	NA	NA	NA	0	1617.5
8_ALLL2-2_001D7	DB8	93	F	Lt. Anterior Leg	0.4899	28.09	11961	0	0.2532	0	0.2309	0.4388	0.0289	0.0293	0	0	0	0	0.0187	0	0	0	0	0	261	4.2126	5.6169	4.8144	49.6489	18.1545	13.34	4.2126	0	0	0	0	NA	NA	NA	NA	0	2422.6
8_ALUL1-1_001B8	DB8	93	F	Lt. Anterior Thigh	0.5295	33.27	6172	0.0036	0.3463	0	0.1711	0.4054	0.0138	0.0143	0	0	0	0	0.0455	0	0	0	0	0	158	4.8193	10.4418	5.3213	31.0241	14.3574	31.4257	2.6104	0	0	0	0	NA	NA	NA	NA	0	2363.2
8_ALUL1-2_001B9	DB8	93	F	Lt. Anterior Thigh	0.5186	28.14	5601	0.0146	0.3059	0	0.1646	0.4256	0.0111	0.034	0	0	0	0	0.0441	0	0	0	0	0	139	0.7021	10.2307	10.331	51.3541	16.2487	9.0271	2.1063	0	0	0	0	NA	NA	NA	NA	0	1680.4
8_ALUL1-3_001D11	DB8	93	F	Lt. Anterior Thigh	0.4972	29.47	7318	0.0005	0.2779	0	0.2344	0.4491	0.0138	0.0105	0	0	0	0	0.0138	0	0	0	0	0	139	0.4024	3.1187	7.7465	36.9215	23.4406	18.5111	9.8592	0	0	0	0	NA	NA	NA	NA	0	2297.3
8_ARFLL1-5_001F10	DB8	93	F	Rt. Anterior Lower_Arm	0.5035	24.14	2346	0.084	0.7726	0	0	0	0.0213	0.0036	0	0	0	0	0.1185	0	0	0	0	0	127	10.743	5.4217	3.5141	41.7671	18.1727	14.759	5.6225	0	0	0	0	NA	NA	NA	NA	0	2756.7
8_ARLL1-2_001D5	DB8	93	F	Rt. Anterior Leg	0.4929	30.55	4168	0.0256	0.5667	0	0.0881	0.1602	0.0248	0.0404	0	0	0	0	0.0942	0	0	0	0	0	170	4.0161	6.3253	6.4257	34.1365	11.8474	28.012	9.2369	0	0	0	0	NA	NA	NA	NA	0	1935.2
8_ARLL1-7_001B10	DB8	93	F	Rt. Anterior Leg	0.5022	22.74	2022	0.052	0.7765	0	0	0.0118	0.0097	0.0215	0	0	0	0	0.1285	0	0	0	0	0	106	7.1142	2.004	13.7275	36.2725	11.7234	29.1583	0	0	0	0	0	NA	NA	NA	NA	0	2204.4
8_ARLL2-3_001E8	DB8	93	F	Rt. Anterior Leg	0.5161	23.11	3068	0.0331	0.6081	0	0.0548	0.108	0.019	0.0464	0	0	0	0	0.1305	0	0	0	0	0	144	4.9147	4.5135	7.2217	34.3029	15.8475	30.8927	2.3069	0	0	0	0	NA	NA	NA	NA	0	2251
8_ARUL1-1_002G7	DB8	93	F	Rt. Anterior Thigh	0.496	30.47	4321	0.0287	0.4197	0	0.1602	0.3036	0.0122	0.0353	0	0	0	0	0.0403	0	0	0	0	0	138	1.9076	10.4418	7.6305	42.5703	12.8514	21.988	2.6104	0	0	0	0	NA	NA	NA	NA	0	2999.2
8_LBM2_001C2	DB8	93	F	Lt. Upper_Arm	0.5051	20.47	1619	0.1073	0.8049	0	0	0	0.0041	0.0048	0	0	0	0	0.0789	0	0	0	0	0	62	5.9178	4.012	0	66.8004	5.3159	15.0451	2.9087	0	0	0	0	NA	NA	NA	NA	0	4689.7
8_LBM3_001H1	DB8	93	F	Lt. Upper_Arm	0.5028	30.37	1952	0.1125	0.8009	0	0.0016	0.0035	0.0012	0.0139	0	0	0	0	0.0665	0	0	0	0	0	89	4.3173	2.9116	4.8193	51.004	12.9518	21.988	2.008	0	0	0	0	NA	NA	NA	NA	0	2754.3
8_LCS3_001A11	DB8	93	F	Lt. Cornea	0.4768	26.47	22332	0.0007	0.2924	0	0.2624	0.3526	0.0187	0.0509	0	0	0	0	0.0222	0	0	0	0	0	405	4.4221	1.809	9.3467	32.2613	22.9146	19.196	10.0503	0	0	0	0	NA	NA	NA	NA	0	2423
8_LCS9_001E2	DB8	93	F	Lt. Cornea	0.4942	25.51	2893	0.009	0.6093	0	0.0709	0.0714	0.0083	0.0397	0	0	0	0	0.1914	0	0	0	0	0	122	6.6132	3.7074	10.8216	37.0741	24.8497	14.3287	2.6052	0	0	0	0	NA	NA	NA	NA	0	1727.5
8_LLLL1-5_001B11	DB8	93	F	Lt. Lateral Leg	0.4953	28.33	8624	0.0118	0.3076	0	0.238	0.3092	0.0427	0.0404	0	0	0	0	0.0503	0	0	0	0	0	216	7.322	6.319	4.8144	39.8195	18.2548	20.7623	2.7081	0	0	0	0	NA	NA	NA	NA	1	1695.2
8_LLLL1-5_001C10	DB8	93	F	Lt. Lateral Leg	0.4658	22.06	8714	0.0097	0.3106	0	0.2332	0.3104	0.044	0.0448	0	0	0	0	0.0474	0	0	0	0	0	216	6.9208	7.7232	8.8265	36.7101	16.7503	18.4554	4.6138	0	0	0	0	NA	NA	NA	NA	1	1695
8_LLLL2-6_001D7	DB8	93	F	Lt. Lateral Leg	0.4899	30.02	3415	0.0404	0.5646	0	0.0521	0.1445	0.0054	0.0499	0	0	0	0	0.1432	0	0	0	0	0	134	4.3129	3.4102	0	41.4243	20.7623	29.0873	1.003	0	0	0	0	NA	NA	NA	NA	0	3070.7
8_LLLL2-7_001B7	DB8	93	F	Lt. Lateral Leg	0.5052	30.23	4509	0.0124	0.4736	0	0.1234	0.2579	0.0367	0.015	0	0	0	0	0.081	0	0	0	0	0	197	4.2169	3.5141	11.747	39.759	17.4699	17.9719	5.3213	0	0	0	0	NA	NA	NA	NA	0	1862.5
8_LLUL2-3_001F8	DB8	93	F	Lt. Lateral Thigh	0.5036	31.98	3478	0.0259	0.5525	0	0.102	0.2268	0.0166	0.0149	0	0	0	0	0.0613	0	0	0	0	0	142	1.7051	5.8175	11.4343	58.3751	7.9238	13.9418	0.8024	0	0	0	0	NA	NA	NA	NA	0	2034.6
8_LLUL2-3_001G11	DB8	93	F	Lt. Lateral Thigh	0.5125	31.16	3552	0.0264	0.5477	0	0.1038	0.2234	0.0218	0.0135	0	0	0	0	0.0634	0	0	0	0	0	136	1.8072	7.4297	8.8353	55.0201	8.2329	14.8594	3.8153	0	0	0	0	NA	NA	NA	NA	0	2194.7
8_LRLL2-6_001F4	DB8	93	F	Rt. Lateral Leg	0.5044	31.98	13674	0	0.27	0	0.2286	0.4549	0.0225	0.0203	0	0	0	0	0.0036	0	0	0	0	0	216	3.3099	8.0241	6.7202	35.7071	19.659	18.656	7.9238	0	0	0	0	NA	NA	NA	NA	0	2404.9
8_LtChest1_001B10	DB8	93	F	Lt. Chest	0.4718	25.69	3019	0.0469	0.6283	0	0.0451	0.12	0.0112	0.027	0	0	0	0	0.1216	0	0	0	0	0	108	7.1357	3.9196	2.4121	31.3568	13.2663	36.1809	5.7286	0	0	0	0	NA	NA	NA	NA	0	3550
8_LtChest4_001F5	DB8	93	F	Lt. Chest	0.5087	29.55	4409	0.0152	0.5318	0	0.1106	0.2637	0.0066	0.0177	0	0	0	0	0.0544	0	0	0	0	0	151	2.6078	5.7172	4.6138	47.6429	5.4162	29.0873	4.9147	0	0	0	0	NA	NA	NA	NA	0	2011.5
8_LtElbow2_001G2	DB8	93	F	Lt. Elbow	0.4841	31.51	7738	0.0126	0.3536	0	0.1776	0.3538	0.0208	0.0322	0	0	0	0	0.0493	0	0	0	0	0	238	4.8144	8.0241	12.7382	27.4824	15.8475	26.1785	4.9147	0	0	0	0	NA	NA	NA	NA	0	2548.9
8_LtElbow3_002E7	DB8	93	F	Lt. Elbow	0.4948	32.52	8117	0.0109	0.3733	0	0.1705	0.3388	0.0225	0.0322	0	0	0	0	0.0519	0	0	0	0	0	258	4.2126	5.9178	12.8385	35.1053	13.7412	22.4674	5.7172	0	0	0	0	NA	NA	NA	NA	0	2045.6
8_LtFoot2_001G7	DB8	93	F	Lt. Foot	0.4779	52.84	7790	0	0.4236	0	0.1551	0.2797	0.0396	0.0538	0	0	0	0	0.0482	0	0	0	0	0	245	0.2008	4.2169	10.4418	39.4578	22.3896	17.5703	5.7229	0	0	0	0	NA	NA	NA	NA	0	2091.6
8_LtKnee2_001B7	DB8	93	F	Lt. Knee	0.4853	33.16	7885	0.0073	0.267	0	0.2497	0.389	0.0253	0.0264	0	0	0	0	0.0354	0	0	0	0	0	187	3.7149	2.2088	8.0321	55.1205	14.5582	13.9558	2.4096	0	0	0	0	NA	NA	NA	NA	0	2496.2
8_LtShoulder3_001G5	DB8	93	F	Lt. Shoulder	0.5218	22.16	16675	0	0.2251	0	0.2449	0.4938	0.0191	0.0092	0	0	0	0	0.0078	0	0	0	0	0	249	2.9116	3.3133	4.0161	50.1004	19.3775	17.6707	2.6104	0	0	0	0	NA	NA	NA	NA	0	4985.9
8_PLFLU1-4_001A9	DB8	93	F	Lt. Posterior Upper_Arm	0.4815	25.53	1750	0.0517	0.8006	0	0	0	0.0169	0.0341	0	0	0	0	0.0967	0	0	0	0	0	71	0	1.6048	9.2277	67.4022	6.7202	15.0451	0	0	0	0	0	NA	NA	NA	NA	0	3478.5
8_PLH4_001E2	DB8	93	F	Lt. Posterior Hand	0.5128	32.49	1984	0.09	0.6618	0	0.0041	0	0.0251	0.0623	0	0	0	0	0.1567	0	0	0	0	0	110	3.7074	7.515	5.4108	40.6814	11.523	24.2485	6.9138	0	0	0	0	NA	NA	NA	NA	0	2644.4
8_PLH7_001E2	DB8	93	F	Lt. Hand	0.4867	37.3	1915	0.0728	0.7678	0	0	0.0277	0.0108	0.0278	0	0	0	0	0.093	0	0	0	0	0	108	7.1142	6.4128	11.2224	0	17.4349	51.6032	6.2124	0	0	0	0	NA	NA	NA	NA	0	2191.2
8_PLLL1-2_001F11	DB8	93	F	Lt. Posterior Leg	0.4884	27.11	10912	0	0.2672	0	0.255	0.3767	0.0382	0.033	0	0	0	0	0.0298	0	0	0	0	0	256	2.006	4.8144	6.6199	39.9198	19.8596	26.7803	0	0	0	0	0	NA	NA	NA	NA	0	2690.7
8_PLUL1-2_001D3	DB8	93	F	Lt. Posterior Thigh	0.5209	27.66	3002	0.0343	0.6232	0	0.0442	0.1412	0.0114	0.0283	0	0	0	0	0.1175	0	0	0	0	0	135	0.4012	2.2066	2.006	53.4604	11.2337	27.3821	3.3099	0	0	0	0	NA	NA	NA	NA	0	3532.4
8_PRFLL1-5_001G8	DB8	93	F	Rt. Posterior Lower_Arm	0.5035	22.87	1829	0.0473	0.7457	0	0.0052	0.0071	0.0067	0.0614	0	0	0	0	0.1267	0	0	0	0	0	94	4.9246	6.6332	6.5327	27.3367	17.7889	29.3467	7.4372	0	0	0	0	NA	NA	NA	NA	0	8973.9
8_PRFLU2-5_001B11	DB8	93	F	Rt. Posterior Upper_Arm	0.4918	24.91	1444	0.0585	0.8787	0	0	0.0108	0	0.0151	0	0	0	0	0.037	0	0	0	0	0	60	4.1165	1.1044	4.0161	23.8956	22.8916	35.6426	8.3333	0	0	0	0	NA	NA	NA	NA	0	2988.9
8_PRLL1-4_001C3	DB8	93	F	Rt. Posterior Leg	0.4847	31.52	9784	0	0.3049	0	0.2127	0.4134	0.024	0.0216	0	0	0	0	0.0234	0	0	0	0	0	225	1.7068	5.6225	7.1285	47.8916	22.3896	10.9438	4.3173	0	0	0	0	NA	NA	NA	NA	0	1900.7
8_PRUL1-6_001G11	DB8	93	F	Rt. Posterior Thigh	0.5141	31.32	2781	0.0127	0.6343	0	0.0641	0.1393	0.0104	0.0342	0	0	0	0	0.1051	0	0	0	0	0	155	1.6048	7.1214	6.1184	44.5336	8.9268	25.677	6.0181	0	0	0	0	NA	NA	NA	NA	0	3737.5
8_RBM1_001G11	DB8	93	F	Rt. Upper_Arm	0.5158	29.4	2334	0.1113	0.755	0	0	0	0.0138	0.0165	0	0	0	0	0.1034	0	0	0	0	0	111	6.2249	4.0161	10.6426	7.6305	14.5582	55.0201	1.9076	0	0	0	0	NA	NA	NA	NA	0	3349.9
8_RtFoot1_001F2	DB8	93	F	Rt. Foot	0.5071	27.72	3392	0.0226	0.593	0	0.0971	0.1319	0.0378	0.0456	0	0	0	0	0.072	0	0	0	0	0	160	5.7172	10.9328	11.7352	39.0171	13.1394	16.349	3.1093	0	0	0	0	NA	NA	NA	NA	0	2022.8
8_RtFoot1_001F3	DB8	93	F	Rt. Foot	0.5043	23.07	4562	0.0112	0.4794	0	0.1447	0.1602	0.0607	0.0677	0	0	0	0	0.0761	0	0	0	0	0	190	0.3009	8.0241	8.7262	44.333	17.0512	21.3641	0.2006	0	0	0	0	NA	NA	NA	NA	0	3815.7
8_RtFoot3_001E2	DB8	93	F	Rt. Foot	0.5571	13.68	3497	0.0037	0.4494	0	0.1415	0.2954	0.0462	0.0283	0	0	0	0	0.0355	0	0	0	0	0	82	0	0.6018	11.0331	24.2728	27.3821	31.7954	4.9147	0	0	0	0	NA	NA	NA	NA	0	0
8_RtFoot3_001G9	DB8	93	F	Rt. Foot	0.4926	36.35	4076	0.0199	0.5448	0	0.1026	0.1514	0.0376	0.0702	0	0	0	0	0.0735	0	0	0	0	0	168	4.5181	1.3052	3.6145	42.3695	26.4056	11.0442	10.743	0	0	0	0	NA	NA	NA	NA	0	1893.9
8_RtHand3_001E2	DB8	93	F	Rt. Hand	0.479	24.39	7338	0.0094	0.4074	0	0.1742	0.2297	0.0456	0.0911	0	0	0	0	0.0427	0	0	0	0	0	244	2.9116	3.4137	8.1325	46.988	23.0924	12.3494	3.1124	0	0	0	0	NA	NA	NA	NA	1	2597.6
8_RtHand4_002C9	DB8	93	F	Rt. Hand	0.4988	22.88	7802	0.0008	0.449	0	0.1467	0.2304	0.0502	0.0698	0	0	0	0	0.0531	0	0	0	0	0	274	3.1093	3.3099	5.8175	53.4604	24.5737	9.7292	0	0	0	0	0	NA	NA	NA	NA	0	3329.4
8_RtKnee3_001C7	DB8	93	F	Rt. Knee	0.5139	32.81	4312	0.01	0.4867	0	0.109	0.2882	0.0245	0.0346	0	0	0	0	0.047	0	0	0	0	0	148	7.0211	5.5165	4.9147	38.9168	24.4734	13.4403	5.7172	0	0	0	0	NA	NA	NA	NA	0	2456.8
8_RTM3_001G11	DB8	93	F	Rt. Thigh	0.5056	17.61	1767	0.1304	0.7819	0	0	0	0	0.0081	0	0	0	0	0.0796	0	0	0	0	0	75	1.1033	0.9027	9.9298	13.8415	9.5286	62.1866	2.5075	0	0	0	0	NA	NA	NA	NA	0	0
8_UP2_003E3	DB8	93	F	Upper Pubis	0.5065	34.62	2445	0.0593	0.7429	0	0.0137	0.0096	0.0306	0.0205	0	0	0	0	0.1233	0	0	0	0	0	129	1.2036	0	4.3129	50.9529	24.0722	18.3551	1.1033	0	0	0	0	NA	NA	NA	NA	0	2333.2
8_UP3_001H10	DB8	93	F	Upper Pubis	0.4825	20.97	1990	0.0687	0.7514	0	0	0.024	0.013	0.0179	0	0	0	0	0.125	0	0	0	0	0	118	1.8072	2.6104	11.0442	28.5141	18.6747	33.8353	3.5141	0	0	0	0	NA	NA	NA	NA	0	2026.3
9_ALLL1-3_001B3	DB9	82	M	Lt. Anterior Leg	0.4854	27.9	4097	0.0235	0.4478	0	0.1687	0.2554	0.0195	0.0483	0	0	0	0	0.0367	0	0	0	0	0	137	2.008	6.0241	10.3414	43.5743	7.8313	28.1124	2.1084	0	0	0	0	NA	NA	NA	NA	0	2124
9_ALLL1-4_001H8	DB9	82	M	Lt. Anterior Leg	0.5043	21.61	4463	0.0215	0.4406	0	0.1531	0.303	0.0187	0.0276	0	0	0	0	0.0355	0	0	0	0	0	136	7.1285	6.5261	5.6225	40.9639	18.1727	18.3735	3.2129	0	0	0	0	NA	NA	NA	NA	0	1910
9_ALLL1-4_001H9	DB9	82	M	Lt. Anterior Leg	0.4772	24.08	4618	0.0185	0.4516	0	0.1505	0.2891	0.026	0.0287	0	0	0	0	0.0356	0	0	0	0	0	146	2.9087	3.8114	3.7111	56.3691	15.6469	14.9448	2.6078	0	0	0	0	NA	NA	NA	NA	0	2024.9
9_ALUL2-4_001F2	DB9	82	M	Lt. Anterior Thigh	0.5029	17.63	2857	0.0301	0.5706	0	0.0766	0.1999	0.0309	0.0279	0	0	0	0	0.0641	0	0	0	0	0	94	3.8114	13.6409	9.4283	12.337	9.0271	49.6489	2.1063	0	0	0	0	NA	NA	NA	NA	0	0
9_ARAL1-2_001E6	DB9	82	M	Rt. Anterior Lower_Arm	0.506	32.35	3730	0.0229	0.6508	0	0.0424	0.1296	0.0149	0.0604	0	0	0	0	0.0791	0	0	0	0	0	156	2.4072	3.4102	7.322	48.7462	21.0632	14.9448	2.1063	0	0	0	0	NA	NA	NA	NA	0	2476.8
9_ARAL1-4_001B11	DB9	82	M	Rt. Anterior Lower_Arm	0.5031	25.76	14822	0	0.2595	0	0.2535	0.3968	0.0362	0.0318	0	0	0	0	0.0222	0	0	0	0	0	308	5.7172	3.6108	3.5105	46.0381	22.1665	16.4493	2.5075	0	0	0	0	NA	NA	NA	NA	0	2366.6
9_ARAL2-2_001H2	DB9	82	M	Rt. Anterior Lower_Arm	0.5031	30.3	6431	0.0163	0.4653	0	0.118	0.2703	0.0311	0.0352	0	0	0	0	0.0638	0	0	0	0	0	238	2.9116	5.4217	11.0442	32.6305	17.1687	24.3976	6.4257	0	0	0	0	NA	NA	NA	NA	0	4482.9
9_ARLL2-2_001E2	DB9	82	M	Rt. Anterior Leg	0.4819	23.02	4563	0.0199	0.3885	0	0.1814	0.2994	0.0201	0.0452	0	0	0	0	0.0455	0	0	0	0	0	140	3.8114	0.1003	13.0391	53.8616	12.8385	16.349	0	0	0	0	0	NA	NA	NA	NA	0	2190.4
9_ARLL2-2_001G8	DB9	82	M	Rt. Anterior Leg	0.4583	28.35	7105	0.0046	0.2927	0	0.2085	0.4039	0.0343	0.0313	0	0	0	0	0.0246	0	0	0	0	0	195	3.1093	8.8265	9.0271	35.6068	22.4674	18.2548	2.7081	0	0	0	0	NA	NA	NA	NA	0	1835.7
9_ARUL1-2_001B5	DB9	82	M	Rt. Anterior Thigh	0.5224	12.44	1719	0.0271	0.4727	0	0.1233	0.2268	0.0222	0.0429	0	0	0	0	0.0851	0	0	0	0	0	53	0	9.328	12.9388	28.7864	17.7533	27.1815	4.012	0	0	0	0	NA	NA	NA	NA	0	2036.1
9_ARUL1-2_001G3	DB9	82	M	Rt. Anterior Thigh	0.4952	26.71	4035	0.0278	0.3542	0	0.1907	0.3323	0.0169	0.0203	0	0	0	0	0.0577	0	0	0	0	0	132	3.4171	5.3266	10.3518	41.7085	16.2814	20.603	2.3116	0	0	0	0	NA	NA	NA	NA	0	2255.9
9_ARUL1-3_001D5	DB9	82	M	Rt. Anterior Thigh	0.4942	30.16	3902	0.0269	0.4187	0	0.1723	0.2632	0.0206	0.0436	0	0	0	0	0.0546	0	0	0	0	0	118	6.9277	5.2209	9.8394	25	11.245	36.9478	4.8193	0	0	0	0	NA	NA	NA	NA	0	2511.2
9_ARUL1-3_001F3	DB9	82	M	Rt. Anterior Thigh	0.5085	26.51	4883	0.0142	0.4332	0	0.1375	0.3234	0.0253	0.0279	0	0	0	0	0.0386	0	0	0	0	0	157	4.4132	13.2397	2.4072	38.8164	6.9208	30.2909	3.9117	0	0	0	0	NA	NA	NA	NA	0	2865.7
9_ARUL1-4_001F8	DB9	82	M	Rt. Anterior Thigh	0.4898	44.76	4791	0.0184	0.4112	0	0.1344	0.3449	0.0202	0.0268	0	0	0	0	0.044	0	0	0	0	0	153	4.1165	12.5502	4.1165	38.3534	15.8635	22.2892	2.7108	0	0	0	0	NA	NA	NA	NA	0	2256
9_ARUL1-4_001G3	DB9	82	M	Rt. Anterior Thigh	0.4762	25.36	4939	0.0126	0.4371	0	0.1378	0.3201	0.0246	0.0247	0	0	0	0	0.0432	0	0	0	0	0	145	12.249	5.1205	5.2209	25.4016	6.7269	41.7671	3.5141	0	0	0	0	NA	NA	NA	NA	0	2490.5
9_LtFoot3_001C2	DB9	82	M	Lt. Foot	0.4919	32.95	3593	0.0306	0.4613	0	0.1413	0.2205	0.0186	0.0436	0	0	0	0	0.084	0	0	0	0	0	175	0.3006	0	13.4269	33.6673	23.1463	23.3467	6.1122	0	0	0	0	NA	NA	NA	NA	1	2300.3
9_LtFoot3_002C11	DB9	82	M	Lt. Foot	0.5113	26.07	4217	0.0264	0.5366	0	0.1522	0.1131	0.0272	0.066	0	0	0	0	0.0786	0	0	0	0	0	155	6.0241	6.0241	7.9317	28.9157	24.0964	18.9759	8.0321	0	0	0	0	NA	NA	NA	NA	0	2984.1
9_LtFoot4_001B4	DB9	82	M	Lt. Foot	0.487	28.86	4601	0.0221	0.4401	0	0.1439	0.1978	0.038	0.0698	0	0	0	0	0.0881	0	0	0	0	0	201	2.3069	4.8144	9.1274	38.9168	20.4614	23.2698	1.1033	0	0	0	0	NA	NA	NA	NA	0	2025.2
9_PLAL2-2_001F10	DB9	82	M	Lt. Posterior Lower_Arm	0.4896	25.05	9251	0.0064	0.3397	0	0.1815	0.38	0.0239	0.0286	0	0	0	0	0.04	0	0	0	0	0	278	1.7034	4.3086	0.2004	40.481	25.8517	25.0501	2.4048	0	0	0	0	NA	NA	NA	NA	0	2513.6
9_PLAL2-2_001G5	DB9	82	M	Lt. Posterior Lower_Arm	0.4792	20.92	9099	0.0064	0.3381	0	0.1814	0.3864	0.0256	0.0279	0	0	0	0	0.0342	0	0	0	0	0	281	1.004	5.3213	0	45.0803	24.0964	23.2932	1.2048	0	0	0	0	NA	NA	NA	NA	0	28398.5
9_PLLA2-1_001C6	DB9	82	M	Lt. Posterior Lower_Arm	0.4959	28.98	5049	0.0272	0.5243	0	0.0937	0.2091	0.0391	0.0362	0	0	0	0	0.0704	0	0	0	0	0	206	3.1093	4.3129	2.6078	38.2146	17.3521	26.68	7.7232	0	0	0	0	NA	NA	NA	NA	0	3006.6
9_PLUL1-4_001E6	DB9	82	M	Lt. Posterior Thigh	0.4883	23.28	8414	0.002	0.2982	0	0.2071	0.4576	0.0123	0.0121	0	0	0	0	0.0108	0	0	0	0	0	153	7.322	5.5165	5.8175	42.9288	14.2427	22.2668	1.9057	0	0	0	0	NA	NA	NA	NA	0	10583
9_PLUL2-1_001F11	DB9	82	M	Lt. Posterior Thigh	0.5138	26.37	2659	0.0375	0.6383	0	0.0315	0.1105	0.0212	0.0281	0	0	0	0	0.1329	0	0	0	0	0	142	2.51	6.3253	10.6426	41.9679	21.6867	14.8594	2.008	0	0	0	0	NA	NA	NA	NA	0	1879.4
9_PLUL2-1_002E3	DB9	82	M	Lt. Posterior Thigh	0.4998	27.33	2767	0.0368	0.6592	0	0.024	0.1187	0.0242	0.0266	0	0	0	0	0.1104	0	0	0	0	0	129	3.3133	9.0361	4.1165	55.4217	13.5542	11.0442	3.5141	0	0	0	0	NA	NA	NA	NA	0	1937.7
9_PLUL2-3_001F8	DB9	82	M	Lt. Posterior Thigh	0.4925	27.01	2734	0.033	0.6128	0	0.0634	0.12	0.0084	0.0297	0	0	0	0	0.1325	0	0	0	0	0	130	5.2209	8.1325	7.7309	44.0763	8.6345	21.0843	5.1205	0	0	0	0	NA	NA	NA	NA	0	2027.7
9_PRAL1-3_001F11	DB9	82	M	Rt. Posterior Lower_Arm	0.4634	25.66	4249	0.031	0.6306	0	0.0755	0.1144	0.0323	0.0508	0	0	0	0	0.0653	0	0	0	0	0	168	8.0241	5.7172	10.6319	34.8044	15.2457	25.1755	0.4012	0	0	0	0	NA	NA	NA	NA	0	2387.9
9_PRLA1-2_001B11	DB9	82	M	Rt. Posterior Lower_Arm	0.4806	29.53	3729	0.0321	0.5751	0	0.1188	0.1478	0.026	0.0406	0	0	0	0	0.0596	0	0	0	0	0	151	8.6345	6.7269	18.0723	40.1606	8.3333	15.3614	2.7108	0	0	0	0	NA	NA	NA	NA	0	2477.5
9_PRLA1-2_001C6	DB9	82	M	Rt. Posterior Lower_Arm	0.4757	26.14	4188	0.024	0.5938	0	0.0749	0.1704	0.0381	0.0463	0	0	0	0	0.0525	0	0	0	0	0	170	2.7108	9.0361	2.6104	30.1205	21.0843	30.1205	4.3173	0	0	0	0	NA	NA	NA	NA	0	2355.7
9_RLA1_001B8	DB9	82	M	Rt. Lower Abdomen	0.4688	28.36	3277	0.0387	0.6386	0	0.0515	0.0891	0.0171	0.0181	0	0	0	0	0.1468	0	0	0	0	0	139	4.6185	7.9317	9.0361	49.2972	15.9639	12.6506	0.502	0	0	0	0	NA	NA	NA	NA	0	1619.5
9_RLA2_001C6	DB9	82	M	Rt. Lower Abdomen	0.488	25.64	2882	0.0736	0.6105	0	0.0509	0.0882	0.011	0.0293	0	0	0	0	0.1365	0	0	0	0	0	130	4.4088	9.8196	3.2064	19.5391	11.022	42.5852	9.4188	0	0	0	0	NA	NA	NA	NA	0	3577.6
9_RM_DP1_001D6	DB9	82	M	Rt. Mustache	0.5328	16.59	1021	0.0397	0.7846	0	0	0	0.0296	0.027	0	0	0	0	0.1191	0	0	0	0	0	61	10.9548	1.005	13.7688	27.7387	6.9347	34.4724	5.1256	0	0	0	0	NA	NA	NA	NA	0	0
9_RtKnee2_001G5	DB9	82	M	Rt. Knee	0.4785	37.1	2277	0.0303	0.5791	0	0.0487	0.1075	0.0074	0.0593	0	0	0	0	0.1677	0	0	0	0	0	114	5.1153	6.8205	2.2066	53.7613	18.4554	8.4253	5.2156	0	0	0	0	NA	NA	NA	NA	0	3624.7
9_RtKnee3_001D5	DB9	82	M	Rt. Knee	0.5239	29.22	2343	0.0316	0.5556	0	0.1075	0.1659	0.0172	0.0323	0	0	0	0	0.09	0	0	0	0	0	94	1.1033	0.8024	20.4614	21.5647	24.2728	21.0632	10.7322	0	0	0	0	NA	NA	NA	NA	0	1873.3
9_RtKnee3_002E8	DB9	82	M	Rt. Knee	0.4991	24.88	4335	0.007	0.4822	0	0.134	0.2516	0.0306	0.0312	0	0	0	0	0.0634	0	0	0	0	0	142	8.4253	6.5196	4.9147	23.7713	19.659	29.4885	7.2217	0	0	0	0	NA	NA	NA	NA	0	1865.7
9_RUC2_001C5	DB9	82	M	Rt. Upper Chest	0.4839	21.16	13142	0	0.2072	0	0.2454	0.5067	0.0135	0.0137	0	0	0	0	0.0135	0	0	0	0	0	204	1.2048	1.8072	13.6546	46.2851	13.4538	18.2731	5.3213	0	0	0	0	NA	NA	NA	NA	0	3249.6
BMH10	BM	59	M	Bone marrow aspirate(HSC)	NA	12.01	NA	NA	NA	NA	NA	NA	NA	NA	NA	NA	NA	NA	NA	NA	NA	NA	NA	NA	NA	NA	NA	NA	NA	NA	NA	NA	NA	NA	NA	NA	NA	NA	NA	NA	0	NA
BMH100	BM	59	M	Bone marrow aspirate(HSC)	NA	22.34	NA	NA	NA	NA	NA	NA	NA	NA	NA	NA	NA	NA	NA	NA	NA	NA	NA	NA	NA	NA	NA	NA	NA	NA	NA	NA	NA	NA	NA	NA	NA	NA	NA	NA	0	NA
BMH11	BM	59	M	Bone marrow aspirate(HSC)	NA	17.03	NA	NA	NA	NA	NA	NA	NA	NA	NA	NA	NA	NA	NA	NA	NA	NA	NA	NA	NA	NA	NA	NA	NA	NA	NA	NA	NA	NA	NA	NA	NA	NA	NA	NA	0	NA
BMH12	BM	59	M	Bone marrow aspirate(HSC)	NA	22.15	NA	NA	NA	NA	NA	NA	NA	NA	NA	NA	NA	NA	NA	NA	NA	NA	NA	NA	NA	NA	NA	NA	NA	NA	NA	NA	NA	NA	NA	NA	NA	NA	NA	NA	0	NA
BMH13	BM	59	M	Bone marrow aspirate(HSC)	NA	16.76	NA	NA	NA	NA	NA	NA	NA	NA	NA	NA	NA	NA	NA	NA	NA	NA	NA	NA	NA	NA	NA	NA	NA	NA	NA	NA	NA	NA	NA	NA	NA	NA	NA	NA	0	NA
BMH15	BM	59	M	Bone marrow aspirate(HSC)	NA	11.84	NA	NA	NA	NA	NA	NA	NA	NA	NA	NA	NA	NA	NA	NA	NA	NA	NA	NA	NA	NA	NA	NA	NA	NA	NA	NA	NA	NA	NA	NA	NA	NA	NA	NA	0	NA
BMH17	BM	59	M	Bone marrow aspirate(HSC)	NA	21.41	NA	NA	NA	NA	NA	NA	NA	NA	NA	NA	NA	NA	NA	NA	NA	NA	NA	NA	NA	NA	NA	NA	NA	NA	NA	NA	NA	NA	NA	NA	NA	NA	NA	NA	0	NA
BMH18	BM	59	M	Bone marrow aspirate(HSC)	NA	15.61	NA	NA	NA	NA	NA	NA	NA	NA	NA	NA	NA	NA	NA	NA	NA	NA	NA	NA	NA	NA	NA	NA	NA	NA	NA	NA	NA	NA	NA	NA	NA	NA	NA	NA	0	NA
BMH19	BM	59	M	Bone marrow aspirate(HSC)	NA	13.65	NA	NA	NA	NA	NA	NA	NA	NA	NA	NA	NA	NA	NA	NA	NA	NA	NA	NA	NA	NA	NA	NA	NA	NA	NA	NA	NA	NA	NA	NA	NA	NA	NA	NA	0	NA
BMH2	BM	59	M	Bone marrow aspirate(HSC)	NA	10.92	NA	NA	NA	NA	NA	NA	NA	NA	NA	NA	NA	NA	NA	NA	NA	NA	NA	NA	NA	NA	NA	NA	NA	NA	NA	NA	NA	NA	NA	NA	NA	NA	NA	NA	0	NA
BMH22	BM	59	M	Bone marrow aspirate(HSC)	NA	17.9	NA	NA	NA	NA	NA	NA	NA	NA	NA	NA	NA	NA	NA	NA	NA	NA	NA	NA	NA	NA	NA	NA	NA	NA	NA	NA	NA	NA	NA	NA	NA	NA	NA	NA	0	NA
BMH23	BM	59	M	Bone marrow aspirate(HSC)	NA	16.92	NA	NA	NA	NA	NA	NA	NA	NA	NA	NA	NA	NA	NA	NA	NA	NA	NA	NA	NA	NA	NA	NA	NA	NA	NA	NA	NA	NA	NA	NA	NA	NA	NA	NA	0	NA
BMH25	BM	59	M	Bone marrow aspirate(HSC)	NA	13.66	NA	NA	NA	NA	NA	NA	NA	NA	NA	NA	NA	NA	NA	NA	NA	NA	NA	NA	NA	NA	NA	NA	NA	NA	NA	NA	NA	NA	NA	NA	NA	NA	NA	NA	0	NA
BMH26	BM	59	M	Bone marrow aspirate(HSC)	NA	16.36	NA	NA	NA	NA	NA	NA	NA	NA	NA	NA	NA	NA	NA	NA	NA	NA	NA	NA	NA	NA	NA	NA	NA	NA	NA	NA	NA	NA	NA	NA	NA	NA	NA	NA	0	NA
BMH27	BM	59	M	Bone marrow aspirate(HSC)	NA	14.94	NA	NA	NA	NA	NA	NA	NA	NA	NA	NA	NA	NA	NA	NA	NA	NA	NA	NA	NA	NA	NA	NA	NA	NA	NA	NA	NA	NA	NA	NA	NA	NA	NA	NA	0	NA
BMH28	BM	59	M	Bone marrow aspirate(HSC)	NA	13.05	NA	NA	NA	NA	NA	NA	NA	NA	NA	NA	NA	NA	NA	NA	NA	NA	NA	NA	NA	NA	NA	NA	NA	NA	NA	NA	NA	NA	NA	NA	NA	NA	NA	NA	0	NA
BMH29	BM	59	M	Bone marrow aspirate(HSC)	NA	9.75	NA	NA	NA	NA	NA	NA	NA	NA	NA	NA	NA	NA	NA	NA	NA	NA	NA	NA	NA	NA	NA	NA	NA	NA	NA	NA	NA	NA	NA	NA	NA	NA	NA	NA	0	NA
BMH3	BM	59	M	Bone marrow aspirate(HSC)	NA	10.7	NA	NA	NA	NA	NA	NA	NA	NA	NA	NA	NA	NA	NA	NA	NA	NA	NA	NA	NA	NA	NA	NA	NA	NA	NA	NA	NA	NA	NA	NA	NA	NA	NA	NA	0	NA
BMH30	BM	59	M	Bone marrow aspirate(HSC)	NA	9.41	NA	NA	NA	NA	NA	NA	NA	NA	NA	NA	NA	NA	NA	NA	NA	NA	NA	NA	NA	NA	NA	NA	NA	NA	NA	NA	NA	NA	NA	NA	NA	NA	NA	NA	0	NA
BMH31	BM	59	M	Bone marrow aspirate(HSC)	NA	17.75	NA	NA	NA	NA	NA	NA	NA	NA	NA	NA	NA	NA	NA	NA	NA	NA	NA	NA	NA	NA	NA	NA	NA	NA	NA	NA	NA	NA	NA	NA	NA	NA	NA	NA	0	NA
BMH32	BM	59	M	Bone marrow aspirate(HSC)	NA	10.8	NA	NA	NA	NA	NA	NA	NA	NA	NA	NA	NA	NA	NA	NA	NA	NA	NA	NA	NA	NA	NA	NA	NA	NA	NA	NA	NA	NA	NA	NA	NA	NA	NA	NA	0	NA
BMH33	BM	59	M	Bone marrow aspirate(HSC)	NA	14.1	NA	NA	NA	NA	NA	NA	NA	NA	NA	NA	NA	NA	NA	NA	NA	NA	NA	NA	NA	NA	NA	NA	NA	NA	NA	NA	NA	NA	NA	NA	NA	NA	NA	NA	0	NA
BMH34	BM	59	M	Bone marrow aspirate(HSC)	NA	14.91	NA	NA	NA	NA	NA	NA	NA	NA	NA	NA	NA	NA	NA	NA	NA	NA	NA	NA	NA	NA	NA	NA	NA	NA	NA	NA	NA	NA	NA	NA	NA	NA	NA	NA	0	NA
BMH35	BM	59	M	Bone marrow aspirate(HSC)	NA	11.51	NA	NA	NA	NA	NA	NA	NA	NA	NA	NA	NA	NA	NA	NA	NA	NA	NA	NA	NA	NA	NA	NA	NA	NA	NA	NA	NA	NA	NA	NA	NA	NA	NA	NA	0	NA
BMH37	BM	59	M	Bone marrow aspirate(HSC)	NA	14.18	NA	NA	NA	NA	NA	NA	NA	NA	NA	NA	NA	NA	NA	NA	NA	NA	NA	NA	NA	NA	NA	NA	NA	NA	NA	NA	NA	NA	NA	NA	NA	NA	NA	NA	0	NA
BMH38	BM	59	M	Bone marrow aspirate(HSC)	NA	7.51	NA	NA	NA	NA	NA	NA	NA	NA	NA	NA	NA	NA	NA	NA	NA	NA	NA	NA	NA	NA	NA	NA	NA	NA	NA	NA	NA	NA	NA	NA	NA	NA	NA	NA	0	NA
BMH39	BM	59	M	Bone marrow aspirate(HSC)	NA	15.18	NA	NA	NA	NA	NA	NA	NA	NA	NA	NA	NA	NA	NA	NA	NA	NA	NA	NA	NA	NA	NA	NA	NA	NA	NA	NA	NA	NA	NA	NA	NA	NA	NA	NA	0	NA
BMH41	BM	59	M	Bone marrow aspirate(HSC)	NA	20.08	NA	NA	NA	NA	NA	NA	NA	NA	NA	NA	NA	NA	NA	NA	NA	NA	NA	NA	NA	NA	NA	NA	NA	NA	NA	NA	NA	NA	NA	NA	NA	NA	NA	NA	0	NA
BMH42	BM	59	M	Bone marrow aspirate(HSC)	NA	15.62	NA	NA	NA	NA	NA	NA	NA	NA	NA	NA	NA	NA	NA	NA	NA	NA	NA	NA	NA	NA	NA	NA	NA	NA	NA	NA	NA	NA	NA	NA	NA	NA	NA	NA	0	NA
BMH44	BM	59	M	Bone marrow aspirate(HSC)	NA	23.53	NA	NA	NA	NA	NA	NA	NA	NA	NA	NA	NA	NA	NA	NA	NA	NA	NA	NA	NA	NA	NA	NA	NA	NA	NA	NA	NA	NA	NA	NA	NA	NA	NA	NA	0	NA
BMH49	BM	59	M	Bone marrow aspirate(HSC)	NA	17.53	NA	NA	NA	NA	NA	NA	NA	NA	NA	NA	NA	NA	NA	NA	NA	NA	NA	NA	NA	NA	NA	NA	NA	NA	NA	NA	NA	NA	NA	NA	NA	NA	NA	NA	0	NA
BMH5	BM	59	M	Bone marrow aspirate(HSC)	NA	11.24	NA	NA	NA	NA	NA	NA	NA	NA	NA	NA	NA	NA	NA	NA	NA	NA	NA	NA	NA	NA	NA	NA	NA	NA	NA	NA	NA	NA	NA	NA	NA	NA	NA	NA	0	NA
BMH50	BM	59	M	Bone marrow aspirate(HSC)	NA	18.02	NA	NA	NA	NA	NA	NA	NA	NA	NA	NA	NA	NA	NA	NA	NA	NA	NA	NA	NA	NA	NA	NA	NA	NA	NA	NA	NA	NA	NA	NA	NA	NA	NA	NA	0	NA
BMH51	BM	59	M	Bone marrow aspirate(HSC)	NA	17.21	NA	NA	NA	NA	NA	NA	NA	NA	NA	NA	NA	NA	NA	NA	NA	NA	NA	NA	NA	NA	NA	NA	NA	NA	NA	NA	NA	NA	NA	NA	NA	NA	NA	NA	0	NA
BMH52	BM	59	M	Bone marrow aspirate(HSC)	NA	21.71	NA	NA	NA	NA	NA	NA	NA	NA	NA	NA	NA	NA	NA	NA	NA	NA	NA	NA	NA	NA	NA	NA	NA	NA	NA	NA	NA	NA	NA	NA	NA	NA	NA	NA	0	NA
BMH55	BM	59	M	Bone marrow aspirate(HSC)	NA	12.63	NA	NA	NA	NA	NA	NA	NA	NA	NA	NA	NA	NA	NA	NA	NA	NA	NA	NA	NA	NA	NA	NA	NA	NA	NA	NA	NA	NA	NA	NA	NA	NA	NA	NA	0	NA
BMH56	BM	59	M	Bone marrow aspirate(HSC)	NA	20.88	NA	NA	NA	NA	NA	NA	NA	NA	NA	NA	NA	NA	NA	NA	NA	NA	NA	NA	NA	NA	NA	NA	NA	NA	NA	NA	NA	NA	NA	NA	NA	NA	NA	NA	0	NA
BMH57	BM	59	M	Bone marrow aspirate(HSC)	NA	13.22	NA	NA	NA	NA	NA	NA	NA	NA	NA	NA	NA	NA	NA	NA	NA	NA	NA	NA	NA	NA	NA	NA	NA	NA	NA	NA	NA	NA	NA	NA	NA	NA	NA	NA	0	NA
BMH58	BM	59	M	Bone marrow aspirate(HSC)	NA	11.97	NA	NA	NA	NA	NA	NA	NA	NA	NA	NA	NA	NA	NA	NA	NA	NA	NA	NA	NA	NA	NA	NA	NA	NA	NA	NA	NA	NA	NA	NA	NA	NA	NA	NA	0	NA
BMH59	BM	59	M	Bone marrow aspirate(HSC)	NA	18.07	NA	NA	NA	NA	NA	NA	NA	NA	NA	NA	NA	NA	NA	NA	NA	NA	NA	NA	NA	NA	NA	NA	NA	NA	NA	NA	NA	NA	NA	NA	NA	NA	NA	NA	0	NA
BMH60	BM	59	M	Bone marrow aspirate(HSC)	NA	15.59	NA	NA	NA	NA	NA	NA	NA	NA	NA	NA	NA	NA	NA	NA	NA	NA	NA	NA	NA	NA	NA	NA	NA	NA	NA	NA	NA	NA	NA	NA	NA	NA	NA	NA	0	NA
BMH62	BM	59	M	Bone marrow aspirate(HSC)	NA	16.84	NA	NA	NA	NA	NA	NA	NA	NA	NA	NA	NA	NA	NA	NA	NA	NA	NA	NA	NA	NA	NA	NA	NA	NA	NA	NA	NA	NA	NA	NA	NA	NA	NA	NA	0	NA
BMH63	BM	59	M	Bone marrow aspirate(HSC)	NA	21.11	NA	NA	NA	NA	NA	NA	NA	NA	NA	NA	NA	NA	NA	NA	NA	NA	NA	NA	NA	NA	NA	NA	NA	NA	NA	NA	NA	NA	NA	NA	NA	NA	NA	NA	0	NA
BMH65	BM	59	M	Bone marrow aspirate(HSC)	NA	15.74	NA	NA	NA	NA	NA	NA	NA	NA	NA	NA	NA	NA	NA	NA	NA	NA	NA	NA	NA	NA	NA	NA	NA	NA	NA	NA	NA	NA	NA	NA	NA	NA	NA	NA	0	NA
BMH66	BM	59	M	Bone marrow aspirate(HSC)	NA	18.52	NA	NA	NA	NA	NA	NA	NA	NA	NA	NA	NA	NA	NA	NA	NA	NA	NA	NA	NA	NA	NA	NA	NA	NA	NA	NA	NA	NA	NA	NA	NA	NA	NA	NA	0	NA
BMH67	BM	59	M	Bone marrow aspirate(HSC)	NA	12.37	NA	NA	NA	NA	NA	NA	NA	NA	NA	NA	NA	NA	NA	NA	NA	NA	NA	NA	NA	NA	NA	NA	NA	NA	NA	NA	NA	NA	NA	NA	NA	NA	NA	NA	0	NA
BMH7	BM	59	M	Bone marrow aspirate(HSC)	NA	16.14	NA	NA	NA	NA	NA	NA	NA	NA	NA	NA	NA	NA	NA	NA	NA	NA	NA	NA	NA	NA	NA	NA	NA	NA	NA	NA	NA	NA	NA	NA	NA	NA	NA	NA	0	NA
BMH71	BM	59	M	Bone marrow aspirate(HSC)	NA	17.27	NA	NA	NA	NA	NA	NA	NA	NA	NA	NA	NA	NA	NA	NA	NA	NA	NA	NA	NA	NA	NA	NA	NA	NA	NA	NA	NA	NA	NA	NA	NA	NA	NA	NA	0	NA
BMH72	BM	59	M	Bone marrow aspirate(HSC)	NA	16.1	NA	NA	NA	NA	NA	NA	NA	NA	NA	NA	NA	NA	NA	NA	NA	NA	NA	NA	NA	NA	NA	NA	NA	NA	NA	NA	NA	NA	NA	NA	NA	NA	NA	NA	0	NA
BMH73	BM	59	M	Bone marrow aspirate(HSC)	NA	18.1	NA	NA	NA	NA	NA	NA	NA	NA	NA	NA	NA	NA	NA	NA	NA	NA	NA	NA	NA	NA	NA	NA	NA	NA	NA	NA	NA	NA	NA	NA	NA	NA	NA	NA	0	NA
BMH76	BM	59	M	Bone marrow aspirate(HSC)	NA	23.83	NA	NA	NA	NA	NA	NA	NA	NA	NA	NA	NA	NA	NA	NA	NA	NA	NA	NA	NA	NA	NA	NA	NA	NA	NA	NA	NA	NA	NA	NA	NA	NA	NA	NA	0	NA
BMH77	BM	59	M	Bone marrow aspirate(HSC)	NA	18.23	NA	NA	NA	NA	NA	NA	NA	NA	NA	NA	NA	NA	NA	NA	NA	NA	NA	NA	NA	NA	NA	NA	NA	NA	NA	NA	NA	NA	NA	NA	NA	NA	NA	NA	0	NA
BMH78	BM	59	M	Bone marrow aspirate(HSC)	NA	13.96	NA	NA	NA	NA	NA	NA	NA	NA	NA	NA	NA	NA	NA	NA	NA	NA	NA	NA	NA	NA	NA	NA	NA	NA	NA	NA	NA	NA	NA	NA	NA	NA	NA	NA	0	NA
BMH79	BM	59	M	Bone marrow aspirate(HSC)	NA	9.87	NA	NA	NA	NA	NA	NA	NA	NA	NA	NA	NA	NA	NA	NA	NA	NA	NA	NA	NA	NA	NA	NA	NA	NA	NA	NA	NA	NA	NA	NA	NA	NA	NA	NA	0	NA
BMH8	BM	59	M	Bone marrow aspirate(HSC)	NA	11.26	NA	NA	NA	NA	NA	NA	NA	NA	NA	NA	NA	NA	NA	NA	NA	NA	NA	NA	NA	NA	NA	NA	NA	NA	NA	NA	NA	NA	NA	NA	NA	NA	NA	NA	0	NA
BMH80	BM	59	M	Bone marrow aspirate(HSC)	NA	14.32	NA	NA	NA	NA	NA	NA	NA	NA	NA	NA	NA	NA	NA	NA	NA	NA	NA	NA	NA	NA	NA	NA	NA	NA	NA	NA	NA	NA	NA	NA	NA	NA	NA	NA	0	NA
BMH81	BM	59	M	Bone marrow aspirate(HSC)	NA	15.86	NA	NA	NA	NA	NA	NA	NA	NA	NA	NA	NA	NA	NA	NA	NA	NA	NA	NA	NA	NA	NA	NA	NA	NA	NA	NA	NA	NA	NA	NA	NA	NA	NA	NA	0	NA
BMH83	BM	59	M	Bone marrow aspirate(HSC)	NA	19.26	NA	NA	NA	NA	NA	NA	NA	NA	NA	NA	NA	NA	NA	NA	NA	NA	NA	NA	NA	NA	NA	NA	NA	NA	NA	NA	NA	NA	NA	NA	NA	NA	NA	NA	0	NA
BMH84	BM	59	M	Bone marrow aspirate(HSC)	NA	14.36	NA	NA	NA	NA	NA	NA	NA	NA	NA	NA	NA	NA	NA	NA	NA	NA	NA	NA	NA	NA	NA	NA	NA	NA	NA	NA	NA	NA	NA	NA	NA	NA	NA	NA	0	NA
BMH85	BM	59	M	Bone marrow aspirate(HSC)	NA	18.38	NA	NA	NA	NA	NA	NA	NA	NA	NA	NA	NA	NA	NA	NA	NA	NA	NA	NA	NA	NA	NA	NA	NA	NA	NA	NA	NA	NA	NA	NA	NA	NA	NA	NA	0	NA
BMH86	BM	59	M	Bone marrow aspirate(HSC)	NA	16.13	NA	NA	NA	NA	NA	NA	NA	NA	NA	NA	NA	NA	NA	NA	NA	NA	NA	NA	NA	NA	NA	NA	NA	NA	NA	NA	NA	NA	NA	NA	NA	NA	NA	NA	0	NA
BMH87	BM	59	M	Bone marrow aspirate(HSC)	NA	17.64	NA	NA	NA	NA	NA	NA	NA	NA	NA	NA	NA	NA	NA	NA	NA	NA	NA	NA	NA	NA	NA	NA	NA	NA	NA	NA	NA	NA	NA	NA	NA	NA	NA	NA	0	NA
BMH88	BM	59	M	Bone marrow aspirate(HSC)	NA	21.4	NA	NA	NA	NA	NA	NA	NA	NA	NA	NA	NA	NA	NA	NA	NA	NA	NA	NA	NA	NA	NA	NA	NA	NA	NA	NA	NA	NA	NA	NA	NA	NA	NA	NA	0	NA
BMH89	BM	59	M	Bone marrow aspirate(HSC)	NA	16.49	NA	NA	NA	NA	NA	NA	NA	NA	NA	NA	NA	NA	NA	NA	NA	NA	NA	NA	NA	NA	NA	NA	NA	NA	NA	NA	NA	NA	NA	NA	NA	NA	NA	NA	0	NA
BMH90	BM	59	M	Bone marrow aspirate(HSC)	NA	18.03	NA	NA	NA	NA	NA	NA	NA	NA	NA	NA	NA	NA	NA	NA	NA	NA	NA	NA	NA	NA	NA	NA	NA	NA	NA	NA	NA	NA	NA	NA	NA	NA	NA	NA	0	NA
BMH91	BM	59	M	Bone marrow aspirate(HSC)	NA	19.87	NA	NA	NA	NA	NA	NA	NA	NA	NA	NA	NA	NA	NA	NA	NA	NA	NA	NA	NA	NA	NA	NA	NA	NA	NA	NA	NA	NA	NA	NA	NA	NA	NA	NA	0	NA
BMH92	BM	59	M	Bone marrow aspirate(HSC)	NA	15.93	NA	NA	NA	NA	NA	NA	NA	NA	NA	NA	NA	NA	NA	NA	NA	NA	NA	NA	NA	NA	NA	NA	NA	NA	NA	NA	NA	NA	NA	NA	NA	NA	NA	NA	0	NA
BMH93	BM	59	M	Bone marrow aspirate(HSC)	NA	11.42	NA	NA	NA	NA	NA	NA	NA	NA	NA	NA	NA	NA	NA	NA	NA	NA	NA	NA	NA	NA	NA	NA	NA	NA	NA	NA	NA	NA	NA	NA	NA	NA	NA	NA	0	NA
BMH94	BM	59	M	Bone marrow aspirate(HSC)	NA	14.23	NA	NA	NA	NA	NA	NA	NA	NA	NA	NA	NA	NA	NA	NA	NA	NA	NA	NA	NA	NA	NA	NA	NA	NA	NA	NA	NA	NA	NA	NA	NA	NA	NA	NA	0	NA
BMH96	BM	59	M	Bone marrow aspirate(HSC)	NA	18.88	NA	NA	NA	NA	NA	NA	NA	NA	NA	NA	NA	NA	NA	NA	NA	NA	NA	NA	NA	NA	NA	NA	NA	NA	NA	NA	NA	NA	NA	NA	NA	NA	NA	NA	0	NA
BMH97	BM	59	M	Bone marrow aspirate(HSC)	NA	14.58	NA	NA	NA	NA	NA	NA	NA	NA	NA	NA	NA	NA	NA	NA	NA	NA	NA	NA	NA	NA	NA	NA	NA	NA	NA	NA	NA	NA	NA	NA	NA	NA	NA	NA	1	NA
BMH98	BM	59	M	Bone marrow aspirate(HSC)	NA	15.61	NA	NA	NA	NA	NA	NA	NA	NA	NA	NA	NA	NA	NA	NA	NA	NA	NA	NA	NA	NA	NA	NA	NA	NA	NA	NA	NA	NA	NA	NA	NA	NA	NA	NA	0	NA
BMH99	BM	59	M	Bone marrow aspirate(HSC)	NA	14.85	NA	NA	NA	NA	NA	NA	NA	NA	NA	NA	NA	NA	NA	NA	NA	NA	NA	NA	NA	NA	NA	NA	NA	NA	NA	NA	NA	NA	NA	NA	NA	NA	NA	NA	0	NA
BMP121	BM	59	M	Bone marrow aspirate(CMP)	NA	17.07	NA	NA	NA	NA	NA	NA	NA	NA	NA	NA	NA	NA	NA	NA	NA	NA	NA	NA	NA	NA	NA	NA	NA	NA	NA	NA	NA	NA	NA	NA	NA	NA	NA	NA	0	NA
BMP14	BM	59	M	Peripheral blood(GMP)	NA	19.14	NA	NA	NA	NA	NA	NA	NA	NA	NA	NA	NA	NA	NA	NA	NA	NA	NA	NA	NA	NA	NA	NA	NA	NA	NA	NA	NA	NA	NA	NA	NA	NA	NA	NA	0	NA
BMP141	BM	59	M	Bone marrow aspirate(CMP)	NA	11.9	NA	NA	NA	NA	NA	NA	NA	NA	NA	NA	NA	NA	NA	NA	NA	NA	NA	NA	NA	NA	NA	NA	NA	NA	NA	NA	NA	NA	NA	NA	NA	NA	NA	NA	0	NA
BMP15	BM	59	M	Peripheral blood(GMP)	NA	16.11	NA	NA	NA	NA	NA	NA	NA	NA	NA	NA	NA	NA	NA	NA	NA	NA	NA	NA	NA	NA	NA	NA	NA	NA	NA	NA	NA	NA	NA	NA	NA	NA	NA	NA	0	NA
BMP184	BM	59	M	Bone marrow aspirate(CMP)	NA	15.58	NA	NA	NA	NA	NA	NA	NA	NA	NA	NA	NA	NA	NA	NA	NA	NA	NA	NA	NA	NA	NA	NA	NA	NA	NA	NA	NA	NA	NA	NA	NA	NA	NA	NA	0	NA
BMP186	BM	59	M	Bone marrow aspirate(CMP)	NA	16.78	NA	NA	NA	NA	NA	NA	NA	NA	NA	NA	NA	NA	NA	NA	NA	NA	NA	NA	NA	NA	NA	NA	NA	NA	NA	NA	NA	NA	NA	NA	NA	NA	NA	NA	0	NA
BMP19	BM	59	M	Peripheral blood(GMP)	NA	18.72	NA	NA	NA	NA	NA	NA	NA	NA	NA	NA	NA	NA	NA	NA	NA	NA	NA	NA	NA	NA	NA	NA	NA	NA	NA	NA	NA	NA	NA	NA	NA	NA	NA	NA	0	NA
BMP194	BM	59	M	Bone marrow aspirate(CMP)	NA	15.23	NA	NA	NA	NA	NA	NA	NA	NA	NA	NA	NA	NA	NA	NA	NA	NA	NA	NA	NA	NA	NA	NA	NA	NA	NA	NA	NA	NA	NA	NA	NA	NA	NA	NA	0	NA
BMP2	BM	59	M	Peripheral blood(GMP)	NA	16.84	NA	NA	NA	NA	NA	NA	NA	NA	NA	NA	NA	NA	NA	NA	NA	NA	NA	NA	NA	NA	NA	NA	NA	NA	NA	NA	NA	NA	NA	NA	NA	NA	NA	NA	0	NA
BMP20	BM	59	M	Peripheral blood(GMP)	NA	18.07	NA	NA	NA	NA	NA	NA	NA	NA	NA	NA	NA	NA	NA	NA	NA	NA	NA	NA	NA	NA	NA	NA	NA	NA	NA	NA	NA	NA	NA	NA	NA	NA	NA	NA	0	NA
BMP213	BM	59	M	Bone marrow aspirate(MEP)	NA	17.05	NA	NA	NA	NA	NA	NA	NA	NA	NA	NA	NA	NA	NA	NA	NA	NA	NA	NA	NA	NA	NA	NA	NA	NA	NA	NA	NA	NA	NA	NA	NA	NA	NA	NA	0	NA
BMP214	BM	59	M	Bone marrow aspirate(MEP)	NA	16.69	NA	NA	NA	NA	NA	NA	NA	NA	NA	NA	NA	NA	NA	NA	NA	NA	NA	NA	NA	NA	NA	NA	NA	NA	NA	NA	NA	NA	NA	NA	NA	NA	NA	NA	0	NA
BMP218	BM	59	M	Bone marrow aspirate(MEP)	NA	15.73	NA	NA	NA	NA	NA	NA	NA	NA	NA	NA	NA	NA	NA	NA	NA	NA	NA	NA	NA	NA	NA	NA	NA	NA	NA	NA	NA	NA	NA	NA	NA	NA	NA	NA	0	NA
BMP234	BM	59	M	Bone marrow aspirate(MEP)	NA	16.68	NA	NA	NA	NA	NA	NA	NA	NA	NA	NA	NA	NA	NA	NA	NA	NA	NA	NA	NA	NA	NA	NA	NA	NA	NA	NA	NA	NA	NA	NA	NA	NA	NA	NA	0	NA
BMP245	BM	59	M	Bone marrow aspirate(MEP)	NA	14.75	NA	NA	NA	NA	NA	NA	NA	NA	NA	NA	NA	NA	NA	NA	NA	NA	NA	NA	NA	NA	NA	NA	NA	NA	NA	NA	NA	NA	NA	NA	NA	NA	NA	NA	0	NA
BMP251	BM	59	M	Bone marrow aspirate(MEP)	NA	9.89	NA	NA	NA	NA	NA	NA	NA	NA	NA	NA	NA	NA	NA	NA	NA	NA	NA	NA	NA	NA	NA	NA	NA	NA	NA	NA	NA	NA	NA	NA	NA	NA	NA	NA	0	NA
BMP256	BM	59	M	Bone marrow aspirate(MEP)	NA	24.02	NA	NA	NA	NA	NA	NA	NA	NA	NA	NA	NA	NA	NA	NA	NA	NA	NA	NA	NA	NA	NA	NA	NA	NA	NA	NA	NA	NA	NA	NA	NA	NA	NA	NA	0	NA
BMP262	BM	59	M	Bone marrow aspirate(MEP)	NA	14.45	NA	NA	NA	NA	NA	NA	NA	NA	NA	NA	NA	NA	NA	NA	NA	NA	NA	NA	NA	NA	NA	NA	NA	NA	NA	NA	NA	NA	NA	NA	NA	NA	NA	NA	0	NA
BMP265	BM	59	M	Bone marrow aspirate(MEP)	NA	16.77	NA	NA	NA	NA	NA	NA	NA	NA	NA	NA	NA	NA	NA	NA	NA	NA	NA	NA	NA	NA	NA	NA	NA	NA	NA	NA	NA	NA	NA	NA	NA	NA	NA	NA	0	NA
BMP270	BM	59	M	Bone marrow aspirate(MEP)	NA	10.67	NA	NA	NA	NA	NA	NA	NA	NA	NA	NA	NA	NA	NA	NA	NA	NA	NA	NA	NA	NA	NA	NA	NA	NA	NA	NA	NA	NA	NA	NA	NA	NA	NA	NA	0	NA
BMP291	BM	59	M	Bone marrow aspirate(MEP)	NA	19.02	NA	NA	NA	NA	NA	NA	NA	NA	NA	NA	NA	NA	NA	NA	NA	NA	NA	NA	NA	NA	NA	NA	NA	NA	NA	NA	NA	NA	NA	NA	NA	NA	NA	NA	0	NA
BMP292	BM	59	M	Bone marrow aspirate(MEP)	NA	11.26	NA	NA	NA	NA	NA	NA	NA	NA	NA	NA	NA	NA	NA	NA	NA	NA	NA	NA	NA	NA	NA	NA	NA	NA	NA	NA	NA	NA	NA	NA	NA	NA	NA	NA	0	NA
BMP30	BM	59	M	Peripheral blood(GMP)	NA	17.68	NA	NA	NA	NA	NA	NA	NA	NA	NA	NA	NA	NA	NA	NA	NA	NA	NA	NA	NA	NA	NA	NA	NA	NA	NA	NA	NA	NA	NA	NA	NA	NA	NA	NA	0	NA
BMP305	BM	59	M	Bone marrow aspirate(MEP)	NA	17.89	NA	NA	NA	NA	NA	NA	NA	NA	NA	NA	NA	NA	NA	NA	NA	NA	NA	NA	NA	NA	NA	NA	NA	NA	NA	NA	NA	NA	NA	NA	NA	NA	NA	NA	0	NA
BMP308	BM	59	M	Bone marrow aspirate(MEP)	NA	18.41	NA	NA	NA	NA	NA	NA	NA	NA	NA	NA	NA	NA	NA	NA	NA	NA	NA	NA	NA	NA	NA	NA	NA	NA	NA	NA	NA	NA	NA	NA	NA	NA	NA	NA	0	NA
BMP310	BM	59	M	Bone marrow aspirate(MEP)	NA	15.68	NA	NA	NA	NA	NA	NA	NA	NA	NA	NA	NA	NA	NA	NA	NA	NA	NA	NA	NA	NA	NA	NA	NA	NA	NA	NA	NA	NA	NA	NA	NA	NA	NA	NA	0	NA
BMP312	BM	59	M	Bone marrow aspirate(MEP)	NA	15.85	NA	NA	NA	NA	NA	NA	NA	NA	NA	NA	NA	NA	NA	NA	NA	NA	NA	NA	NA	NA	NA	NA	NA	NA	NA	NA	NA	NA	NA	NA	NA	NA	NA	NA	0	NA
BMP314	BM	59	M	Bone marrow aspirate(MEP)	NA	17.26	NA	NA	NA	NA	NA	NA	NA	NA	NA	NA	NA	NA	NA	NA	NA	NA	NA	NA	NA	NA	NA	NA	NA	NA	NA	NA	NA	NA	NA	NA	NA	NA	NA	NA	0	NA
BMP316	BM	59	M	Bone marrow aspirate(MEP)	NA	19.4	NA	NA	NA	NA	NA	NA	NA	NA	NA	NA	NA	NA	NA	NA	NA	NA	NA	NA	NA	NA	NA	NA	NA	NA	NA	NA	NA	NA	NA	NA	NA	NA	NA	NA	0	NA
BMP324	BM	59	M	Bone marrow aspirate(MEP)	NA	13.58	NA	NA	NA	NA	NA	NA	NA	NA	NA	NA	NA	NA	NA	NA	NA	NA	NA	NA	NA	NA	NA	NA	NA	NA	NA	NA	NA	NA	NA	NA	NA	NA	NA	NA	0	NA
BMP327	BM	59	M	Bone marrow aspirate(MEP)	NA	18.12	NA	NA	NA	NA	NA	NA	NA	NA	NA	NA	NA	NA	NA	NA	NA	NA	NA	NA	NA	NA	NA	NA	NA	NA	NA	NA	NA	NA	NA	NA	NA	NA	NA	NA	0	NA
BMP329	BM	59	M	Bone marrow aspirate(MEP)	NA	18.06	NA	NA	NA	NA	NA	NA	NA	NA	NA	NA	NA	NA	NA	NA	NA	NA	NA	NA	NA	NA	NA	NA	NA	NA	NA	NA	NA	NA	NA	NA	NA	NA	NA	NA	0	NA
BMP330	BM	59	M	Bone marrow aspirate(MEP)	NA	21.06	NA	NA	NA	NA	NA	NA	NA	NA	NA	NA	NA	NA	NA	NA	NA	NA	NA	NA	NA	NA	NA	NA	NA	NA	NA	NA	NA	NA	NA	NA	NA	NA	NA	NA	0	NA
BMP336	BM	59	M	Bone marrow aspirate(MEP)	NA	13.97	NA	NA	NA	NA	NA	NA	NA	NA	NA	NA	NA	NA	NA	NA	NA	NA	NA	NA	NA	NA	NA	NA	NA	NA	NA	NA	NA	NA	NA	NA	NA	NA	NA	NA	0	NA
BMP337	BM	59	M	Bone marrow aspirate(MEP)	NA	16.32	NA	NA	NA	NA	NA	NA	NA	NA	NA	NA	NA	NA	NA	NA	NA	NA	NA	NA	NA	NA	NA	NA	NA	NA	NA	NA	NA	NA	NA	NA	NA	NA	NA	NA	0	NA
BMP343	BM	59	M	Bone marrow aspirate(MEP)	NA	18.39	NA	NA	NA	NA	NA	NA	NA	NA	NA	NA	NA	NA	NA	NA	NA	NA	NA	NA	NA	NA	NA	NA	NA	NA	NA	NA	NA	NA	NA	NA	NA	NA	NA	NA	0	NA
BMP344	BM	59	M	Bone marrow aspirate(MEP)	NA	13.86	NA	NA	NA	NA	NA	NA	NA	NA	NA	NA	NA	NA	NA	NA	NA	NA	NA	NA	NA	NA	NA	NA	NA	NA	NA	NA	NA	NA	NA	NA	NA	NA	NA	NA	0	NA
BMP356	BM	59	M	Bone marrow aspirate(MEP)	NA	16.9	NA	NA	NA	NA	NA	NA	NA	NA	NA	NA	NA	NA	NA	NA	NA	NA	NA	NA	NA	NA	NA	NA	NA	NA	NA	NA	NA	NA	NA	NA	NA	NA	NA	NA	0	NA
BMP361	BM	59	M	Bone marrow aspirate(MEP)	NA	18.21	NA	NA	NA	NA	NA	NA	NA	NA	NA	NA	NA	NA	NA	NA	NA	NA	NA	NA	NA	NA	NA	NA	NA	NA	NA	NA	NA	NA	NA	NA	NA	NA	NA	NA	0	NA
BMP362	BM	59	M	Bone marrow aspirate(MEP)	NA	14.13	NA	NA	NA	NA	NA	NA	NA	NA	NA	NA	NA	NA	NA	NA	NA	NA	NA	NA	NA	NA	NA	NA	NA	NA	NA	NA	NA	NA	NA	NA	NA	NA	NA	NA	0	NA
BMP378	BM	59	M	Bone marrow aspirate(MEP)	NA	15.48	NA	NA	NA	NA	NA	NA	NA	NA	NA	NA	NA	NA	NA	NA	NA	NA	NA	NA	NA	NA	NA	NA	NA	NA	NA	NA	NA	NA	NA	NA	NA	NA	NA	NA	0	NA
BMP43	BM	59	M	Peripheral blood(GMP)	NA	15.06	NA	NA	NA	NA	NA	NA	NA	NA	NA	NA	NA	NA	NA	NA	NA	NA	NA	NA	NA	NA	NA	NA	NA	NA	NA	NA	NA	NA	NA	NA	NA	NA	NA	NA	0	NA
BMP58	BM	59	M	Peripheral blood(MEP)	NA	18.49	NA	NA	NA	NA	NA	NA	NA	NA	NA	NA	NA	NA	NA	NA	NA	NA	NA	NA	NA	NA	NA	NA	NA	NA	NA	NA	NA	NA	NA	NA	NA	NA	NA	NA	0	NA
BMP67	BM	59	M	Peripheral blood(MEP)	NA	17.4	NA	NA	NA	NA	NA	NA	NA	NA	NA	NA	NA	NA	NA	NA	NA	NA	NA	NA	NA	NA	NA	NA	NA	NA	NA	NA	NA	NA	NA	NA	NA	NA	NA	NA	0	NA
BMP74	BM	59	M	Peripheral blood(MEP)	NA	16.94	NA	NA	NA	NA	NA	NA	NA	NA	NA	NA	NA	NA	NA	NA	NA	NA	NA	NA	NA	NA	NA	NA	NA	NA	NA	NA	NA	NA	NA	NA	NA	NA	NA	NA	0	NA
BMP75	BM	59	M	Peripheral blood(MEP)	NA	13.46	NA	NA	NA	NA	NA	NA	NA	NA	NA	NA	NA	NA	NA	NA	NA	NA	NA	NA	NA	NA	NA	NA	NA	NA	NA	NA	NA	NA	NA	NA	NA	NA	NA	NA	0	NA
BMP76	BM	59	M	Peripheral blood(MEP)	NA	14.79	NA	NA	NA	NA	NA	NA	NA	NA	NA	NA	NA	NA	NA	NA	NA	NA	NA	NA	NA	NA	NA	NA	NA	NA	NA	NA	NA	NA	NA	NA	NA	NA	NA	NA	0	NA
BMP83	BM	59	M	Peripheral blood(MEP)	NA	18.57	NA	NA	NA	NA	NA	NA	NA	NA	NA	NA	NA	NA	NA	NA	NA	NA	NA	NA	NA	NA	NA	NA	NA	NA	NA	NA	NA	NA	NA	NA	NA	NA	NA	NA	0	NA
BMP86	BM	59	M	Peripheral blood(MEP)	NA	16.78	NA	NA	NA	NA	NA	NA	NA	NA	NA	NA	NA	NA	NA	NA	NA	NA	NA	NA	NA	NA	NA	NA	NA	NA	NA	NA	NA	NA	NA	NA	NA	NA	NA	NA	0	NA
BMP9	BM	59	M	Peripheral blood(GMP)	NA	13.64	NA	NA	NA	NA	NA	NA	NA	NA	NA	NA	NA	NA	NA	NA	NA	NA	NA	NA	NA	NA	NA	NA	NA	NA	NA	NA	NA	NA	NA	NA	NA	NA	NA	NA	0	NA
BMP99	BM	59	M	Peripheral blood(MEP)	NA	11.86	NA	NA	NA	NA	NA	NA	NA	NA	NA	NA	NA	NA	NA	NA	NA	NA	NA	NA	NA	NA	NA	NA	NA	NA	NA	NA	NA	NA	NA	NA	NA	NA	NA	NA	0	NA
BMPBHC1	BM	59	M	Peripheral blood(HSC from periph bld)	NA	15.62	NA	NA	NA	NA	NA	NA	NA	NA	NA	NA	NA	NA	NA	NA	NA	NA	NA	NA	NA	NA	NA	NA	NA	NA	NA	NA	NA	NA	NA	NA	NA	NA	NA	NA	0	NA
BMPBHC12	BM	59	M	Peripheral blood(HSC from periph bld)	NA	14.81	NA	NA	NA	NA	NA	NA	NA	NA	NA	NA	NA	NA	NA	NA	NA	NA	NA	NA	NA	NA	NA	NA	NA	NA	NA	NA	NA	NA	NA	NA	NA	NA	NA	NA	0	NA
BMPBHC14	BM	59	M	Peripheral blood(HSC from periph bld)	NA	14.36	NA	NA	NA	NA	NA	NA	NA	NA	NA	NA	NA	NA	NA	NA	NA	NA	NA	NA	NA	NA	NA	NA	NA	NA	NA	NA	NA	NA	NA	NA	NA	NA	NA	NA	0	NA
BMPBHC17	BM	59	M	Peripheral blood(HSC from periph bld)	NA	17.18	NA	NA	NA	NA	NA	NA	NA	NA	NA	NA	NA	NA	NA	NA	NA	NA	NA	NA	NA	NA	NA	NA	NA	NA	NA	NA	NA	NA	NA	NA	NA	NA	NA	NA	0	NA
BMPBHC18	BM	59	M	Peripheral blood(HSC from periph bld)	NA	15.98	NA	NA	NA	NA	NA	NA	NA	NA	NA	NA	NA	NA	NA	NA	NA	NA	NA	NA	NA	NA	NA	NA	NA	NA	NA	NA	NA	NA	NA	NA	NA	NA	NA	NA	0	NA
BMPBHC2	BM	59	M	Peripheral blood(HSC from periph bld)	NA	16.02	NA	NA	NA	NA	NA	NA	NA	NA	NA	NA	NA	NA	NA	NA	NA	NA	NA	NA	NA	NA	NA	NA	NA	NA	NA	NA	NA	NA	NA	NA	NA	NA	NA	NA	0	NA
BMPBHC21	BM	59	M	Peripheral blood(HSC from periph bld)	NA	16.93	NA	NA	NA	NA	NA	NA	NA	NA	NA	NA	NA	NA	NA	NA	NA	NA	NA	NA	NA	NA	NA	NA	NA	NA	NA	NA	NA	NA	NA	NA	NA	NA	NA	NA	0	NA
BMPBHC23	BM	59	M	Peripheral blood(HSC from periph bld)	NA	14.23	NA	NA	NA	NA	NA	NA	NA	NA	NA	NA	NA	NA	NA	NA	NA	NA	NA	NA	NA	NA	NA	NA	NA	NA	NA	NA	NA	NA	NA	NA	NA	NA	NA	NA	0	NA
BMPBHC26	BM	59	M	Peripheral blood(HSC from periph bld)	NA	15.37	NA	NA	NA	NA	NA	NA	NA	NA	NA	NA	NA	NA	NA	NA	NA	NA	NA	NA	NA	NA	NA	NA	NA	NA	NA	NA	NA	NA	NA	NA	NA	NA	NA	NA	0	NA
BMPBHC28	BM	59	M	Peripheral blood(HSC from periph bld)	NA	15.35	NA	NA	NA	NA	NA	NA	NA	NA	NA	NA	NA	NA	NA	NA	NA	NA	NA	NA	NA	NA	NA	NA	NA	NA	NA	NA	NA	NA	NA	NA	NA	NA	NA	NA	0	NA
BMPBHC31	BM	59	M	Peripheral blood(HSC from periph bld)	NA	13.52	NA	NA	NA	NA	NA	NA	NA	NA	NA	NA	NA	NA	NA	NA	NA	NA	NA	NA	NA	NA	NA	NA	NA	NA	NA	NA	NA	NA	NA	NA	NA	NA	NA	NA	0	NA
BMPBHC33	BM	59	M	Peripheral blood(HSC from periph bld)	NA	17.35	NA	NA	NA	NA	NA	NA	NA	NA	NA	NA	NA	NA	NA	NA	NA	NA	NA	NA	NA	NA	NA	NA	NA	NA	NA	NA	NA	NA	NA	NA	NA	NA	NA	NA	0	NA
BMPBHC35	BM	59	M	Peripheral blood(HSC from periph bld)	NA	16.18	NA	NA	NA	NA	NA	NA	NA	NA	NA	NA	NA	NA	NA	NA	NA	NA	NA	NA	NA	NA	NA	NA	NA	NA	NA	NA	NA	NA	NA	NA	NA	NA	NA	NA	0	NA
BMPBHC36	BM	59	M	Peripheral blood(HSC from periph bld)	NA	15.9	NA	NA	NA	NA	NA	NA	NA	NA	NA	NA	NA	NA	NA	NA	NA	NA	NA	NA	NA	NA	NA	NA	NA	NA	NA	NA	NA	NA	NA	NA	NA	NA	NA	NA	0	NA
BMPBHC4	BM	59	M	Peripheral blood(HSC from periph bld)	NA	13.85	NA	NA	NA	NA	NA	NA	NA	NA	NA	NA	NA	NA	NA	NA	NA	NA	NA	NA	NA	NA	NA	NA	NA	NA	NA	NA	NA	NA	NA	NA	NA	NA	NA	NA	0	NA
BMPBHC40	BM	59	M	Peripheral blood(HSC from periph bld)	NA	15.52	NA	NA	NA	NA	NA	NA	NA	NA	NA	NA	NA	NA	NA	NA	NA	NA	NA	NA	NA	NA	NA	NA	NA	NA	NA	NA	NA	NA	NA	NA	NA	NA	NA	NA	0	NA
