# Supplementary material for: Widespread somatic L1 retrotransposition in normal colorectal epithelium
Source: Nature. 2023 May 10;617(7961):540–7. doi: 10.1038/s41586-023-06046-z (PMC10191854; doi:10.1038/s41586-023-06046-z)
Supplement: Supplementary file 6 — Annotation of somatic retrotranspositions identified in LCM-based patches. The table presents detailed information on each somatic retrotransposition event identified in LCM-based patches, including genomic coordinates, strand orientation, insertion size and type and the number of supporting reads for each insertion. [file 41586_2023_6046_MOESM6_ESM.xlsx]

## Sheet: STable3
Supplementary Table 3. Annotation of somatic L1 retrotranspositions identified in LCM-based patches
The following medata is reported for each somatic mobile element insertions: sampleID=sample identifier; CHROM=chromosome; POS=position; BKPB=second breakpoint for retrotranspositions; STRAND=strand of insertion; TS_length=target site length (+ for target site duplication, - for target site deletion); N_REF=number of reference-supporting read pairs; N_ALT=number of retrotransposition-supporting r…
sampleID	CHROM	POS	BKPB	STRAND	TS_length	N_REF	N_ALT	MEI_TYPE	L1_coordinate	L1_size	source_coordinate	source_band	TD_coordinate	TD_size
PD43850h_P53_DDM_A10	18	8324489	8324502	+	14	26	29	Orphan_transduction	NA	NA	22_29059271_29065303	22q12.1-2	22_29065670_29065912	242
PD43850w_P53_STM_D9	16	13631807	13631824	-	-16	29	18	Solo-L1	L1C_2395_6021	3626	NA	NA	NA	NA
PD43851t_P53_PRST_F3	12	16820665	16820670	+	6	33	16	Solo-L1	L1C_5508_5881	513	NA	NA	NA	NA
PD28690bp_SB1_E9	21	16895903	NA	-	NA	27	14	Solo-L1	L1C_5797_6011	214	NA	NA	NA	NA
PD43850m_P50_JNM_E7	3	18114503	18114520	+	18	26	29	Solo-L1	L1C_5239_6021	782	NA	NA	NA	NA
PD43850t_P51_PNC_D8	13	21892364	21892387	+	24	22	8	Solo-L1	L1C_4578_4879	1443	NA	NA	NA	NA
PD28690cm_BL1_CU1_L1_2_A10	X	31917180	NA	+	NA	22	5	Solo-L1	L1C_4295_5392	1097	NA	NA	NA	NA
PD28690fd_PA_1_C11	15	33256328	NA	+	NA	20	5	Solo-L1	L1C_5406_5645	239	NA	NA	NA	NA
PD42565c_lo0001	15	35239727	35239742	+	16	19	9	Solo-L1	L1C_5181_5196	840	NA	NA	NA	NA
PD28690fd_PA_1_A1	10	36885788	36885789	-	2	21	18	Orphan_transduction	NA	NA	3_123590712_123590726	3q21.1	3_123594754_123595019	265
PD28690fd_PA_1_A2	10	36885788	36885789	-	2	17	21	Orphan_transduction	NA	NA	3_123590712_123590726	3q21.1	3_123594754_123595019	265
PD28690hk_KD_1_A1	5	41238897	41238907	+	11	18	4	Solo-L1	L1C_2858_4479	3163	NA	NA	NA	NA
PD28690cr_BD_3_C7	11	42238836	NA	-	NA	16	5	Solo-L1	L1C_5432_6021	589	NA	NA	NA	NA
PD43851j_P52_DDM_F3	2	50542887	50542902	+	16	49	24	Solo-L1	L1C_4592_6021	1429	NA	NA	NA	NA
PD43851j_P52_DDM_G3	2	50542887	50542902	+	16	33	22	Solo-L1	L1C_4592_6021	1429	NA	NA	NA	NA
PD43851j_P52_DDM_B4	2	50542887	50542902	+	16	31	37	Solo-L1	L1C_4592_6021	1429	NA	NA	NA	NA
PD43850l_P50_ILM_H4	16	62393213	62393215	+	3	19	29	Orphan_transduction	NA	NA	22_29059271_29065303	22q12.1-2	22_29065772_29066121	349
PD43851j_P52_DDM_B5	16	62602145	NA	+	NA	24	18	Solo-L1	L1C_5281_5863	740	NA	NA	NA	NA
PD28690bp_SB1_H8	7	68556813	68556852	+	40	16	7	Solo-L1	L1C_5054_5180	126	NA	NA	NA	NA
PD28690bt_SB3_F5	3	80129940	80129943	-	4	31	43	Solo-L1	L1C_5436_5878	585	NA	NA	NA	NA
PD43851x_P52_STM_B10	4	80978142	80978154	-	13	16	50	Solo-L1	L1C_5190_5557	831	NA	NA	NA	NA
PD28690ef_BR4_L2_SMG2B	15	85608836	NA	-	NA	22	8	Solo-L1	L1C_5874_5924	50	NA	NA	NA	NA
PD28690bt_SB2_H10	4	85957448	85957462	-	15	18	37	Solo-L1	L1C_5066_6021	955	NA	NA	NA	NA
PD43851j_P52_DDM_D2	5	100255730	100255740	-	11	56	26	Solo-L1	L1C_5970_6021	51	NA	NA	NA	NA
PD43851j_P52_DDM_D2	13	105617274	105617274	-	1	43	16	Solo-L1	L1C_5967_6021	54	NA	NA	NA	NA
PD42565b_lo0013	3	117874050	117874051	-	2	25	25	Orphan_transduction	NA	NA	2_135117700_135117710	2q21.3	2_135117835_135118007	172
PD43851j_P52_DDM_D3	6	118545017	118545019	-	-1	25	29	Solo-L1	L1C_5509_6021	512	NA	NA	NA	NA
PD42565b_lo0015	6	125038151	125038167	-	17	18	28	Solo-L1	L1C_5820_5962	201	NA	NA	NA	NA
PD43850h_P50_DNM_A2	7	125820215	NA	+	NA	24	18	Solo-L1	L1C_5865_6021	156	NA	NA	NA	NA
PD42565b_lo0001	6	134450640	134450653	+	14	27	35	Solo-L1	L1C_5697_6021	324	NA	NA	NA	NA
PD43850l_P50_ILM_H4	4	159384349	159384355	-	7	13	23	Orphan_transduction	NA	NA	22_29059271_29065303	22q12.1-2	22_29065835_29066121	286
PD43850h_P53_DDM_A10	4	162234620	162234622	-	3	32	23	Orphan_transduction	NA	NA	22_29059271_29065303	22q12.1-2	22_29065770_29065880	110
PD43851j_P52_DDM_G2	4	164248911	164248912	-	2	26	21	Orphan_transduction	NA	NA	22_29059271_29065303	22q12.1-2	22_29065504_29065912	408
PD28690fd_PA_1_A1	4	186961031	NA	-	NA	NA	NA	Solo-L1	L1C_5549_5848	299	NA	NA	NA	NA
PD28690fd_PA_1_A2	4	186961031	NA	-	NA	17	13	Solo-L1	L1C_5548_5925	377	NA	NA	NA	NA
PD28690di_BD_1_B2	2	196615238	NA	-	NA	13	5	Solo-L1	L1C_5589_6011	422	NA	NA	NA	NA
PD43850w_P53_STM_D9	1	225271087	225271098	+	12	34	20	Solo-L1	L1C_5752_6021	269	NA	NA	NA	NA
