# Supplementary material for: Widespread somatic L1 retrotransposition in normal colorectal epithelium
Source: Nature. 2023 May 10;617(7961):540–7. doi: 10.1038/s41586-023-06046-z (PMC10191854; doi:10.1038/s41586-023-06046-z)
Supplement: Supplementary file 7 — List of source elements with characteristics. The table contains information on 276 rc-L1s analysed in the study, including genomic coordinates, cytoband, strand orientation, population allele frequency, L1 subfamily information and a list of truncating mutations. Additionally, the table shows the number of transduction events from each rc-L1 in every colorectal sample examined in the study. [file 41586_2023_6046_MOESM7_ESM.xlsx]

## Sheet: SuppTable4_rev3
Supplementary Table 4. List of source elements with characteristics
The following metadata is reported for each L1 source element: source_coordinate=coordinate of sources(chromosome_start_end); source_band=band identifier for source; referenced=whether the sources are on reference genome; strand=strand of source; PAF_WHOLE=population allele frequency of source in whole people in our population panel; PAF_AFR=population allele frequency of source in Africans in ou…
source_coordinate	source_band	referenced	strand	PAF_WHOLE	PAF_AFR	PAF_EUR	PAF_SAS	PAF_EAS	PAF_AMR	L1_subfamily	truncating_mutation_list	HC01-01	HC01-02	HC01-03	HC01-04	HC01-05	HC01-06	HC01-07	HC01-08	HC01-09	HC01-10	HC01-11	HC01-12	HC01-13	HC01-14	HC01-15	HC01-16	HC01-17	HC01-18	HC01-19	HC01-20	HC01-21	HC01-22	HC01-23	HC02-01	HC02-02	HC02-03	HC02-04	HC02-05	HC02-06	HC02-07	HC02-08	HC02-09	HC02-10	HC02-11	HC02-12	HC02-13	HC02-14	HC02-15
1_102568908_102568923	1p21.1-1	NonREF	+	36.8182	26.3305	45.4082	41.2639	36.5325	37.4332	NA	NA	0	0	0	0	0	0	0	0	0	0	0	0	0	0	0	0	0	0	0	0	0	0	0	0	0	0	0	0	0	0	0	0	0	0	0	0	0	0
1_105857776_105857788	1p21.1-2	NonREF	-	4.93007	19.1877	0	0	0	1.06952	NA	NA	0	0	0	0	0	0	0	0	0	0	0	0	0	0	0	0	0	0	0	0	0	0	0	0	0	0	0	0	0	0	0	0	0	0	0	0	0	0
1_114039842_114045879	1p13.2	REF	+	94.5455	99.2997	99.1497	98.6989	81.8885	94.1176	Ta1nd	not_found	0	0	0	0	0	0	0	0	0	0	0	0	0	0	0	0	0	0	0	0	0	0	0	0	0	0	0	0	0	0	0	0	0	0	0	0	0	0
1_116980827_116980842	1p13.1	NonREF	-	15.6643	49.1597	0.680272	1.48699	10.8359	4.0107	NA	NA	0	0	0	0	0	0	0	0	0	0	0	0	0	0	0	0	0	0	0	0	0	0	0	0	0	0	0	0	0	0	0	0	0	0	0	0	0	0
1_119394974_119401003	1p12	REF	+	99.9301	100	99.8299	100	99.8452	100	preTa	not_found	0	0	0	0	0	0	0	0	0	0	0	0	0	0	0	0	0	0	0	0	0	0	0	0	0	0	0	0	0	0	0	0	0	0	0	0	0	0
1_121274032_121280059	1p11.2	REF	-	100	100	100	100	100	100	preTa	c.G3080GT(frameshift insertion,4/4)	0	0	0	0	0	0	0	0	0	0	0	0	0	0	0	0	0	0	0	0	0	0	0	0	0	0	0	0	0	0	0	0	0	0	0	0	0	0
1_162016223_162016234	1q23.3-1	NonREF	-	0	0	0	0	0	0	NA	NA	0	0	0	0	0	0	0	0	0	0	0	0	0	0	0	0	0	0	0	0	0	0	0	0	0	0	0	0	0	0	0	0	0	0	0	0	0	0
1_162184317_162184333	1q23.3-2	NonREF	-	0	0	0	0	0	0	NA	NA	0	0	0	0	0	0	0	0	0	0	0	0	0	0	0	0	0	0	0	0	0	0	0	0	0	0	0	0	0	0	0	0	0	0	0	0	0	0
1_163772788_163772800	1q23.3-3	NonREF	-	1.3986	5.46218	0	0	0	0.26738	NA	NA	0	0	0	0	0	0	0	0	0	0	0	0	0	0	0	0	0	0	0	0	0	0	0	0	0	0	0	0	0	0	0	0	0	0	0	0	0	0
1_165553135_165553149	1q24.1-1	NonREF	-	22.3427	5.18207	20.2381	38.4758	28.9474	23.7968	Ta0	not_found	0	0	0	0	0	0	0	0	0	0	0	0	0	0	0	0	0	0	0	0	0	0	0	0	0	0	0	0	0	0	0	0	0	0	0	0	0	0
1_166212290_166218321	1q24.1-2	REF	-	99.6503	98.7395	100	100	99.8452	100	Ta0	c.C948T(stopgain,4/4);c.AC3815A(frameshift deletion,2/4);c.C4178A(stopgain,4/4)	0	0	0	0	0	0	0	0	0	0	0	0	0	0	0	0	0	0	0	0	0	0	0	0	0	0	0	0	0	0	0	0	0	0	0	0	0	0
1_174559490_174565517	1q25.1	REF	-	99.965	100	99.8299	100	100	100	preTa	not_found	0	0	0	0	0	0	0	0	0	0	0	0	0	0	0	0	0	0	0	0	0	0	0	0	0	0	0	0	0	0	0	0	0	0	0	0	0	0
1_179575361_179575377	1q25.2	NonREF	-	45.3147	22.8291	49.1497	52.7881	57.8947	49.7326	Ta1d	not_found	0	0	0	0	0	0	0	0	0	0	0	0	0	0	0	0	0	0	0	0	0	0	0	0	0	0	0	0	0	0	0	0	0	0	0	0	0	0
1_180835947_180841979	1q25.3	REF	-	99.8951	100	99.4898	100	100	100	preTa	not_found	0	0	0	0	0	0	0	0	0	0	0	0	0	0	0	0	0	0	0	0	0	0	0	0	0	0	0	0	0	0	0	0	0	0	0	0	0	0
1_187312896_187318926	1q31.1-1	REF	-	99.6503	100	98.2993	100	100	100	Ta0	c.C1233T(stopgain,1/4)	0	0	0	0	0	0	0	0	0	0	0	0	0	0	0	0	0	0	0	0	0	0	0	0	0	0	0	0	0	0	0	0	0	0	0	0	0	0
1_187566803_187572831	1q31.1-2	REF	+	99.4056	99.4398	97.9592	100	99.8452	100	preTa	not_found	0	0	0	0	0	0	0	0	0	0	0	0	0	0	0	0	0	0	0	0	0	0	0	0	0	0	0	0	0	0	0	0	0	0	0	0	0	0
1_196188500_196194532	1q31.3	REF	-	100	100	100	100	100	100	Ta0	c.C4793A(stopgain,4/4)	0	0	0	0	0	0	0	0	0	0	0	0	0	0	0	0	0	0	0	0	0	0	0	0	0	0	0	0	0	0	0	0	0	0	0	0	0	0
1_214403526_214403533	1q32.3	NonREF	+	0	0	0	0	0	0	NA	NA	0	0	0	0	0	0	0	0	0	0	0	0	0	0	0	0	0	0	0	0	0	0	0	0	0	0	0	0	0	0	0	0	0	0	0	0	0	0
1_222579115_222579130	1q41	NonREF	-	6.67832	24.5098	1.19048	0.743494	0	1.3369	NA	NA	0	0	0	0	0	0	0	0	0	0	0	0	0	0	0	0	0	0	0	0	0	0	0	0	0	0	0	0	0	0	0	0	0	0	0	0	0	0
1_247850475_247856506	1q44	REF	+	45.5944	56.0224	46.9388	50.3717	32.8173	38.7701	NA	NA	0	0	0	0	0	0	0	0	0	0	0	0	0	0	0	0	0	0	0	0	0	0	0	0	0	0	0	0	0	0	0	0	0	0	0	0	0	0
1_32004337_32004351	1p35.2	NonREF	-	0.27972	0.140056	0.510204	0.557621	0	0.26738	NA	NA	0	0	0	0	0	0	0	0	0	0	0	0	0	0	0	0	0	0	0	0	0	0	0	0	0	0	0	0	0	0	0	0	0	0	0	0	0	0
1_35048593_35048603	1p34.3	NonREF	+	1.04895	3.36134	0.170068	0.185874	0.464396	0.26738	NA	NA	0	0	0	0	0	0	0	0	0	0	0	0	0	0	0	0	0	0	0	0	0	0	0	0	0	0	0	0	0	0	0	0	0	0	0	0	0	0
1_72353886_72359918	1p31.1-1	REF	+	100	100	100	100	100	100	preTa	not_found	0	0	0	0	0	0	0	0	0	0	0	0	0	0	0	0	0	0	0	0	0	0	0	0	0	0	0	0	0	0	0	0	0	0	0	0	0	0
1_81404888_81410942	1p31.1-3	REF	-	81.9231	75.4902	72.2789	83.0855	94.8916	85.2941	preTa	not_found	0	0	0	0	0	0	0	0	0	0	0	0	0	0	0	0	0	0	0	0	0	0	0	0	0	0	0	0	0	0	0	0	0	0	0	0	0	0
1_84518059_84524089	1p31.1-2	REF	-	56.4685	50.9804	62.2449	64.4981	47.0588	62.5668	Ta1d	not_found	0	0	0	0	0	0	0	0	0	0	0	0	0	0	0	0	0	0	0	0	0	0	0	0	0	0	0	0	0	0	0	0	0	0	0	0	0	0
1_86392750_86398783	1p22.3-1	REF	+	100	100	100	100	100	100	Ta1nd	c.C1680T(stopgain,1/4)	0	0	0	0	0	0	0	0	0	0	0	0	0	0	0	0	0	0	0	0	0	0	0	0	0	0	0	0	0	0	0	0	0	0	0	0	0	0
1_87144763_87150794	1p22.3-2	REF	-	100	100	100	100	100	100	Ta0	c.C1293T(stopgain,1/4);c.GACAA4225G(frameshift deletion,1/4);c.G5092A(stopgain,1/4)	0	0	0	0	0	0	0	0	0	0	0	0	0	0	0	0	0	0	0	0	0	0	0	0	0	0	0	0	0	0	0	0	0	0	0	0	0	0
1_91775351_91775384	1p22.2	NonREF	+	0	0	0	0	0	0	NA	NA	0	0	0	0	0	0	0	0	0	0	0	0	0	0	0	0	0	0	0	0	0	0	0	0	0	0	0	0	0	0	0	0	0	0	0	0	0	0
1_93512238_93512249	1p22.1	NonREF	+	0	0	0	0	0	0	NA	NA	0	0	0	0	0	0	0	0	0	0	0	0	0	0	0	0	0	0	0	0	0	0	0	0	0	0	0	0	0	0	0	0	0	0	0	0	0	0
2_103182814_103188844	2q12.1	REF	-	100	100	100	100	100	100	preTa	not_found	0	0	0	0	0	0	0	0	0	0	0	0	0	0	0	0	0	0	0	0	0	0	0	0	0	0	0	0	0	0	0	0	0	0	0	0	0	0
2_11136231_11142262	2p25.1	REF	-	100	100	100	100	100	100	Ta1nd	c.C4677T(stopgain,1/4);c.AC4895A(frameshift deletion,1/4)	0	0	0	0	0	0	0	0	0	0	0	0	0	0	0	0	0	0	0	0	0	0	0	0	0	0	0	0	0	0	0	0	0	0	0	0	0	0
2_130440000_130444595	2q21.1-1	REF	-	99.8601	99.5798	99.8299	100	100	100	Ta0	c.C1293T(stopgain,4/4);c.GCACCA2571G(frameshift deletion,4/4)	0	0	0	0	0	0	0	0	0	0	0	0	0	0	0	0	0	0	0	0	0	0	0	0	0	0	0	0	0	0	0	0	0	0	0	0	0	0
2_130705182_130705193	2q21.1-2	NonREF	-	0	0	0	0	0	0	NA	NA	0	0	0	0	0	0	0	0	0	0	0	0	0	0	0	0	0	0	0	0	0	0	0	0	0	0	0	0	0	0	0	0	0	0	0	0	0	0
2_135117700_135117710	2q21.3	NonREF	+	0.0699301	0	0.340136	0	0	0	NA	NA	0	0	0	0	0	0	0	0	0	0	0	0	0	0	0	0	0	0	0	0	0	0	0	0	0	0	0	0	0	0	0	0	0	0	0	0	0	0
2_144010778_144010793	2q22.2	NonREF	+	39.3706	27.0308	38.6054	53.7175	37.7709	46.2567	Ta1d	not_found	0	0	0	0	0	0	0	0	0	0	0	0	0	0	0	0	0	0	0	0	0	0	0	0	0	0	0	0	0	0	0	0	0	0	0	0	0	0
2_144626224_144626235	2q22.3	NonREF	+	7.06294	25.7703	1.02041	0	0	3.20856	NA	NA	0	0	0	0	0	0	0	0	0	0	0	0	0	0	0	0	0	0	0	0	0	0	0	0	0	0	0	0	0	0	0	0	0	0	0	0	0	0
2_148946314_148952342	2q23.1-1	REF	+	100	100	100	100	100	100	preTa	not_found	0	0	0	0	0	0	0	0	0	0	0	0	0	0	0	0	0	0	0	0	0	0	0	0	0	0	0	0	0	0	0	0	0	0	0	0	0	0
2_149814484_149814499	2q23.1-2	NonREF	-	0.909091	3.36134	0	0	0	0.534759	NA	NA	0	0	0	0	0	0	0	0	0	0	0	0	0	0	0	0	0	0	0	0	0	0	0	0	0	0	0	0	0	0	0	0	0	0	0	0	0	0
2_156527821_156527848	2q24.1	NonREF	+	43.9161	7.0028	57.3129	57.9926	45.0464	71.123	NA	NA	0	0	0	0	0	0	0	0	0	0	0	0	0	0	0	0	0	0	0	0	0	0	0	0	0	0	0	0	0	0	0	0	0	0	0	0	0	0
2_173179998_173186025	2q31.1	REF	+	98.007	98.3193	95.5782	97.9554	98.9164	99.7326	PA2	c.C3242A(stopgain,4/4);c.G5151T(stopgain,4/4)	0	0	0	0	0	0	0	0	0	0	0	0	0	0	0	0	0	0	0	0	0	0	0	0	0	0	0	0	0	0	0	0	0	0	0	0	0	0
2_191478700_191478714	2q32.2	NonREF	-	22.6224	5.46218	33.6735	26.0223	33.1269	14.9733	NA	NA	0	0	0	0	0	0	0	0	0	0	0	0	0	0	0	0	0	0	0	0	0	0	0	0	0	0	0	0	0	0	0	0	0	0	0	0	0	0
2_192915306_192915321	2q32.3	NonREF	-	1.01399	3.92157	0	0	0	0.26738	NA	NA	0	0	0	0	0	0	0	0	0	0	0	0	0	0	0	0	0	0	0	0	0	0	0	0	0	0	0	0	0	0	0	0	0	0	0	0	0	0
2_23190999_23191016	2p24.1	NonREF	-	77.972	59.944	75.8503	89.2193	89.3189	79.9465	Ta1d	not_found	0	0	0	0	0	0	0	0	0	0	0	0	0	0	0	0	0	0	0	0	0	0	0	0	0	0	0	0	0	0	0	0	0	0	0	0	0	0
2_29669552_29669569	2p23.2	NonREF	-	0.034965	0	0.170068	0	0	0	NA	NA	0	0	0	0	0	0	0	0	0	0	0	0	0	0	0	0	0	0	0	0	0	0	0	0	0	0	0	0	0	0	0	0	0	0	0	0	0	0
2_36570242_36570259	2p22.3	NonREF	-	37.2028	13.8655	85.5442	39.4052	6.03715	56.4171	NA	NA	0	0	0	0	0	0	0	0	0	0	0	0	0	0	0	0	0	0	0	0	0	0	0	0	0	0	0	0	0	0	0	0	0	0	0	0	0	0
2_57521054_57521069	2p16.1	NonREF	+	0.559441	2.2409	0	0	0	0	NA	NA	0	0	0	0	0	0	0	0	0	0	0	0	0	0	0	0	0	0	0	0	0	0	0	0	0	0	0	0	0	0	0	0	0	0	0	0	0	0
2_82098027_82098043	2p12	NonREF	+	59.7552	29.972	57.1429	68.9591	80.6502	71.3904	Ta1d	c.A1290T(stopgain,2/2)	0	0	0	0	0	0	0	0	0	0	0	0	0	0	0	0	0	0	0	0	0	0	0	0	0	0	0	0	0	0	0	0	0	0	0	0	0	0
3_101279643_101279657	3q12.3	NonREF	+	19.1958	5.7423	8.67347	15.0558	43.0341	26.2032	Ta1d	not_found	0	0	0	0	0	0	0	0	0	0	0	0	0	0	0	0	0	0	0	0	0	0	0	0	0	0	0	0	0	0	0	0	0	0	0	0	0	0
3_106694291_106700323	3q13.12	REF	+	99.7552	100	98.8095	100	100	100	PA2	c.C1050T(stopgain,4/4);c.CA2560C(frameshift deletion,2/4);c.G3141T(stopgain,2/4);c.G3703A(stopgain,2/4);c.CA3746C(frameshift deletion,2/4)	0	0	0	0	0	0	0	0	0	0	0	0	0	0	0	0	0	0	0	0	0	0	0	0	0	0	0	0	0	0	0	0	0	0	0	0	0	0
3_108468247_108474272	3q13.13	REF	+	99.7203	100	98.6395	100	100	100	preTa	c.C4561A(stopgain,4/4)	0	0	0	0	0	0	0	0	0	0	0	0	0	0	0	0	0	0	0	0	0	0	0	0	0	0	0	0	0	0	0	0	0	0	0	0	0	0
3_123590712_123590726	3q21.1	NonREF	+	50.3497	56.8627	82.6531	55.2045	5.57276	57.4866	NA	NA	0	0	0	0	0	0	0	0	0	0	0	0	0	0	0	0	0	0	0	0	0	0	0	0	0	0	0	0	0	0	0	0	0	0	0	0	0	0
3_131069767_131069779	3q22.1	NonREF	+	10.3846	38.9356	0	0	0	5.08021	NA	NA	0	0	0	0	0	0	0	0	0	0	0	0	0	0	0	0	0	0	0	0	0	0	0	0	0	0	0	0	0	0	0	0	0	0	0	0	0	0
3_145663457_145663473	3q24	NonREF	+	0.874126	3.22129	0.170068	0	0	0.26738	NA	NA	0	0	0	0	0	0	0	0	0	0	0	0	0	0	0	0	0	0	0	0	0	0	0	0	0	0	0	0	0	0	0	0	0	0	0	0	0	0
3_151148543_151148555	3q25.1	NonREF	-	83.5315	84.5938	93.0272	84.5725	75.387	79.1444	preTa	not_found	0	0	0	0	0	0	0	0	0	0	0	0	0	0	0	0	0	0	0	0	0	0	0	0	0	0	0	0	0	0	0	0	0	0	0	0	0	0
3_161048045_161048062	3q26.1	NonREF	-	0.034965	0	0.170068	0	0	0	NA	NA	0	0	0	0	0	0	0	0	0	0	0	0	0	0	0	0	0	0	0	0	0	0	0	0	0	0	0	0	0	0	0	0	0	0	0	0	0	0
3_172749117_172749132	3q26.31	NonREF	-	5.8042	12.605	4.7619	5.94796	0.773994	2.94118	NA	NA	0	0	0	0	0	0	0	0	0	0	0	0	0	0	0	0	0	0	0	0	0	0	0	0	0	0	0	0	0	0	0	0	0	0	0	0	0	0
3_186372123_186372141	3q27.3	NonREF	+	69.7552	93.5574	53.9116	62.8253	67.3375	63.369	NA	NA	0	0	0	0	0	0	0	0	0	0	0	0	0	0	0	0	0	0	0	0	0	0	0	0	0	0	0	0	0	0	0	0	0	0	0	0	0	0
3_20090516_20090533	3p24.3	NonREF	-	5.03497	0.280112	7.65306	17.1004	0	1.3369	NA	NA	0	0	0	0	0	0	0	0	0	0	0	0	0	0	0	0	0	0	0	0	0	0	0	0	0	0	0	0	0	0	0	0	0	0	0	0	0	0
3_27529293_27529306	3p24.1	NonREF	-	0.034965	0	0	0	0	0.26738	NA	NA	0	0	0	0	0	0	0	0	0	0	0	0	0	0	0	0	0	0	0	0	0	0	0	0	0	0	0	0	0	0	0	0	0	0	0	0	0	0
3_38330318_38330371	3p22.2-1	NonREF	-	0	0	0	0	0	0	NA	NA	0	0	0	0	0	0	0	0	0	0	0	0	0	0	0	0	0	0	0	0	0	0	0	0	0	0	0	0	0	0	0	0	0	0	0	0	0	0
3_38626065_38626082	3p22.2-2	NonREF	+	54.7203	46.6387	47.449	50	75.387	52.6738	Ta1d	not_found	0	0	0	0	0	0	0	0	0	0	0	0	0	0	0	0	0	0	0	0	0	0	0	0	0	0	0	0	0	0	0	0	0	0	0	0	0	0
3_53399323_53405352	3p21.1	REF	-	99.965	100	99.8299	100	100	100	PA2	c.AAATTGAC5005A(frameshift deletion,4/4);c.C5160T(stopgain,2/4)	0	0	0	0	0	0	0	0	0	0	0	0	0	0	0	0	0	0	0	0	0	0	0	0	0	0	0	0	0	0	0	0	0	0	0	0	0	0
3_55788567_55788580	3p14.3	NonREF	+	70.4895	43.6975	79.5918	90.3346	79.257	63.6364	Ta1d	not_found	0	0	0	0	0	0	0	0	0	0	0	0	0	0	0	1	0	0	0	0	0	0	0	0	0	0	0	0	0	0	0	0	0	0	0	0	0	0
3_77812828_77818814	3p12.3	REF	-	99.4406	97.7591	100	100	100	100	preTa	c.C4131T(stopgain,4/4);c.T5537G(stopgain,2/4)	0	0	0	0	0	0	0	0	0	0	0	0	0	0	0	0	0	0	0	0	0	0	0	0	0	0	0	0	0	0	0	0	0	0	0	0	0	0
3_80590162_80590176	3p12.2-1	NonREF	-	39.2657	13.1653	56.2925	39.2193	55.1084	35.0267	Ta1d	not_found	0	0	0	0	0	0	0	0	0	0	0	0	0	0	0	0	0	0	0	0	0	0	0	0	0	0	0	0	0	0	0	0	0	0	0	0	0	0
3_81990992_81991006	3p12.2-2	NonREF	-	22.9371	20.1681	4.42177	6.87732	56.3467	22.7273	Ta0	not_found	0	0	0	0	0	0	0	0	0	0	0	0	0	0	0	0	0	0	0	0	0	0	0	0	0	0	0	0	0	0	0	0	0	0	0	0	0	0
3_82144853_82144869	3p12.2-3	NonREF	-	25.1049	56.5826	18.0272	7.99257	14.5511	18.984	Ta1d	not_found	0	0	0	0	0	0	0	0	0	0	0	0	0	0	0	0	0	0	0	0	0	0	0	0	0	0	0	0	0	0	0	0	0	0	0	0	0	0
3_86184812_86184828	3p12.1	NonREF	+	0.874126	0	0	4.64684	0	0	NA	NA	0	0	0	0	0	0	0	0	0	0	0	0	0	0	0	0	0	0	0	0	0	0	0	0	0	0	0	0	0	0	0	0	0	0	0	0	0	0
3_89509975_89516006	3p11.1-1	REF	-	99.7902	99.8599	99.3197	99.8141	100	100	Ta1d	c.AC1078A(frameshift deletion,4/4);c.C5769T(stopgain,2/4)	0	0	0	0	0	0	0	0	0	0	0	0	0	0	0	0	0	0	0	0	0	0	0	0	0	0	0	0	0	0	0	0	0	0	0	0	0	0
3_90383231_90389253	3p11.1-2	REF	+	100	100	100	100	100	100	Ta1nd	c.C1050T(stopgain,4/4);c.T5407G(stopgain,4/4)	0	0	0	0	0	0	0	0	0	0	0	0	0	0	0	0	0	0	0	0	0	0	0	0	0	0	0	0	0	0	0	0	0	0	0	0	0	0
3_97929298_97929312	3q11.2	NonREF	+	0.699301	0	1.53061	1.85874	0	0.26738	NA	NA	0	0	0	0	0	0	0	0	0	0	0	0	0	0	0	0	0	0	0	0	0	0	0	0	0	0	0	0	0	0	0	0	0	0	0	0	0	0
3_98775484_98775500	3q12.1-1	NonREF	-	14.5455	47.0588	2.55102	8.55019	0	5.08021	NA	NA	0	0	0	0	0	0	0	0	0	0	0	0	0	0	0	0	0	0	0	0	0	0	0	0	0	0	0	0	0	0	0	0	0	0	0	0	0	0
3_98777525_98783659	3q12.1-2	REF	-	100	100	100	100	100	100	PA2	c.C1293T(stopgain,4/4);c.G1311GA(frameshift insertion,4/4);c.AG1333A(frameshift deletion,4/4);c.C3437G(stopgain,4/4);c.T3863A(stopgain,4/4);c.G4874A(stopgain,4/4);c.AC4895A(frameshift deletion,4/4);c.G5420A(stopgain,4/4)	0	0	0	0	0	0	0	0	0	0	0	0	0	0	0	0	0	0	0	0	0	0	0	0	0	0	0	0	0	0	0	0	0	0	0	0	0	0
4_10632678_10632694	4p16.1	NonREF	-	4.82517	1.96078	10.8844	5.94796	0	7.48663	NA	NA	0	0	0	0	0	0	0	0	0	0	0	0	0	0	0	0	0	0	0	0	0	0	0	0	0	0	0	0	0	0	0	0	0	0	0	0	0	0
4_110248315_110248332	4q25-1	NonREF	-	26.7133	71.0084	19.2177	15.9851	0	15.508	NA	NA	0	0	0	0	0	0	0	0	0	0	0	0	0	0	0	0	0	0	0	0	0	0	0	0	0	0	0	0	0	0	0	0	0	0	0	0	0	0
4_112628959_112628973	4q25-2	NonREF	+	58.007	44.3978	51.7007	73.4201	68.2663	54.0107	Ta1d	not_found	0	0	0	0	0	0	0	0	0	0	0	0	0	0	0	0	0	0	0	0	0	0	0	0	0	0	0	0	0	0	0	0	0	0	0	0	0	0
4_112815957_112821987	4q25-3	REF	+	99.965	100	100	100	99.8452	100	Ta0	c.GA3131G(frameshift deletion,3/4);c.G5377A(stopgain,3/4);c.CACAT5558C(frameshift deletion,3/4)	0	0	0	0	0	0	0	0	0	0	0	0	0	0	0	0	0	0	0	0	0	0	0	0	0	0	0	0	0	0	0	0	0	0	0	0	0	0
4_128965440_128965442	4q28.2	NonREF	-	8.98601	21.1485	5.27211	8.73606	0.154799	7.21925	NA	NA	0	0	0	0	0	0	0	0	0	0	0	0	0	0	0	0	0	0	0	0	0	0	0	0	0	0	0	0	0	0	0	0	0	0	0	0	0	0
4_132181647_132181662	4q28.3-1	NonREF	-	11.0839	1.54062	15.9864	16.7286	15.1703	6.41711	NA	NA	0	0	0	0	0	0	0	0	0	0	0	0	0	0	0	0	0	0	0	0	0	0	0	0	0	0	0	0	0	0	0	0	0	0	0	0	0	0
4_137214649_137220701	4q28.3-2	REF	-	99.965	100	100	100	99.8452	100	Ta1d	not_found	0	0	0	0	0	0	0	0	0	0	0	0	0	0	0	0	0	0	0	0	0	0	0	0	0	0	0	0	0	0	0	0	0	0	0	0	0	0
4_141359615_141359617	4q31.1	NonREF	+	0	0	0	0	0	0	NA	NA	0	0	0	0	0	0	0	0	0	0	0	0	0	0	0	0	0	0	0	0	0	0	0	0	0	0	0	0	0	0	0	0	0	0	0	0	0	0
4_143300657_143300663	4q31.21	NonREF	+	0	0	0	0	0	0	NA	NA	0	0	0	0	0	0	0	0	0	0	0	0	0	0	0	0	0	0	0	0	0	0	0	0	0	0	0	0	0	0	0	0	0	0	0	0	0	0
4_147141623_147141637	4q31.22-1	NonREF	-	0.699301	0	0	0	3.09598	0	NA	NA	0	0	0	0	0	0	0	0	0	0	0	0	0	0	0	0	0	0	0	0	0	0	0	0	0	0	0	0	0	0	0	0	0	0	0	0	0	0
4_147225281_147225296	4q31.22-2	NonREF	+	90.4895	94.1176	86.5646	90.5204	87.7709	94.385	Ta1d	c.C2548G(stopgain,2/2)	0	0	0	0	0	0	0	0	0	0	0	0	0	0	0	0	0	0	0	0	0	0	0	0	0	0	0	0	0	0	0	0	0	0	0	0	0	0
4_152732809_152732823	4q31.3	NonREF	-	6.53846	0.840336	16.3265	9.10781	0.309598	9.09091	NA	NA	0	0	0	0	0	0	0	0	0	0	0	0	0	0	0	0	0	0	0	0	0	0	0	0	0	0	0	0	0	0	0	0	0	0	0	0	0	0
4_15872168_15872180	4p15.32	NonREF	-	2.83217	4.20168	4.59184	1.30112	0	4.54545	NA	NA	0	0	0	0	0	0	0	0	0	0	0	0	0	0	0	0	0	0	0	0	0	0	0	0	0	0	0	0	0	0	0	0	0	0	0	0	0	0
4_21161013_21167044	4p15.31	REF	+	78.6364	64.986	79.2517	84.0149	85.9133	83.4225	Ta1d	not_found	0	0	0	0	0	0	0	0	0	0	0	0	0	0	0	0	0	0	0	0	0	0	0	0	0	0	0	0	0	0	0	0	0	0	0	0	0	0
4_23616394_23622409	4p15.2	REF	+	99.8951	100	99.4898	100	100	100	preTa	c.C1293T(stopgain,1/4);c.T5407G(stopgain,4/4);c.C5546A(stopgain,2/4)	0	0	0	0	0	0	0	0	0	0	0	0	0	0	0	0	0	0	0	0	0	0	0	0	0	0	0	0	0	0	0	0	0	0	0	0	0	0
4_29894712_29894729	4p15.1	NonREF	+	1.36364	5.18207	0	0	0	0.534759	NA	NA	0	0	0	0	0	0	0	0	0	0	0	0	0	0	0	0	0	0	0	0	0	0	0	0	0	0	0	0	0	0	0	0	0	0	0	0	0	0
4_38910473_38910488	4p14	NonREF	+	0.34965	1.40056	0	0	0	0	NA	NA	0	0	0	0	0	0	0	0	0	0	0	0	0	0	0	0	0	0	0	0	0	0	0	0	0	0	0	0	0	0	0	0	0	0	0	0	0	0
4_48053971_48059991	4p12	REF	-	100	100	100	100	100	100	preTa	c.GA1113G(frameshift deletion,2/4);c.A1188AC(frameshift insertion,4/4);c.C3508G(stopgain,4/4)	0	0	0	0	0	0	0	0	0	0	0	0	0	0	0	0	0	0	0	0	0	0	0	0	0	0	0	0	0	0	0	0	0	0	0	0	0	0
4_75642765_75648797	4q13.3	REF	-	74.7203	74.0896	58.8435	79.9257	85.9133	74.0642	Ta0	not_found	0	0	0	0	0	0	0	0	0	0	0	0	0	0	0	0	0	0	0	0	0	0	0	0	0	0	0	0	0	0	0	0	0	0	0	0	0	0
4_80888061_80894087	4q21.21-1	REF	+	89.5105	96.3585	83.1633	87.1747	89.1641	90.3743	Ta1d	not_found	0	0	0	0	0	0	0	0	0	0	0	0	0	0	0	0	0	0	0	0	0	0	0	0	0	0	0	0	0	0	0	0	0	0	0	0	0	0
4_82206566_82206576	4q21.21-2	NonREF	-	0.174825	0.70028	0	0	0	0	NA	NA	0	0	0	0	0	0	0	0	0	0	0	0	0	0	0	0	0	0	0	0	0	0	0	0	0	0	0	0	0	0	0	0	0	0	0	0	0	0
4_82921881_82921896	4q21.22	NonREF	+	4.58042	17.2269	0.170068	0	0	1.87166	NA	NA	0	0	0	0	0	0	0	0	0	0	0	0	0	0	0	0	0	0	0	0	0	0	0	0	0	0	0	0	0	0	0	0	0	0	0	0	0	0
4_91596877_91602908	4q22.1	REF	-	36.9231	46.7787	36.0544	38.8476	24.4582	38.2353	NA	NA	0	0	0	0	0	0	0	0	0	0	0	0	0	0	0	0	0	0	0	0	0	0	0	0	0	0	0	0	0	0	0	0	0	0	0	0	0	0
4_98103802_98103819	4q22.3	NonREF	-	5.52448	21.1485	0.170068	0	0	1.60428	NA	NA	0	0	0	0	0	0	0	0	0	0	0	0	0	0	0	0	0	0	0	0	0	0	0	0	0	0	0	0	0	0	0	0	0	0	0	0	0	0
4_99513586_99519614	4q23	REF	-	100	100	100	100	100	100	Ta1nd	c.TAAAG3127T(frameshift deletion,3/4);c.TA3871T(frameshift deletion,3/4);c.G5478T(stopgain,1/4);c.C5769CA(frameshift insertion,4/4)	0	0	0	0	0	0	0	0	0	0	0	0	0	0	0	0	0	0	0	0	0	0	0	0	0	0	0	0	0	0	0	0	0	0	0	0	0	0
5_109480257_109480269	5q21.3	NonREF	-	90.1049	65.5462	97.1088	98.1413	99.6904	97.861	Ta1d	not_found	0	0	0	0	0	0	0	0	0	0	0	0	0	0	0	0	0	0	0	0	0	0	0	0	0	0	0	0	0	0	0	0	0	0	0	0	0	0
5_112703067_112703081	5q22.2	NonREF	+	7.62238	9.52381	4.93197	2.04461	13.6223	5.88235	NA	NA	0	0	0	0	0	0	0	0	0	0	0	0	0	0	0	0	0	0	0	0	0	0	0	0	0	0	0	0	0	0	0	0	0	0	0	0	0	0
5_137014774_137014790	5q31.2	NonREF	-	50.5944	28.4314	50.3401	50.3717	78.3282	45.7219	Ta1d	not_found	0	0	0	0	0	0	0	0	0	0	0	0	0	0	0	0	0	0	0	0	0	0	0	0	0	0	0	0	0	0	0	0	0	0	0	0	0	0
5_151456429_151462430	5q33.1-1	REF	+	56.6084	55.042	58.8435	63.7546	50.3096	56.6845	NA	NA	0	0	0	0	0	0	0	0	0	0	0	0	0	0	0	0	0	0	0	0	0	0	0	0	0	0	0	0	0	0	0	0	0	0	0	0	0	0
5_152450542_152456568	5q33.1-2	REF	-	99.9301	100	99.6599	100	100	100	preTa	c.C4214G(stopgain,4/4);c.C5763T(stopgain,4/4)	0	0	0	0	0	0	0	0	0	0	0	0	0	0	0	0	0	0	0	0	0	0	0	0	0	0	0	0	0	0	0	0	0	0	0	0	0	0
5_15439632_15439647	5p15.1-1	NonREF	+	0	0	0	0	0	0	NA	NA	0	0	0	0	0	0	0	0	0	0	0	0	0	0	0	0	0	0	0	0	0	0	0	0	0	0	0	0	0	0	0	0	0	0	0	0	0	0
5_154595986_154596015	5q33.2	NonREF	+	0	0	0	0	0	0	NA	NA	0	0	0	0	0	0	0	0	0	0	0	0	0	0	0	0	0	0	0	0	0	0	0	0	0	0	0	0	0	0	0	0	0	0	0	0	0	0
5_16464295_16464309	5p15.1-2	NonREF	+	1.22378	0.140056	4.08163	0.743494	0.309598	1.06952	NA	NA	0	0	0	0	0	0	0	0	0	0	0	0	0	0	0	0	0	0	0	0	0	0	0	0	0	0	0	0	0	0	0	0	0	0	0	0	0	0
5_16883010_16883024	5p15.1-3	NonREF	-	16.7483	28.5714	2.72109	5.76208	33.4365	3.20856	NA	NA	0	0	0	0	0	0	0	0	0	0	0	0	0	0	0	0	0	0	0	0	0	0	0	0	0	0	0	0	0	0	0	0	0	0	0	0	0	0
5_21207713_21207732	5p14.3	NonREF	+	60.8042	38.5154	50.5102	68.4015	84.5201	67.6471	Ta1d	not_found	0	0	0	0	0	0	0	0	0	0	0	0	0	0	0	0	0	0	0	0	0	0	0	0	0	0	0	0	0	0	0	0	0	0	0	0	0	0
5_31978820_31978826	5p13.3	NonREF	+	0.594406	1.12045	1.02041	0.371747	0	0.26738	NA	NA	0	0	0	0	0	0	0	0	0	0	0	0	0	0	0	0	0	0	0	0	0	0	0	0	0	0	0	0	0	0	0	0	0	0	0	0	0	0
5_35815126_35815141	5p13.2	NonREF	-	0.034965	0	0	0	0.154799	0	NA	NA	0	0	0	0	0	0	0	0	0	0	0	0	0	0	0	0	0	0	0	0	0	0	0	0	0	0	0	0	0	0	0	0	0	0	0	0	0	0
5_39787754_39793773	5p13.1	REF	+	99.7552	100	98.8095	100	100	100	preTa	not_found	0	0	0	0	0	0	0	0	0	0	0	0	0	0	0	0	0	0	0	0	0	0	0	0	0	0	0	0	0	0	0	0	0	0	0	0	0	0
5_57680001_57686033	5q11.2	REF	+	52.4825	49.8599	50	53.5316	58.0495	50.2674	Ta0	not_found	0	0	0	0	0	0	0	0	0	0	0	0	0	0	0	0	0	0	0	0	0	0	0	0	0	0	0	0	0	0	0	0	0	0	0	0	0	0
5_68184429_68184446	5q13.1	NonREF	+	0.0699301	0.280112	0	0	0	0	NA	NA	0	0	0	0	0	0	0	0	0	0	0	0	0	0	0	0	0	0	0	0	0	0	0	0	0	0	0	0	0	0	0	0	0	0	0	0	0	0
5_76426441_76426455	5q13.3	NonREF	+	0.524476	2.10084	0	0	0	0	NA	NA	0	0	0	0	0	0	0	0	0	0	0	0	0	0	0	0	0	0	0	0	0	0	0	0	0	0	0	0	0	0	0	0	0	0	0	0	0	0
5_79074736_79080761	5q14.1-1	REF	-	99.8601	100	99.4898	100	99.8452	100	preTa	not_found	0	0	0	0	0	0	0	0	0	0	0	0	0	0	0	0	0	0	0	0	0	0	0	0	0	0	0	0	0	0	0	0	0	0	0	0	0	0
5_80911909_80917937	5q14.1-2	REF	+	99.9301	100	99.8299	100	99.8452	100	PA2	c.C1233T(stopgain,2/4);c.GA3516G(frameshift deletion,4/4);c.C5460T(stopgain,4/4)	0	0	0	0	0	0	0	0	0	0	0	0	0	0	0	0	0	0	0	0	0	0	0	0	0	0	0	0	0	0	0	0	0	0	0	0	0	0
5_85806507_85812536	5q14.3-1	REF	+	100	100	100	100	100	100	Ta0	c.AC1146A(frameshift deletion,4/4)	0	0	0	0	0	0	0	0	0	0	0	0	0	0	0	0	0	0	0	0	0	0	0	0	0	0	0	0	0	0	0	0	0	0	0	0	0	0
5_89450768_89450781	5q14.3-2	NonREF	+	99.8951	99.5798	100	100	100	100	preTa	c.A2256T(stopgain,1/4);c.AC3041A(frameshift deletion,1/4);c.C3633T(stopgain,1/4);c.C3735T(stopgain,1/4)	0	0	0	0	0	0	0	0	0	0	0	0	0	0	0	0	0	0	0	0	0	0	0	0	0	0	0	0	0	0	0	0	0	0	0	0	0	0
5_90219448_90225457	5q14.3-3	REF	-	100	100	100	100	100	100	PA2	c.C1293T(stopgain,4/4);c.G1355A(stopgain,4/4);c.TAA2077T(frameshift deletion,4/4);c.C2175T(stopgain,4/4);c.G3131GA(frameshift insertion,4/4);c.C3312T(stopgain,4/4);c.C4126A(stopgain,2/4);c.AC4579A(frameshift deletion,4/4);c.TG4729T(frameshift deletion,4/4);c.C5156CA(frameshift insertion,4/4);c.G5459A(stopgain,4/4);c.C5460T(stopgain,4/4)	0	0	0	0	0	0	0	0	0	0	0	0	0	0	0	0	0	0	0	0	0	0	0	0	0	0	0	0	0	0	0	0	0	0	0	0	0	0
6_102090468_102092868	6q16.3-1	REF	+	100	100	100	100	100	100	NA	NA	0	0	0	0	0	0	0	0	0	0	0	0	0	0	0	0	0	0	0	0	0	0	0	0	0	0	0	0	0	0	0	0	0	0	0	0	0	0
6_102846085_102846094	6q16.3-2	NonREF	-	20.7692	0.980392	12.415	13.9405	53.7152	24.5989	NA	NA	0	0	0	0	0	0	0	0	0	0	0	0	0	0	0	0	0	0	0	0	0	0	0	0	0	0	0	0	0	0	0	0	0	0	0	0	0	0
6_108982594_108982608	6q21	NonREF	-	0.034965	0	0	0	0.154799	0	NA	NA	0	0	0	0	0	0	0	0	0	0	0	0	0	0	0	0	0	0	0	0	0	0	0	0	0	0	0	0	0	0	0	0	0	0	0	0	0	0
6_121483862_121489871	6q22.31-1	REF	+	100	100	100	100	100	100	preTa	c.C1050T(stopgain,3/4)	0	0	0	0	0	0	0	0	0	0	0	0	0	0	0	0	0	0	0	0	0	0	0	0	0	0	0	0	0	0	0	0	0	0	0	0	0	0
6_123853937_123853946	6q22.31-2	NonREF	-	16.6783	0.70028	26.8707	43.1227	6.03715	11.4973	NA	NA	0	0	0	0	0	0	0	0	0	0	0	0	0	0	0	0	0	0	0	0	0	0	0	0	0	0	0	0	0	0	0	0	0	0	0	0	0	0
6_13191015_13191033	6p24.1	NonREF	+	39.2657	11.4846	43.0272	55.2045	50.4644	44.1176	Ta1d	not_found	0	0	0	0	0	0	0	0	0	0	0	0	0	0	0	0	0	0	0	0	0	0	0	0	0	0	0	0	0	0	0	0	0	0	0	0	0	0
6_145500927_145500940	6q24.2	NonREF	-	75.2098	57.1429	73.6395	88.29	85.2941	75.9358	NA	NA	0	0	0	0	0	0	0	0	0	0	0	0	0	0	0	0	0	0	0	0	0	0	0	0	0	0	0	0	0	0	0	0	0	0	0	0	0	0
6_157968736_157968750	6q25.3	NonREF	-	84.3706	96.9188	87.7551	76.9517	69.6594	91.1765	Ta0	not_found	0	0	0	0	0	0	0	0	0	0	0	0	0	0	0	0	0	0	0	0	0	0	0	0	0	0	0	0	0	0	0	0	0	0	0	0	0	0
6_19765123_19771149	6p22.3-1	REF	+	68.8811	45.098	79.2517	84.5725	60.2167	90.3743	Ta0	not_found	0	0	0	0	0	0	0	0	0	0	0	0	0	0	0	0	0	0	0	0	0	0	0	0	0	0	0	0	0	0	0	0	0	0	0	0	0	0
6_19793114_19793129	6p22.3-2	NonREF	+	2.9021	0	3.23129	10.7807	0	1.60428	NA	NA	0	0	0	0	0	0	0	0	0	0	0	0	0	0	0	0	0	0	0	0	0	0	0	0	0	0	0	0	0	0	0	0	0	0	0	0	0	0
6_20093200_20093217	6p22.3-4	NonREF	-	1.3986	5.46218	0	0	0	0.26738	NA	NA	0	0	0	0	0	0	0	0	0	0	0	0	0	0	0	0	0	0	0	0	0	0	0	0	0	0	0	0	0	0	0	0	0	0	0	0	0	0
6_2418008_2424037	6p25.2	REF	-	100	100	100	100	100	100	Ta0	not_found	0	0	0	0	0	0	0	0	0	0	0	0	0	0	0	0	0	0	0	0	0	0	0	0	0	0	0	0	0	0	0	0	0	0	0	0	0	0
6_24811906_24817934	6p22.3-3	REF	-	61.4336	87.535	57.483	53.5316	45.356	56.9519	Ta1nd	not_found	0	0	0	0	0	0	0	0	0	0	0	0	0	0	0	0	0	0	0	0	0	0	0	0	0	0	0	0	0	0	0	0	0	0	0	0	0	0
6_27956035_27956045	6p22.1-1	NonREF	+	1.46853	2.66106	1.70068	1.48699	0.309598	0.802139	NA	NA	0	0	0	0	0	0	0	0	0	0	0	0	0	0	0	0	0	0	0	0	0	0	0	0	0	0	0	0	0	0	0	0	0	0	0	0	0	0
6_29920212_29920223	6p22.1-2	NonREF	+	3.4965	3.64146	6.80272	0	0	9.09091	NA	NA	0	0	0	0	0	0	0	0	0	0	0	0	0	0	0	0	0	0	0	0	0	0	0	0	0	0	0	0	0	0	0	0	0	0	0	0	0	0
6_32613443_32613447	6p21.32	NonREF	+	79.7902	75.4902	82.8231	73.6059	80.6502	90.6417	NA	NA	0	0	0	0	0	0	0	0	0	0	0	0	0	0	0	0	0	0	0	0	0	0	0	0	0	0	0	0	0	0	0	0	0	0	0	0	0	0
6_45325819_45325836	6p21.1	NonREF	+	2.16783	8.26331	0.170068	0	0	0.534759	NA	NA	0	0	0	0	0	0	0	0	0	0	0	0	0	0	0	0	0	0	0	0	0	0	0	0	0	0	0	0	0	0	0	0	0	0	0	0	0	0
6_51531355_51536769	6p12.3-1	REF	-	99.9301	100	99.6599	100	100	100	PA2	c.C1233T(stopgain,4/4);c.C1293T(stopgain,4/4);c.G2952T(stopgain,1/4);c.AG4308A(frameshift deletion,4/4)	0	0	0	0	0	0	0	0	0	0	0	0	0	0	0	0	0	0	0	0	0	0	0	0	0	0	0	0	0	0	0	0	0	0	0	0	0	0
6_51739581_51745600	6p12.3-2	REF	+	66.5035	78.9916	89.7959	68.5874	32.0433	62.5668	preTa	not_found	0	0	0	0	0	0	0	0	0	0	0	0	0	0	0	0	0	0	0	0	0	0	0	0	0	0	0	0	0	0	0	0	0	0	0	0	0	0
6_62372930_62372932	6q11.1	NonREF	UNKNOWN	0.13986	0.140056	0.170068	0.185874	0.154799	0	NA	NA	0	0	0	0	0	0	0	0	0	0	0	0	0	0	0	0	0	0	0	0	0	0	0	0	0	0	0	0	0	0	0	0	0	0	0	0	0	0
6_63368195_63368207	6q11.2	NonREF	+	26.3636	12.465	37.7551	33.6431	25.0774	26.738	NA	NA	0	0	0	0	0	0	0	0	0	0	0	0	0	0	0	0	0	0	0	0	0	0	0	0	0	0	0	0	0	0	0	0	0	0	0	0	0	0
6_72799499_72799515	6q13	NonREF	+	39.5804	8.40336	43.8776	50.9294	48.7616	60.1604	Ta1d	not_found	0	0	0	0	0	0	0	0	0	0	0	0	0	0	0	0	0	0	0	0	0	0	0	0	0	0	0	0	0	0	0	0	0	0	0	0	0	0
6_9950852_9950856	6p24.3	NonREF	+	0	0	0	0	0	0	NA	NA	0	0	0	0	0	0	0	0	0	0	0	0	0	0	0	0	0	0	0	0	0	0	0	0	0	0	0	0	0	0	0	0	0	0	0	0	0	0
7_104381888_104381903	7q22.2	NonREF	-	0	0	0	0	0	0	NA	NA	0	0	0	0	0	0	0	0	0	0	0	0	0	0	0	0	0	0	0	0	0	0	0	0	0	0	0	0	0	0	0	0	0	0	0	0	0	0
7_110347060_110353080	7q31.1-1	REF	-	100	100	100	100	100	100	preTa	not_found	0	0	0	0	0	0	0	0	0	0	0	0	0	0	0	0	0	0	0	0	0	0	0	0	0	0	0	0	0	0	0	0	0	0	0	0	0	0
7_110883571_110889602	7q31.1-2	REF	-	99.9301	100	99.6599	100	100	100	Ta1d	not_found	0	0	0	0	0	0	0	0	0	0	0	0	0	0	0	0	0	0	0	0	0	0	0	0	0	0	0	0	0	0	0	0	0	0	0	0	0	0
7_113416177_113422207	7q31.1-3	REF	-	37.972	44.958	39.2857	35.6877	31.5789	36.8984	NA	NA	0	0	0	0	0	0	0	0	0	0	0	0	0	0	0	0	0	0	0	0	0	0	0	0	0	0	0	0	0	0	0	0	0	0	0	0	0	0
7_116270319_116270339	7q31.2	NonREF	-	0.104895	0	0	0	0.464396	0	NA	NA	0	0	0	0	0	0	0	0	0	0	0	0	0	0	0	0	0	0	0	0	0	0	0	0	0	0	0	0	0	0	0	0	0	0	0	0	0	0
7_117440926_117440942	7q31.31	NonREF	+	0.0699301	0	0	0	0.309598	0	NA	NA	0	0	0	0	0	0	0	0	0	0	0	0	0	0	0	0	0	0	0	0	0	0	0	0	0	0	0	0	0	0	0	0	0	0	0	0	0	0
7_138716858_138717121	7q34-1	NonREF	+	0	0	0	0	0	0	NA	NA	0	0	0	0	0	0	0	0	0	0	0	0	0	0	0	0	0	0	0	0	0	0	0	0	0	0	0	0	0	0	0	0	0	0	0	0	0	0
7_141620481_141626512	7q34-2	REF	-	98.5315	98.0392	99.1497	96.8401	99.5356	99.1979	Ta1d	not_found	0	0	0	0	0	0	0	0	0	0	0	0	0	0	0	0	0	0	0	0	0	0	0	0	0	0	0	0	0	0	0	0	0	0	0	0	0	0
7_142818653_142818664	7q34-3	NonREF	+	13.4965	36.8347	11.9048	2.60223	0	10.4278	NA	NA	0	0	0	0	0	0	0	0	0	0	0	0	0	0	0	0	0	0	0	0	0	0	0	0	0	0	0	0	0	0	0	0	0	0	0	0	0	0
7_23825375_23825390	7p15.3	NonREF	-	0.034965	0	0	0	0.154799	0	NA	NA	0	0	0	0	0	0	0	0	0	0	0	0	0	0	0	0	0	0	0	0	0	0	0	0	0	0	0	0	0	0	0	0	0	0	0	0	0	0
7_30478858_30484890	7p14.3	REF	+	99.8252	99.4398	99.8299	100	100	100	Ta1nd	not_found	0	0	0	0	0	0	0	0	0	0	0	0	0	0	0	0	0	0	0	0	0	0	0	0	0	0	0	0	0	0	0	0	0	0	0	0	0	0
7_3891233_3891249	7p22.2	NonREF	-	1.22378	4.48179	0.170068	0	0	0.534759	NA	NA	0	0	0	0	0	0	0	0	0	0	0	0	0	0	0	0	0	0	0	0	0	0	0	0	0	0	0	0	0	0	0	0	0	0	0	0	0	0
7_47864825_47864838	7p12.3	NonREF	+	0.979021	0.140056	3.40136	0.557621	0	1.06952	NA	NA	0	0	0	0	0	0	0	0	0	0	0	0	0	0	0	0	0	0	0	0	0	0	0	0	0	0	0	0	0	0	0	0	0	0	0	0	0	0
7_49719864_49725896	7p12.2	REF	-	29.4406	12.1849	40.1361	26.2082	31.2693	47.0588	Ta1d	not_found	0	0	0	0	0	0	0	0	0	0	0	0	0	0	0	0	0	0	0	0	0	0	0	0	0	0	0	0	0	0	0	0	0	0	0	0	0	0
7_53652501_53652516	7p12.1	NonREF	-	25.6294	7.14286	40.8163	34.7584	20.8978	32.0856	NA	NA	0	0	0	0	0	0	0	0	0	0	0	0	0	0	0	0	0	0	0	0	0	0	0	0	0	0	0	0	0	0	0	0	0	0	0	0	0	0
7_62609209_62615237	7q11.21-1	REF	-	99.965	100	99.8299	100	100	100	preTa	not_found	0	0	0	0	0	0	0	0	0	0	0	0	0	0	0	0	0	0	0	0	0	0	0	0	0	0	0	0	0	0	0	0	0	0	0	0	0	0
7_65751840_65757871	7q11.21-2	REF	-	99.6853	100	98.8095	100	99.6904	100	Ta1nd	c.CTACTT4513C(frameshift deletion,1/4);c.CA5256C(frameshift deletion,4/4)	0	0	0	0	0	0	0	0	0	0	0	0	0	0	0	0	0	0	0	0	0	0	0	0	0	0	0	0	0	0	0	0	0	0	0	0	0	0
7_8886704_8886715	7p21.3	NonREF	+	32.3776	5.46218	26.8707	54.2751	56.8111	18.7166	NA	NA	0	0	0	0	0	0	0	0	0	0	0	0	0	0	0	0	0	0	0	0	0	0	0	0	0	0	0	0	0	0	0	0	0	0	0	0	0	0
7_90331906_90331921	7q21.13	NonREF	-	14.4406	14.5658	0.340136	2.97398	32.8173	21.123	Ta1d	not_found	0	0	0	0	0	0	0	0	0	0	0	0	0	0	0	0	0	0	0	0	0	0	0	0	0	0	0	0	0	0	0	0	0	0	0	0	0	0
8_100525411_100525422	8q22.2	NonREF	-	0.734266	2.80112	0	0	0	0.26738	NA	NA	0	0	0	0	0	0	0	0	0	0	0	0	0	0	0	0	0	0	0	0	0	0	0	0	0	0	0	0	0	0	0	0	0	0	0	0	0	0
8_119157451_119157466	8q24.11	NonREF	+	0.314685	1.2605	0	0	0	0	NA	NA	0	0	0	0	0	0	0	0	0	0	0	0	0	0	0	0	0	0	0	0	0	0	0	0	0	0	0	0	0	0	0	0	0	0	0	0	0	0
8_123643874_123643884	8q24.13-1	NonREF	+	1.32867	4.7619	0	0	0	1.06952	NA	NA	0	0	0	0	0	0	0	0	0	0	0	0	0	0	0	0	0	0	0	0	0	0	0	0	0	0	0	0	0	0	0	0	0	0	0	0	0	0
8_126595130_126601133	8q24.13-2	REF	+	48.5315	46.7787	45.9184	42.7509	58.0495	47.861	Ta1d	not_found	0	0	0	0	0	0	0	0	0	0	0	0	0	0	0	0	0	0	0	0	0	0	0	0	0	0	0	0	0	0	0	0	0	0	0	0	0	0
8_135082986_135089016	8q24.22	REF	-	77.2727	46.3585	73.4694	90.7063	96.7492	89.3048	Ta1d	not_found	0	0	0	0	0	0	0	0	0	0	0	0	0	0	0	0	0	0	0	0	0	0	0	0	0	0	0	0	0	0	0	0	0	0	0	0	0	0
8_137223446_137223456	8q24.23	NonREF	-	1.29371	0.980392	0.85034	4.08922	0.154799	0.534759	NA	NA	0	0	0	0	0	0	0	0	0	0	0	0	0	0	0	0	0	0	0	0	0	0	0	0	0	0	0	0	0	0	0	0	0	0	0	0	0	0
8_26576025_26576042	8p21.2-1	NonREF	-	0.454545	0	0	0	2.01238	0	Ta1d	not_found	0	0	0	0	0	0	0	0	0	0	0	0	0	0	0	0	0	0	0	0	0	0	0	0	0	0	0	0	0	0	0	0	0	0	0	0	0	0
8_26971135_26977162	8p21.2-2	REF	+	100	100	100	100	100	100	Ta0	c.C2068CA(frameshift insertion,2/4);c.C3633T(stopgain,1/4)	0	0	0	0	0	0	0	0	0	0	0	0	0	0	0	0	0	0	0	0	0	0	0	0	0	0	0	0	0	0	0	0	0	0	0	0	0	0
8_57161892_57161906	8q12.1	NonREF	+	2.02797	0.280112	7.65306	0.557621	0	2.13904	NA	NA	0	0	0	0	0	0	0	0	0	0	0	0	0	0	0	0	0	0	0	0	0	0	0	0	0	0	0	0	0	0	0	0	0	0	0	0	0	0
8_64289181_64289241	8q12.3	NonREF	+	0	0	0	0	0	0	NA	NA	0	0	0	0	0	0	0	0	0	0	0	0	0	0	0	0	0	0	0	0	0	0	0	0	0	0	0	0	0	0	0	0	0	0	0	0	0	0
8_73787792_73793823	8q13.3	REF	-	73.5664	64.8459	64.1156	73.0483	88.3901	80.2139	Ta1d	not_found	0	0	0	0	0	0	0	0	0	0	0	0	0	0	0	0	0	0	0	0	0	0	0	0	0	0	0	0	0	0	0	0	0	0	0	0	0	0
8_9469148_9469163	8p23.1	NonREF	-	0	0	0	0	0	0	NA	NA	0	0	0	0	0	0	0	0	0	0	0	0	0	0	0	0	0	0	0	0	0	0	0	0	0	0	0	0	0	0	0	0	0	0	0	0	0	0
9_107635994_107635996	9q31.1	NonREF	UNKNOWN	0	0	0	0	0	0	NA	NA	0	0	0	0	0	0	0	0	0	0	0	0	0	0	0	0	0	0	0	0	0	0	0	0	0	0	0	0	0	0	0	0	0	0	0	0	0	0
9_111564956_111564969	9q31.3	NonREF	+	15.9091	1.12045	25.5102	18.0297	22.1362	15.2406	NA	NA	0	0	0	0	0	0	0	0	0	0	0	0	0	0	0	0	0	0	1	0	0	0	0	0	0	0	0	0	0	0	0	0	0	0	0	0	0	0
9_115560407_115566439	9q32	REF	-	100	100	100	100	100	100	Ta1d	c.A2544T(stopgain,4/4)	0	0	0	0	0	0	0	0	0	0	0	0	0	0	0	0	0	0	0	0	0	0	0	0	0	0	0	0	0	0	1	0	0	0	0	0	0	0
9_5491406_5491418	9p24.1	NonREF	+	32.8671	7.28291	43.5374	50	26.3158	51.6043	NA	NA	0	0	0	0	0	0	0	0	0	0	0	0	0	0	0	0	0	0	0	0	0	0	0	0	0	0	0	0	0	0	0	0	0	0	0	0	0	0
9_85664454_85670486	9q21.32	REF	-	99.965	99.8599	100	100	100	100	preTa	c.GA3131G(frameshift deletion,4/4)	0	0	0	0	0	0	0	0	0	0	0	0	0	0	0	0	0	0	0	0	0	0	0	0	0	0	0	0	0	0	0	0	0	0	0	0	0	0
9_94416754_94416769	9q22.31	NonREF	-	6.81818	0.280112	12.7551	9.66543	6.34675	6.68449	NA	NA	0	0	0	0	0	0	0	0	0	0	0	0	0	0	0	0	0	0	0	0	0	0	0	0	0	0	0	0	0	0	0	0	0	0	0	0	0	0
9_98459867_98465900	9q22.32	REF	+	100	100	100	100	100	100	Ta1nd	not_found	0	0	0	0	0	0	0	0	0	0	0	0	0	0	0	0	0	0	0	0	0	0	0	0	0	0	0	0	0	0	0	0	0	0	0	0	0	0
9_99364826_99364841	9q22.33	NonREF	+	0.13986	0.560224	0	0	0	0	NA	NA	0	0	0	0	0	0	0	0	0	0	0	0	0	0	0	0	0	0	0	0	0	0	0	0	0	0	0	0	0	0	0	0	0	0	0	0	0	0
10_100542698_100548728	10q24.2	REF	-	99.5804	99.8599	98.1293	100	100	100	preTa	c.C1050T(stopgain,2/4);c.CAAAAA2190C(frameshift deletion,2/4)	0	0	0	0	0	0	0	0	0	0	0	0	0	0	0	0	0	0	0	0	0	0	0	0	0	0	0	0	0	0	0	0	0	0	0	0	0	0
10_111572183_111578215	10q25.1	REF	-	57.4825	74.0896	46.5986	51.8587	52.9412	58.8235	NA	NA	0	0	0	0	0	0	0	0	0	0	0	0	0	0	0	0	0	0	0	0	0	0	0	0	0	0	0	0	0	0	0	0	0	0	0	0	0	0
10_124455216_124455231	10q26.13	NonREF	+	40.4895	44.1176	42.3469	37.5465	34.0557	45.9893	Ta1d	not_found	0	0	0	0	0	0	0	0	0	0	0	0	0	0	0	0	0	0	0	0	0	0	0	0	0	0	0	0	0	0	0	0	0	0	0	0	0	0
10_19065784_19065798	10p12.31-1	NonREF	-	8.70629	9.10364	18.0272	5.94796	0	12.2995	NA	NA	0	0	0	0	0	0	0	0	0	0	0	0	0	0	0	0	0	0	0	0	0	0	0	0	0	0	0	0	0	0	0	0	0	0	0	0	0	0
10_19377514_19383547	10p12.31-2	REF	-	99.5455	100	98.2993	100	99.5356	100	preTa	not_found	0	0	0	0	0	0	0	0	0	0	0	0	0	0	0	0	0	0	0	0	0	0	0	0	0	0	0	0	0	0	0	0	0	0	0	0	0	0
10_31517462_31517470	10p11.22	NonREF	-	1.53846	0	3.91156	3.34572	0	0.802139	NA	NA	0	0	0	0	0	0	0	0	0	0	0	0	0	0	0	0	0	0	0	0	0	0	0	0	0	0	0	0	0	0	0	0	0	0	0	0	0	0
10_36759270_36759286	10p11.21	NonREF	+	11.5035	0.980392	8.67347	9.10781	26.0062	14.4385	NA	NA	0	0	0	0	0	0	0	0	0	0	0	0	0	0	0	0	0	0	0	0	0	0	0	0	0	0	0	0	0	0	0	0	0	0	0	0	0	0
10_58979115_58979126	10q21.1	NonREF	-	1.3986	5.32213	0	0	0	0.534759	NA	NA	0	0	0	0	0	0	0	0	0	0	0	0	0	0	0	0	0	0	0	0	0	0	0	0	0	0	0	0	0	0	0	0	0	0	0	0	0	0
10_87115262_87121294	10q23.1	REF	+	99.5455	100	97.9592	100	99.8452	100	Ta0	not_found	0	0	0	0	0	0	0	0	0	0	0	0	0	0	0	0	0	0	0	0	0	0	0	0	0	0	0	0	0	0	0	0	0	0	0	0	0	0
10_91717633_91717646	10q23.31	NonREF	-	24.5105	25.4902	18.0272	38.8476	23.3746	14.1711	NA	NA	0	0	0	0	0	0	0	0	0	0	0	0	0	0	0	0	0	0	0	0	0	0	0	0	0	0	0	0	0	0	0	0	0	0	0	0	0	0
11_14114181_14114187	11p15.2-1	NonREF	+	0	0	0	0	0	0	NA	NA	0	0	0	0	0	0	0	0	0	0	0	0	0	0	0	0	0	0	0	0	0	0	0	0	0	0	0	0	0	0	0	0	0	0	0	0	0	0
11_14737454_14743484	11p15.2-2	REF	+	100	100	100	100	100	100	PA2	c.AC5307A(frameshift deletion,4/4);c.C5769T(stopgain,4/4)	0	0	0	0	0	0	0	0	0	0	0	0	0	0	0	0	0	0	0	0	0	0	0	0	0	0	0	0	0	0	0	0	0	0	0	0	0	0
11_36558471_36558490	11p12	NonREF	-	26.5734	49.7199	22.7891	27.1375	11.3003	13.9037	NA	NA	0	0	0	0	0	0	0	0	0	0	0	0	0	0	0	0	0	0	0	0	0	0	0	0	0	0	0	0	0	0	0	0	0	0	0	0	0	0
11_45157030_45157045	11p11.2	NonREF	+	0	0	0	0	0	0	NA	NA	0	0	0	0	0	0	0	0	0	0	0	0	0	0	0	0	0	0	0	0	0	0	0	0	0	0	0	0	0	0	0	0	0	0	0	0	0	0
11_62111909_62111912	11q12.3	NonREF	-	0	0	0	0	0	0	NA	NA	0	0	0	0	0	0	0	0	0	0	0	0	0	0	0	0	0	0	0	0	0	0	0	0	0	0	0	0	0	0	0	0	0	0	0	0	0	0
11_87566742_87566756	11q14.2-1	NonREF	-	1.15385	0	2.04082	3.34572	0	0.802139	NA	NA	0	0	0	0	0	0	0	0	0	0	0	0	0	0	0	0	0	0	0	0	0	0	0	0	0	0	0	0	0	0	0	0	0	0	0	0	0	0
11_87840656_87840675	11q14.2-2	NonREF	-	0	0	0	0	0	0	NA	NA	0	0	0	0	0	0	0	0	0	0	0	0	0	0	0	0	0	0	0	0	0	0	0	0	0	0	0	0	0	0	0	0	0	0	0	0	0	0
11_92869804_92875839	11q21-1	REF	+	72.3776	89.916	65.9864	74.1636	55.7276	75.1337	NA	NA	0	0	0	0	0	0	0	0	0	0	0	0	0	0	0	0	0	0	0	0	0	0	0	0	0	0	0	0	0	0	0	0	0	0	0	0	0	0
11_93154152_93160197	11q21-2	REF	+	29.6853	30.9524	38.9456	27.3234	22.7554	28.0749	Ta1d	not_found	0	0	0	0	0	0	0	0	0	0	0	0	0	0	0	0	0	0	0	0	0	0	0	0	0	0	0	0	0	0	0	0	0	0	0	0	0	0
11_95169380_95175410	11q21-3	REF	+	96.6084	99.8599	90.3061	96.4684	98.6068	97.0588	Ta1d	not_found	0	0	0	0	0	0	0	0	0	0	0	0	0	0	0	0	0	0	0	0	0	0	0	0	0	0	0	0	0	0	0	0	0	0	0	0	0	0
12_117814446_117814460	12q24.22	NonREF	-	41.6783	11.9048	57.8231	49.2565	50.4644	47.0588	Ta1d	not_found	0	0	0	0	0	0	0	0	0	0	0	0	0	0	0	0	0	0	0	0	0	0	0	0	0	0	0	0	0	0	0	0	0	0	0	0	0	0
12_126783556_126789584	12q24.32-1	REF	-	92.4825	89.6359	92.8571	95.3532	91.1765	95.4545	Ta1d	not_found	0	0	0	0	0	0	0	0	0	0	0	0	0	0	0	0	0	0	0	0	0	0	0	0	0	0	0	0	0	0	0	0	0	0	0	0	0	0
12_126802928_126802943	12q24.32-2	NonREF	-	42.3776	72.8291	45.068	28.0669	24.1486	32.0856	Ta0	c.C2970T(stopgain,1/1)	0	0	0	0	0	0	0	0	0	0	0	0	0	0	0	0	0	0	0	0	0	0	0	0	0	0	0	0	0	0	0	0	0	0	0	0	0	0
12_33325793_33325803	12p11.1	NonREF	-	25.6643	3.5014	38.4354	36.4312	23.6842	35.8289	Ta1d	not_found	0	0	0	0	0	0	0	0	0	0	0	0	0	0	0	0	0	0	0	0	0	0	0	0	0	0	0	0	0	0	0	0	0	0	0	0	0	0
12_3608361_3614394	12p13.32	REF	-	99.8951	99.8599	99.6599	100	100	100	Ta0	c.G5092A(stopgain,1/4)	0	0	0	0	0	0	0	0	0	0	0	0	0	0	0	0	0	0	0	0	0	0	0	0	0	0	0	0	0	0	0	0	0	0	0	0	0	0
12_51956415_51962441	12q13.13	REF	-	99.7552	99.8599	98.9796	100	100	100	preTa	c.G3704A(stopgain,4/4);c.CT5466C(frameshift deletion,1/4)	0	0	0	0	0	0	0	0	0	0	0	0	0	0	0	0	0	0	0	0	0	0	0	0	0	0	0	0	0	0	0	0	0	0	0	0	0	0
12_71020034_71020045	12q15	NonREF	+	20.8392	17.0868	7.9932	22.8625	26.161	36.0963	Ta1d	not_found	0	0	0	0	0	0	0	0	0	0	0	0	0	0	0	0	0	0	0	0	0	0	0	0	0	0	0	0	0	0	0	0	0	0	0	0	0	0
12_96912554_96912569	12q23.1	NonREF	-	0.769231	0.420168	3.06122	0	0	0.26738	NA	NA	0	0	0	0	0	0	0	0	0	0	0	0	0	0	0	0	0	0	0	0	0	0	0	0	0	0	0	0	0	0	0	0	0	0	0	0	0	0
13_109162820_109168843	13q33.3	REF	-	99.965	100	99.8299	100	100	100	preTa	c.GT3360G(frameshift deletion,2/4);c.G5017A(stopgain,2/4);c.AT5267A(frameshift deletion,2/4)	0	0	0	0	0	0	0	0	0	0	0	0	0	0	0	0	0	0	0	0	0	0	0	0	0	0	0	0	0	0	0	0	0	0	0	0	0	0
13_19620974_19620990	13q12.11	NonREF	+	2.7972	10.9244	0	0	0	0.534759	NA	NA	0	0	0	0	0	0	0	0	0	0	0	0	0	0	0	0	0	0	0	0	0	0	0	0	0	0	0	0	0	0	0	0	0	0	0	0	0	0
13_30215843_30221843	13q12.3	REF	-	80.8042	83.0532	75.3401	72.6766	93.0341	75.6684	Ta1d	not_found	0	0	0	0	0	0	0	0	0	0	0	0	0	0	0	0	0	0	0	0	0	0	0	0	0	0	0	0	0	0	0	0	0	0	0	0	0	0
13_41006626_41006643	13q14.11	NonREF	+	0.034965	0	0	0	0.154799	0	NA	NA	0	0	0	0	0	0	0	0	0	0	0	0	0	0	0	0	0	0	0	0	0	0	0	0	0	0	0	0	0	0	0	0	0	0	0	0	0	0
13_61221156_61221172	13q21.2-1	NonREF	+	33.6364	14.0056	36.9048	34.2007	54.644	28.877	NA	NA	0	0	0	0	0	0	0	0	0	0	0	0	0	0	0	0	0	0	0	0	0	0	0	0	0	0	0	0	0	0	0	0	0	0	0	0	0	0
13_61462335_61462344	13q21.2-2	NonREF	-	82.5874	63.0252	85.8844	81.5985	98.7616	88.2353	Ta1nd	c.G4649A(stopgain,1/2)	0	0	0	0	0	0	0	0	0	0	0	0	0	0	0	0	0	0	0	0	0	0	0	0	0	0	0	0	0	0	0	0	0	0	0	0	0	0
13_77186958_77192986	13q22.2	REF	-	100	100	100	100	100	100	preTa	c.C1293T(stopgain,3/4);c.TGGAAA1873T(frameshift deletion,4/4);c.A3342AT(frameshift insertion,4/4);c.G5419A(stopgain,1/4)	0	0	0	0	0	0	0	0	0	0	0	0	0	0	0	0	0	0	0	0	0	0	0	0	0	0	0	0	0	0	0	0	0	0	0	0	0	0
14_24992911_24992925	14q12-1	NonREF	-	15.7692	21.9888	18.5374	23.2342	2.94118	10.9626	NA	NA	0	0	0	0	0	0	0	0	0	0	0	0	0	0	0	0	0	0	0	0	0	0	0	0	0	0	0	0	0	0	0	0	0	0	0	0	0	0
14_31150805_31150826	14q12-2	NonREF	-	19.9301	4.62185	26.0204	36.803	21.3622	12.8342	Ta1d	not_found	0	0	0	0	0	0	0	0	0	0	0	0	0	0	0	0	0	0	0	0	0	0	0	0	0	0	0	0	0	0	0	0	0	0	0	0	0	0
14_31154015_31160043	14q12-3	REF	-	99.8951	100	99.4898	100	100	100	Ta1nd	c.G2074A(stopgain,3/4);c.CT2234C(frameshift deletion,4/4)	0	0	0	0	0	0	0	0	0	0	0	0	0	0	0	0	0	0	0	0	0	0	0	0	0	0	0	0	0	0	0	0	0	0	0	0	0	0
14_34140124_34140137	14q13.1	NonREF	-	18.1818	8.68347	7.48299	23.6059	29.8762	25.1337	Ta1d	not_found	0	0	0	0	0	0	0	0	0	0	0	0	0	0	0	0	0	0	0	0	0	0	0	0	0	0	0	0	0	0	0	0	0	0	0	0	0	0
14_52667757_52667767	14q22.1	NonREF	-	86.3287	80.3922	77.551	88.1041	96.5944	91.1765	Ta0	not_found	0	0	0	0	0	0	0	0	0	0	0	0	0	0	0	0	0	0	0	0	0	0	0	0	0	0	0	0	0	0	0	0	0	0	0	0	0	0
14_59220384_59220402	14q23.1	NonREF	+	25.0699	7.56303	29.0816	29.1822	37.6161	24.5989	Ta1d	not_found	0	0	0	0	0	0	0	0	0	0	0	0	0	0	0	0	0	0	0	0	0	0	0	0	0	0	0	0	0	0	0	0	0	0	0	0	0	0
14_68784226_68784244	14q24.1	NonREF	+	5.38462	20.1681	0	0	0	2.6738	NA	NA	0	0	0	0	0	0	0	0	0	0	0	0	0	0	0	0	0	0	0	0	0	0	0	0	0	0	0	0	0	0	0	0	0	0	0	0	0	0
14_71197776_71197799	14q24.2	NonREF	+	28.1119	1.96078	22.7891	32.7138	50	41.9786	Ta1d	not_found	0	0	0	0	0	0	0	0	0	0	0	0	0	0	0	0	0	0	0	0	0	0	0	0	0	0	0	0	0	0	0	0	0	0	0	0	0	0
14_80092576_80092588	14q31.1	NonREF	-	1.15385	4.62185	0	0	0	0	NA	NA	0	0	0	0	0	0	0	0	0	0	0	0	0	0	0	0	0	0	0	0	0	0	0	0	0	0	0	0	0	0	0	0	0	0	0	0	0	0
14_94642950_94642967	14q32.12	NonREF	+	0.20979	0.840336	0	0	0	0	NA	NA	0	0	0	0	0	0	0	0	0	0	0	0	0	0	0	0	0	0	0	0	0	0	0	0	0	0	0	0	0	0	0	0	0	0	0	0	0	0
15_34031838_34031852	15q14-1	NonREF	-	40.6643	50.9804	33.3333	52.974	30.3406	32.6203	NA	NA	0	0	0	0	0	0	0	0	0	0	0	0	0	0	0	0	0	0	0	0	0	0	0	0	0	0	0	0	0	0	0	0	0	0	0	0	0	0
15_35654130_35654144	15q14-2	NonREF	-	4.16084	15.6863	0	0	0	1.87166	NA	NA	0	0	0	0	0	0	0	0	0	0	0	0	0	0	0	0	0	0	0	0	0	0	0	0	0	0	0	0	0	0	0	0	0	0	0	0	0	0
15_56251134_56251152	15q21.3	NonREF	+	51.3986	43.6975	47.7891	62.8253	53.7152	51.3369	Ta1d	not_found	0	0	0	0	0	0	0	0	0	1	0	0	0	0	0	0	0	0	0	0	0	0	0	0	0	0	0	0	0	0	0	0	0	0	0	0	0	0
15_68688009_68688056	15q23-1	NonREF	-	97.972	100	93.0272	98.3271	100	97.861	PA2	c.CG953C(frameshift deletion,4/4);c.GC1216G(frameshift deletion,4/4);c.A1218T(stopgain,4/4);c.C1233T(stopgain,4/4);c.CAACTGGAAGA1242C(frameshift deletion,4/4);c.G1275T(stopgain,4/4);c.C1293T(stopgain,4/4);c.ATGAG1330A(frameshift deletion,4/4);c.AG1599A(frameshift deletion,4/4);c.A2187AAGCAAAAAACAACAAC(frameshift insertion,3/4);c.A3106AT(frameshift insertion,4/4);c.TAATC3367T(frameshift deletion,4…	0	0	0	0	0	0	0	0	0	0	0	0	0	0	0	0	0	0	0	0	0	0	0	0	0	0	0	0	0	0	0	0	0	0	0	0	0	0
15_71022083_71027499	15q23-2	REF	+	95.7343	86.6947	97.7891	98.8848	98.9164	99.7326	Ta1d	not_found	0	0	0	0	0	0	0	0	0	0	0	0	0	0	0	0	0	0	0	0	0	0	0	0	0	0	0	0	0	0	0	0	0	0	0	0	0	0
15_84052403_84058368	15q25.2-1	REF	+	100	100	100	100	100	100	PA2	c.AAAAAATGATAAAGGGGATATCACCACCGATCCCACAGAAATACAAACTACCATCAGAGAATACT3164A(frameshift deletion,4/4);c.GA4277G(frameshift deletion,1/4);c.C5436T(stopgain,4/4)	0	0	0	0	0	0	0	0	0	0	0	0	0	0	0	0	0	0	0	0	0	0	0	0	0	0	0	0	0	0	0	0	0	0	0	0	0	0
15_85140893_85140909	15q25.2-2	NonREF	+	11.5035	8.12325	20.068	4.64684	0.619195	33.1551	NA	NA	0	0	0	0	0	0	0	0	0	0	0	0	0	0	0	0	0	0	0	0	0	0	0	0	0	0	0	0	0	0	0	0	0	0	0	0	0	0
15_93583268_93583278	15q26.1	NonREF	-	0	0	0	0	0	0	NA	NA	0	0	0	0	0	0	0	0	0	0	0	0	0	0	0	0	0	0	0	0	0	0	0	0	0	0	0	0	0	0	0	0	0	0	0	0	0	0
16_16934393_16940413	16p12.3	REF	-	86.5734	75.6303	82.1429	89.777	95.9752	93.5829	Ta0	not_found	0	0	0	0	0	0	0	0	0	0	0	0	0	0	0	0	0	0	0	0	0	0	0	0	0	0	0	0	0	0	0	0	0	0	0	0	0	0
16_27425926_27425940	16p12.1	NonREF	-	9.26573	13.8655	8.84354	18.4015	0.154799	3.74332	NA	NA	0	0	0	0	0	0	0	0	0	0	0	0	0	0	0	0	0	0	0	0	0	0	0	0	0	0	0	0	0	0	0	0	0	0	0	0	0	0
16_34842846_34848872	16p11.1	REF	-	99.6154	100	98.2993	100	99.8452	100	preTa	c.C1050T(stopgain,4/4);c.C5763T(stopgain,4/4)	0	0	0	0	0	0	0	0	0	0	0	0	0	0	0	0	0	0	0	0	0	0	0	0	0	0	0	0	0	0	0	0	0	0	0	0	0	0
16_65723914_65729923	16q21	REF	+	100	100	100	100	100	100	Ta1nd	c.GA5232G(frameshift deletion,4/4)	0	0	0	0	0	0	0	0	0	0	0	0	0	0	0	0	0	0	0	0	0	0	0	0	0	0	0	0	0	0	0	0	0	0	0	0	0	0
17_15694330_15694346	17p12	NonREF	-	2.65734	10.2241	0	0	0	0.802139	NA	NA	0	0	0	0	0	0	0	0	0	0	0	0	0	0	0	0	0	0	0	0	0	0	0	0	0	0	0	0	0	0	0	0	0	0	0	0	0	0
17_18776448_18776467	17p11.2	NonREF	-	1.57343	5.7423	0	0	0	1.06952	NA	NA	0	0	0	0	0	0	0	0	0	0	0	0	0	0	0	0	0	0	0	0	0	0	0	0	0	0	0	0	0	0	0	0	0	0	0	0	0	0
17_3079825_3085851	17p13.3	REF	+	100	100	100	100	100	100	PA2	c.A1626AC(frameshift insertion,4/4);c.G1635T(stopgain,4/4);c.C5678G(stopgain,4/4)	0	0	0	0	0	0	0	0	0	0	0	0	0	0	0	0	0	0	0	0	0	0	0	0	0	0	0	0	0	0	0	0	0	0	0	0	0	0
17_33135412_33135426	17q12	NonREF	-	11.8531	6.44258	7.9932	21.1896	18.8854	2.6738	NA	NA	0	0	0	0	0	0	0	0	0	0	0	0	0	0	0	0	0	0	0	0	0	0	0	0	0	0	0	0	0	0	0	0	0	0	0	0	0	0
17_64637274_64637294	17q24.2	NonREF	+	21.2238	2.2409	38.0952	28.9963	11.6099	36.3636	NA	NA	0	0	0	0	0	0	0	0	0	0	0	0	0	0	0	0	0	0	0	0	0	0	0	0	0	0	0	0	0	0	0	0	0	0	0	0	0	0
17_67177614_67177630	17q24.3-1	NonREF	+	0.174825	0.70028	0	0	0	0	NA	NA	0	0	0	0	0	0	0	0	0	0	0	0	0	0	0	0	0	0	0	0	0	0	0	0	0	0	0	0	0	0	0	0	0	0	0	0	0	0
17_68357398_68357409	17q24.3-2	NonREF	+	35.9441	3.64146	45.2381	44.052	49.6904	47.5936	NA	NA	0	0	0	0	0	0	0	0	0	0	0	0	0	0	0	0	0	0	0	0	0	0	0	0	0	0	0	0	0	0	0	0	0	0	0	0	0	0
17_77723332_77723346	17q25.3	NonREF	+	0	0	0	0	0	0	Ta1d	not_found	0	0	0	0	0	0	0	0	0	0	0	0	0	0	0	0	0	0	0	0	0	0	0	0	0	0	0	0	0	0	0	0	0	0	0	0	0	0
18_12106044_12106068	18p11.21-1	NonREF	-	0	0	0	0	0	0	NA	NA	0	0	0	0	0	0	0	0	0	0	0	0	0	0	0	0	0	0	0	0	0	0	0	0	0	0	0	0	0	0	0	0	0	0	0	0	0	0
18_12491251_12491262	18p11.21-2	NonREF	+	25.8392	59.6639	6.12245	11.71	19.3498	23.7968	NA	NA	0	0	0	0	0	0	0	0	0	0	0	0	0	0	0	0	0	0	0	0	0	0	0	0	0	0	0	0	0	0	0	0	0	0	0	0	0	0
18_15095247_15095262	18p11.21-3	NonREF	-	77.7972	35.9944	92.0068	89.5911	92.5697	92.7807	preTa	c.C1293T(stopgain,3/3);c.G1848T(stopgain,3/3);c.T5407G(stopgain,3/3)	0	0	0	0	0	0	0	0	0	0	0	0	0	0	0	0	0	0	0	0	0	0	0	0	0	0	0	0	0	0	0	0	0	0	0	0	0	0
18_57071171_57077202	18q21.32	REF	-	99.965	100	100	100	99.8452	100	preTa	not_found	0	0	0	0	0	0	0	0	0	0	0	0	0	0	0	0	0	0	0	0	0	0	0	0	0	0	0	0	0	0	0	0	0	0	0	0	0	0
18_73290636_73290642	18q23	NonREF	-	6.85315	1.2605	14.2857	12.8253	0.464396	8.28877	NA	NA	0	0	0	0	0	0	0	0	0	0	0	0	0	0	0	0	0	0	0	0	0	0	0	0	0	0	0	0	0	0	0	0	0	0	0	0	0	0
19_47024924_47024939	19q13.32	NonREF	-	0.874126	0	2.55102	0.929368	0	1.3369	NA	NA	0	0	0	0	0	0	0	0	0	0	0	0	0	0	0	0	0	0	0	0	0	0	0	0	0	0	0	0	0	0	0	0	0	0	0	0	0	0
20_23406745_23412777	20p11.21	REF	+	99.965	100	100	100	99.8452	100	Ta0	c.G1125T(stopgain,1/4);c.AG2201A(frameshift deletion,1/4);c.A2561AT(frameshift insertion,1/4);c.A3135T(stopgain,4/4);c.C3633T(stopgain,3/4);c.G5458A(stopgain,1/4)	0	0	0	0	0	0	0	0	0	0	0	0	0	0	0	0	0	0	0	0	0	0	0	0	0	0	0	0	0	0	0	0	0	0	0	0	0	0
20_7096828_7102846	20p12.3	REF	-	84.8601	69.3277	92.1769	94.052	85.9133	87.9679	Ta1nd	not_found	0	0	0	0	0	0	0	0	0	0	0	0	0	0	0	0	0	0	0	0	0	0	0	0	0	0	0	0	0	0	0	0	0	0	0	0	0	0
21_16528620_16528633	21q21.1-1	NonREF	+	0	0	0	0	0	0	NA	NA	0	0	0	0	0	0	0	0	0	0	0	0	0	0	0	0	0	0	0	0	0	0	0	0	0	0	0	0	0	0	0	0	0	0	0	0	0	0
21_19082363_19082378	21q21.1-2	NonREF	-	0.314685	0	0.85034	0.557621	0.154799	0	NA	NA	0	0	0	0	0	0	0	0	0	0	0	0	0	0	0	0	0	0	0	0	0	0	0	0	0	0	0	0	0	0	0	0	0	0	0	0	0	0
21_23626190_23626205	21q21.1-3	NonREF	-	74.6853	68.7675	67.6871	71.7472	93.1889	69.2513	Ta1d	not_found	0	0	0	0	0	0	0	0	0	0	0	0	0	0	0	0	0	0	0	0	0	0	0	0	0	0	0	0	0	0	0	0	0	0	0	0	0	0
22_17246054_17246065	22q11.1	NonREF	+	28.2867	0.840336	21.0884	54.6468	48.6068	18.984	Ta1d	not_found	0	0	0	0	0	0	0	0	0	0	0	0	0	0	0	0	0	0	0	0	0	0	0	0	0	0	0	0	0	0	0	0	0	0	0	0	0	0
22_22715587_22715602	22q11.22	NonREF	+	62.3427	39.916	75.5102	75.2788	58.6687	72.1925	Ta1d	not_found	0	0	0	0	0	0	0	0	0	0	0	0	0	0	0	0	0	0	0	0	0	0	0	0	0	0	0	0	0	0	0	0	0	0	0	0	0	0
22_26367198_26367213	22q12.1-1	NonREF	-	0	0	0	0	0	0	NA	NA	0	0	0	0	0	0	0	0	0	0	0	0	0	0	0	0	0	0	0	0	0	0	0	0	0	0	0	0	0	0	0	0	0	0	0	0	0	0
22_28455901_28455916	22q12.1-3	NonREF	-	10.8392	9.10364	14.7959	18.2156	0.928793	14.4385	NA	NA	0	0	0	0	0	0	0	0	0	0	0	0	0	0	0	0	0	0	0	0	0	0	0	0	0	0	0	0	0	0	0	0	0	0	0	0	0	0
22_29059271_29065303	22q12.1-2	REF	+	99.965	100	100	100	99.8452	100	Ta1nd	not_found	0	0	0	0	0	0	0	0	0	0	1	1	0	0	0	0	0	0	0	0	0	0	0	0	0	0	1	0	0	0	0	0	0	0	0	0	0	0
X_105712515_105718549	Xq22.3	REF	+	100	100	100	100	100	100	Ta0	c.A2659ACTAT(frameshift insertion,4/4)	0	0	0	0	0	0	0	0	0	0	0	0	0	0	0	0	0	0	0	0	0	0	0	0	0	0	0	0	0	0	0	0	0	0	0	0	0	0
X_11725368_11731399	Xp22.2-1	REF	+	89.6154	77.3109	91.8367	94.4238	94.4272	94.385	Ta1d	not_found	0	0	0	0	0	0	0	0	0	0	0	0	0	0	0	0	0	0	0	0	0	0	0	0	0	0	0	0	0	0	0	0	0	0	0	0	0	0
X_11953207_11959433	Xp22.2-2	REF	-	78.2517	94.958	84.3537	76.9517	51.8576	84.2246	NA	NA	0	0	0	0	0	0	0	0	0	0	0	0	0	0	0	0	0	0	0	0	0	0	0	0	0	0	0	0	0	0	0	0	0	0	0	0	0	0
X_123921245_123921260	Xq25	NonREF	-	6.67832	22.1289	2.21088	1.85874	0	2.6738	NA	NA	0	0	0	0	0	0	0	0	0	0	0	0	0	0	0	0	0	0	0	0	0	0	0	0	0	0	0	0	0	0	0	0	0	0	0	0	0	0
X_140515257_140515272	Xq27.2-1	NonREF	-	13.4615	15.2661	10.5442	9.47955	14.0867	19.2513	Ta1d	not_found	0	0	0	0	0	0	0	0	0	0	0	0	0	0	0	0	0	0	0	0	0	0	0	0	0	0	0	0	0	0	0	0	0	0	0	0	0	0
X_141565635_141571654	Xq27.2-2	REF	+	99.6503	100	98.4694	100	99.8452	100	Ta1nd	not_found	0	0	0	0	0	0	0	0	0	0	0	0	0	0	0	0	0	0	0	0	0	0	0	0	0	0	0	0	0	0	0	0	0	0	0	0	0	0
X_146735252_146741285	Xq27.3	REF	+	99.6154	100	98.2993	100	99.8452	100	Ta1nd	c.C1680T(stopgain,4/4)	0	0	0	0	0	0	0	0	0	0	0	0	0	0	0	0	0	0	0	0	0	0	0	0	0	0	0	0	0	0	0	0	0	0	0	0	0	0
X_31225043_31225057	Xp21.2	NonREF	-	0	0	0	0	0	0	NA	NA	0	0	0	0	0	0	0	0	0	0	0	0	0	0	0	0	0	0	0	0	0	0	0	0	0	0	0	0	0	0	0	0	0	0	0	0	0	0
X_33425656_33425670	Xp21.1-1	NonREF	+	25.9091	6.86275	25.6803	35.8736	42.7245	19.2513	Ta1d	not_found	0	0	0	0	0	0	0	0	0	0	0	0	0	0	0	0	0	0	0	0	0	0	0	0	0	0	0	0	0	0	0	0	0	0	0	0	0	0
X_35064106_35064121	Xp21.1-2	NonREF	+	0.874126	0	2.89116	0.371747	0	1.60428	NA	NA	0	0	0	0	0	0	0	0	0	0	0	0	0	0	0	0	0	0	0	0	0	0	0	0	0	0	0	0	0	0	0	0	0	0	0	0	0	0
X_72600828_72606850	Xq13.2	REF	+	99.6853	100	98.6395	100	99.8452	100	Ta0	not_found	0	0	0	0	0	0	0	0	0	0	0	0	0	0	0	0	0	0	0	0	0	0	0	0	0	0	0	0	0	0	0	0	0	0	0	0	0	0
X_82314613_82320645	Xq21.1	REF	-	99.965	100	99.8299	100	100	100	preTa	not_found	0	0	0	0	0	0	0	0	0	0	0	0	0	0	0	0	0	0	0	0	0	0	0	0	0	0	0	0	0	0	0	0	0	0	0	0	0	0
X_94852537_94852552	Xq21.33-1	NonREF	-	4.05594	13.7255	1.70068	0	0	2.13904	NA	NA	0	0	0	0	0	0	0	0	0	0	0	0	0	0	0	0	0	0	0	0	0	0	0	0	0	0	0	0	0	0	0	0	0	0	0	0	0	0
X_95312810_95318841	Xq21.33-2	REF	-	37.8671	22.549	22.619	44.4238	70.2786	25.6684	Ta0	c.T2488A(stopgain,1/1)	0	0	0	0	0	0	0	0	0	0	0	0	0	0	0	0	0	0	0	0	0	0	0	0	0	0	0	0	0	0	0	0	0	0	0	0	0	0
[truncated: 399 more columns]
