# Supplementary material for: Widespread somatic L1 retrotransposition in normal colorectal epithelium
Source: Nature. 2023 May 10;617(7961):540–7. doi: 10.1038/s41586-023-06046-z (PMC10191854; doi:10.1038/s41586-023-06046-z)
Supplement: Supplementary file 8 — Association of soL1R and genome instability features in cancer. The table presents information on colorectal cancer samples analysed in the study and PCAWG whitelisted cancers, including histology information, the number of somatic L1 retrotransposition and structural variations, whether the samples harbour TP53-inactivating mutations or microsatellite instability and a list of canonical driver mutations. [file 41586_2023_6046_MOESM8_ESM.xlsx]

## Sheet: STable5
Supplementary Table 5. Association of soL1R and genome instability features in cancer
data source	tumor_wgs_icgc_sample_id (PCAWG)	aliquot_id (PCAWG)	ICGC_specimen_id (PCAWG)	donor_wgs_exclusion_white_gray (PCAWG)	histology_abbreviation	L1count_total	TP53_inactivating_mutation (0=no,1=yes)	MSI (0=no, 1=yes)	Svcount_total	Canonical_somatic_driver_mutation_list (this study)
this study	HC01_tumor	HC01_tumor	HC01_tumor	NA	ColoRect-AdenoCA	31	1	0	48	KRAS,SMAD4,TP53
this study	HC02_tumor	HC02_tumor	HC02_tumor	NA	ColoRect-AdenoCA	25	0	0	61	APC,PIK3CA
this study	HC03_tumor	HC03_tumor	HC03_tumor	NA	ColoRect-AdenoCA	26	0	0	43	APC,FBXW7
this study	HC04_tumor	HC04_tumor	HC04_tumor	NA	ColoRect-AdenoCA	10	0	0	3	APC,BRAF
this study	HC05_tumor	HC05_tumor	HC05_tumor	NA	ColoRect-AdenoCA	8	0	0	1	APC,KRAS,PIK3CA,SMAD4
this study	HC06_tumor	HC06_tumor	HC06_tumor	NA	ColoRect-AdenoCA	8	1	0	40	TP53
this study	HC08_tumor	HC08_tumor	HC08_tumor	NA	ColoRect-AdenoCA	4	1	0	36	APC,KRAS,SMAD4,TP53
this study	HC09_tumor	HC09_tumor	HC09_tumor	NA	ColoRect-AdenoCA	4	1	0	64	APC,NRAS,TP53
this study	HC10_tumor	HC10_tumor	HC10_tumor	NA	ColoRect-AdenoCA	22	0	1	23	CTNNB1,PIK3CA
this study	HC12_tumor	HC12_tumor	HC12_tumor	NA	ColoRect-AdenoCA	19	0	1	24	APC,CASP8,SMAD4
this study	HC13_tumor	HC13_tumor	HC13_tumor	NA	ColoRect-AdenoCA	80	1	1	66	BRAF,TP53
this study	HC14_tumor	HC14_tumor	HC14_tumor	NA	ColoRect-AdenoCA	35	0	0	27	APC,FBXW7,KRAS
this study	HC15_tumor	HC15_tumor	HC15_tumor	NA	ColoRect-AdenoCA	40	0	0	154	APC,FBXW7
this study	HC16_tumor	HC16_tumor	HC16_tumor	NA	ColoRect-AdenoCA	26	0	0	11	APC,KRAS,PIK3CA,SMAD2
this study	HC17_tumor	HC17_tumor	HC17_tumor	NA	ColoRect-AdenoCA	70	0	0	9	KRAS
this study	HC18_tumor	HC18_tumor	HC18_tumor	NA	ColoRect-AdenoCA	31	0	0	7	APC,CTNNB1,KRAS,PIK3CA,SMAD2
this study	HC19_tumor	HC19_tumor	HC19_tumor	NA	ColoRect-AdenoCA	24	1	0	95	APC,KRAS,TP53
this study	HC20_tumor	HC20_tumor	HC20_tumor	NA	ColoRect-AdenoCA	105	1	0	138	KRAS,TP53
this study	HC21_tumor	HC21_tumor	HC21_tumor	NA	ColoRect-AdenoCA	4	1	0	57	APC,TP53
PCAWG	SA93146	31f02f48-44a4-445e-ac3d-e9bf3d8d25a2	SP16934	Whitelist	ColoRect-AdenoCA	7	0	0	7	NA
PCAWG	SA108597	2df02f2b-9f1c-4249-b3b4-b03079cd97d9	SP17905	Whitelist	ColoRect-AdenoCA	1	0	0	46	NA
PCAWG	SA101371	b7f2e85a-3c6a-48b7-8a4f-2dec1d85359d	SP17329	Whitelist	ColoRect-AdenoCA	31	0	0	5	NA
PCAWG	SA491186	10ad692b-4c3d-42de-9b5e-4968441388b3	SP96124	Whitelist	ColoRect-AdenoCA	73	1	0	47	NA
PCAWG	SA121657	93ff786e-0165-4b02-8d27-806d422e93fc	SP18946	Whitelist	ColoRect-AdenoCA	17	1	0	45	NA
PCAWG	SA126289	154f80bd-984c-4792-bb89-20c4da0c08e0	SP19295	Whitelist	ColoRect-AdenoCA	0	0	0	6	NA
PCAWG	SA491162	8a929c55-35a6-4645-bb70-4b85d281b139	SP96110	Whitelist	ColoRect-AdenoCA	13	0	0	94	NA
PCAWG	SA129949	f38b5d2e-5cab-45c7-bb0a-38b2efc5c156	SP19582	Whitelist	ColoRect-AdenoCA	1	1	0	322	NA
PCAWG	SA112902	00aa769d-622c-433e-8a8a-63fb5c41ea42	SP22031	Whitelist	ColoRect-AdenoCA	4	0	0	7	NA
PCAWG	SA111218	42d20028-0ddc-4dac-9f05-d674f8915f21	SP18121	Whitelist	ColoRect-AdenoCA	23	0	1	68	NA
PCAWG	SA90162	4019c219-c51e-479f-8a9d-cfa6816ed696	SP19983	Whitelist	ColoRect-AdenoCA	38	0	0	74	NA
PCAWG	SA491225	d3d65db3-36f9-41c7-8e5e-1683ce94dfcb	SP96129	Whitelist	ColoRect-AdenoCA	252	1	0	180	NA
PCAWG	SA119548	d9690a27-bb02-498e-b15c-ee76e31d16ee	SP18787	Whitelist	ColoRect-AdenoCA	5	0	0	45	NA
PCAWG	SA491175	492b4e58-12e2-47b2-bd47-28f8607072fa	SP96122	Whitelist	ColoRect-AdenoCA	79	0	0	24	NA
PCAWG	SA100232	3c019b2f-52ec-40a8-99b5-98c1423ce627	SP20993	Whitelist	ColoRect-AdenoCA	15	1	0	68	NA
PCAWG	SA102536	d3daf373-1485-455e-a0a1-8e33d215d623	SP21193	Whitelist	ColoRect-AdenoCA	2	1	0	170	NA
PCAWG	SA88004	a64000df-16e5-4b88-865f-5c680adf60eb	SP19750	Whitelist	ColoRect-AdenoCA	5	1	0	96	NA
PCAWG	SA491195	05486349-24a4-4931-bf5f-c9fefe369af2	SP96112	Whitelist	ColoRect-AdenoCA	45	1	0	38	NA
PCAWG	SA547730	4cfb0aee-6661-478a-8694-9d8ba15e46b7	SP119755	Whitelist	ColoRect-AdenoCA	177	0	0	45	NA
PCAWG	SA93904	b6b6e1d3-c592-4836-bdad-d53af2dbcc9a	SP16958	Whitelist	ColoRect-AdenoCA	32	0	0	134	NA
PCAWG	SA95373	b2afbcba-d67d-43f1-be3b-05f3a5836ec0	SP17016	Whitelist	ColoRect-AdenoCA	5	0	0	19	NA
PCAWG	SA130321	6051f40a-99e5-4461-9255-0e70d757b4d5	SP19606	Whitelist	ColoRect-AdenoCA	1	1	0	134	NA
PCAWG	SA100868	9e5f0a23-e184-4611-b42b-e882dcf23acd	SP21057	Whitelist	ColoRect-AdenoCA	149	1	0	154	NA
PCAWG	SA491215	e3ef5cad-4d6e-4f04-babb-a908ee02644b	SP96114	Whitelist	ColoRect-AdenoCA	62	1	0	16	NA
PCAWG	SA125187	05780d48-80e7-4d70-b00c-081f8a9519f2	SP19215	Whitelist	ColoRect-AdenoCA	16	0	1	52	NA
PCAWG	SA491205	55345803-83d4-4fdb-b0ee-328753801da1	SP96126	Whitelist	ColoRect-AdenoCA	13	1	0	73	NA
PCAWG	SA491143	080ecc31-756a-4a1b-a51e-d632ac8219f7	SP96120	Whitelist	ColoRect-AdenoCA	138	1	0	179	NA
PCAWG	SA102816	85e29049-a5e8-49fa-a576-e113c7b2c2e3	SP17430	Whitelist	ColoRect-AdenoCA	0	1	0	153	NA
PCAWG	SA491122	63bc376e-5a3d-44fd-8d77-686dfc41e458	SP96118	Whitelist	ColoRect-AdenoCA	4	0	1	4	NA
PCAWG	SA121680	a0f94565-9169-49ee-8e6a-21bdc43d9de6	SP22750	Whitelist	ColoRect-AdenoCA	9	0	0	9	NA
PCAWG	SA106552	66701395-5a53-41bb-866b-3bbf08bc33ab	SP21528	Whitelist	ColoRect-AdenoCA	0	0	0	4	NA
PCAWG	SA92158	0980e7fd-051d-45e9-9ca6-2baf073da4e8	SP16886	Whitelist	ColoRect-AdenoCA	2	1	0	27	NA
PCAWG	SA105050	6ca5c1bb-275b-4d05-948a-3c6c7d03fab9	SP21400	Whitelist	ColoRect-AdenoCA	0	0	0	20	NA
PCAWG	SA491106	d0a0d845-32e2-4590-b909-29bd27b92900	SP96116	Whitelist	ColoRect-AdenoCA	18	1	0	91	NA
PCAWG	SA126265	75ad15b9-8f9c-40c1-9ca6-1e8454fbd310	SP23078	Whitelist	ColoRect-AdenoCA	20	1	0	116	NA
PCAWG	SA100712	fc453f67-6623-4e8c-b519-0bd79e4d4651	SP17294	Whitelist	ColoRect-AdenoCA	0	1	0	146	NA
PCAWG	SA87265	2cdc4cce-0877-4ec1-85f5-20c909912e65	SP19670	Whitelist	ColoRect-AdenoCA	44	1	0	18	NA
PCAWG	SA422387	cd3d7559-b583-4474-81df-4bf9232de3c2	SP81440	Whitelist	ColoRect-AdenoCA	5	1	0	46	NA
PCAWG	SA428657	ecf4e05a-0912-4b93-ad66-323002f0c845	SP82103	Whitelist	ColoRect-AdenoCA	2	0	0	10	NA
PCAWG	SA419625	faff4626-615b-416a-b7a6-9d177dcc94a9	SP81137	Whitelist	ColoRect-AdenoCA	8	1	0	71	NA
PCAWG	SA423627	aa06ae46-2336-4666-a3af-fc790daf8da4	SP80423	Whitelist	ColoRect-AdenoCA	6	1	0	306	NA
PCAWG	SA427144	7d59205a-65ec-4341-9748-28639d82ed29	SP80657	Whitelist	ColoRect-AdenoCA	4	0	0	20	NA
PCAWG	SA419987	5b180356-cf58-4fad-a3d4-00fc12b43fcc	SP81172	Whitelist	ColoRect-AdenoCA	4	1	0	72	NA
PCAWG	SA420384	428c100f-d7d0-4860-a8fc-2bae6a4bba95	SP80271	Whitelist	ColoRect-AdenoCA	8	1	0	82	NA
PCAWG	SA422904	81b1e78c-6032-4ff4-b52a-83456b9450ea	SP81494	Whitelist	ColoRect-AdenoCA	3	1	0	18	NA
PCAWG	SA424790	8da641e4-9b12-4163-bd1e-9d5af91e5186	SP81711	Whitelist	ColoRect-AdenoCA	36	1	0	126	NA
PCAWG	SA426710	14c5b81d-da49-4db1-9834-77711c2b1d38	SP80615	Whitelist	ColoRect-AdenoCA	4	1	0	603	NA
PCAWG	SA428353	14334aea-2dae-428c-9d4a-1a37878dfc3f	SP82087	Whitelist	ColoRect-AdenoCA	3	1	0	89	NA
PCAWG	SA431122	d452293a-6148-4fcf-9fbc-446815016751	SP80950	Whitelist	ColoRect-AdenoCA	26	0	0	76	NA
PCAWG	SA422769	03cff38d-7e29-4409-a508-749bddb1b3df	SP80367	Whitelist	ColoRect-AdenoCA	0	1	0	160	NA
PCAWG	SA428143	bb6150f7-23e4-40f2-b466-6b6edd19c502	SP80754	Whitelist	ColoRect-AdenoCA	6	1	0	33	NA
PCAWG	SA426071	786fc3e4-e2bf-4914-9251-41c800ebb2fa	SP81840	Whitelist	ColoRect-AdenoCA	20	0	1	51	NA
PCAWG	SA5195	301d6ce3-4099-4c1d-8e50-c04b7ce91450	SP1677	Whitelist	Bladder-TCC	0	0	0	136	NA
PCAWG	SA1556	4838b5a9-968c-4178-bffb-3fafe1f6dc09	SP1132	Whitelist	Bladder-TCC	2	1	0	59	NA
PCAWG	SA3742	c66c92d5-df65-46e6-861d-d8a98808e6a3	SP967	Whitelist	Bladder-TCC	0	0	0	18	NA
PCAWG	SA3721	973d0577-8ca4-44a1-817f-1d3c1bada151	SP1419	Whitelist	Bladder-TCC	0	0	0	271	NA
PCAWG	SA4012	91f458e6-64b7-454d-a542-b0aa23638fd8	SP975	Whitelist	Bladder-TCC	14	0	0	449	NA
PCAWG	SA3805	8c619cbc-9e91-4716-9711-5236e55d8f46	SP1431	Whitelist	Bladder-TCC	0	0	0	62	NA
PCAWG	SA4666	abd2d959-d5ed-4eb3-9759-67eb1aa23325	SP1009	Whitelist	Bladder-TCC	5	0	0	117	NA
PCAWG	SA649	0c7aca3f-e006-4de3-afc2-20b4f727d4fd	SP1086	Whitelist	Bladder-TCC	0	1	0	207	NA
PCAWG	SA1181	804ffa2e-158b-447d-945c-707684134c87	SP1114	Whitelist	Bladder-TCC	0	0	0	13	NA
PCAWG	SA4557	2b142863-b963-4cc9-8f8f-c72503c93390	SP1003	Whitelist	Bladder-TCC	0	1	0	175	NA
PCAWG	SA1694	45a7949d-e63f-4956-866c-df51257032de	SP1144	Whitelist	Bladder-TCC	4	1	0	145	NA
PCAWG	SA5451	acc629cb-ad03-4cec-9b21-922e4932ef3e	SP1724	Whitelist	Bladder-TCC	4	0	0	42	NA
PCAWG	SA2042	d4615ca0-b5c7-4a5c-8593-bd50034a78ae	SP1174	Whitelist	Bladder-TCC	8	0	0	80	NA
PCAWG	SA3616	448fe471-3f4e-4dc8-a4e0-6f147dc93abe	SP963	Whitelist	Bladder-TCC	0	1	0	274	NA
PCAWG	SA5780	cda1a403-16b6-487c-a82a-c377d1d0f89d	SP1781	Whitelist	Bladder-TCC	0	1	0	65	NA
PCAWG	SA3310	df8a913c-5160-4fc5-950d-7c890e24e820	SP953	Whitelist	Bladder-TCC	5	1	0	270	NA
PCAWG	SA3053	418a3dec-96ff-4719-becb-e1a8260cce2f	SP1305	Whitelist	Bladder-TCC	10	1	0	98	NA
PCAWG	SA3391	f389176f-d8f3-45c2-aae4-7378a3d6fc7f	SP1365	Whitelist	Bladder-TCC	4	1	0	231	NA
PCAWG	SA491245	b73523d7-f5a5-4140-8537-4df4d1ecf465	SP96136	Whitelist	Bladder-TCC	10	1	0	180	NA
PCAWG	SA4138	ffdd4feb-aca3-4104-b1e8-954d705a6450	SP1491	Whitelist	Bladder-TCC	6	0	0	51	NA
PCAWG	SA5501	94108975-b7a0-40ba-ad39-e44cc62e8cc0	SP1059	Whitelist	Bladder-TCC	0	0	0	206	NA
PCAWG	SA3475	e6c78a98-f45b-482b-a551-4f11b8c1ff8b	SP1377	Whitelist	Bladder-TCC	0	0	0	78	NA
PCAWG	SA5378	7d2a22eb-7344-4cba-ad7d-94c3f9ef3d7c	SP1712	Whitelist	Bladder-TCC	0	0	0	18	NA
PCAWG	SA541868	f82d213f-bc99-5b1d-e040-11ac0c486880	SP116496	Whitelist	Bone-Osteosarc	2	1	0	379	NA
PCAWG	SA541874	f221c897-6ad0-0df9-e040-11ac0c4813ef	SP116509	Whitelist	Bone-Osteosarc	0	1	0	142	NA
PCAWG	SA541876	f82d213f-9ba5-7b6b-e040-11ac0c486882	SP116512	Whitelist	Bone-Osteosarc	0	0	0	195	NA
PCAWG	SA541880	f85add3d-e2e6-31f8-e040-11ac0d48479c	SP116518	Whitelist	Bone-Osteosarc	8	0	0	445	NA
PCAWG	SA541882	f86b7e84-7040-c751-e040-11ac0c485675	SP116520	Whitelist	Bone-Osteosarc	0	0	0	597	NA
PCAWG	SA541884	f87eb1b5-1712-ca1f-e040-11ac0c483848	SP116523	Whitelist	Bone-Osteosarc	0	0	0	73	NA
PCAWG	SA541886	f82d213f-caa7-fd59-e040-11ac0d483e46	SP116525	Whitelist	Bone-Osteosarc	0	0	0	871	NA
PCAWG	SA541888	f83f1eb8-b2c8-c3d6-e040-11ac0c48261e	SP116528	Whitelist	Bone-Osteosarc	0	0	0	92	NA
PCAWG	SA541890	f8515e5a-7de3-6be3-e040-11ac0c480d6d	SP116531	Whitelist	Bone-Osteosarc	0	0	0	6	NA
PCAWG	SA541892	f860bc4c-f31b-6538-e040-11ac0c48268f	SP116534	Whitelist	Bone-Osteosarc	0	0	0	118	NA
PCAWG	SA541990	fc876f51-0577-3b53-e040-11ac0d48515e	SP116536	Whitelist	Bone-Cart	0	0	0	33	NA
PCAWG	SA541992	fc876f5c-8339-bc9c-e040-11ac0d485160	SP116539	Whitelist	Bone-Cart	0	0	0	513	NA
PCAWG	SA541994	fc876f66-ff0d-f338-e040-11ac0d485162	SP116542	Whitelist	Bone-Cart	0	0	0	36	NA
PCAWG	SA541996	fc93369d-3ffb-1b53-e040-11ac0c4852ba	SP116545	Whitelist	Bone-Cart	0	0	0	0	NA
PCAWG	SA541998	fc93bd81-a3f9-2f8e-e040-11ac0d48306f	SP116548	Whitelist	Bone-Cart	0	0	0	7	NA
PCAWG	SA542000	fc93e38d-6bd5-9912-e040-11ac0c4838cd	SP116550	Whitelist	Bone-Osteosarc	0	0	0	34	NA
PCAWG	SA542002	fc9404ed-1ba3-2638-e040-11ac0c484da2	SP116553	Whitelist	Bone-Cart	0	0	0	1	NA
PCAWG	SA542004	fc9469d0-4d0e-bb59-e040-11ac0d481e59	SP116557	Whitelist	Bone-Osteosarc	0	0	0	10	NA
PCAWG	SA542006	fc94ea15-2d98-0c5b-e040-11ac0c48569b	SP116559	Whitelist	Bone-Cart	0	0	0	2	NA
PCAWG	SA542008	fc94ec40-2cf2-7ce8-e040-11ac0d4871fb	SP116562	Whitelist	Bone-Cart	0	0	0	27	NA
PCAWG	SA542010	fc9500f3-e7d0-9820-e040-11ac0c48617e	SP116564	Whitelist	Bone-Cart	0	0	0	1	NA
PCAWG	SA542014	fc950c33-faa4-0241-e040-11ac0c486786	SP116571	Whitelist	Bone-Osteosarc	0	0	0	145	NA
PCAWG	SA541894	f845ebba-8c56-b559-e040-11ac0c4863d5	SP116578	Whitelist	Bone-Osteosarc	0	0	0	217	NA
PCAWG	SA541896	f87348df-7186-4c6b-e040-11ac0c482ba9	SP116582	Whitelist	Bone-Osteosarc	0	1	0	216	NA
PCAWG	SA541898	f82d2146-726a-d0e0-e040-11ac0c486888	SP116586	Whitelist	Bone-Osteosarc	0	0	0	462	NA
PCAWG	SA541900	f83fc777-5416-c3e9-e040-11ac0d482c8e	SP116589	Whitelist	Bone-Osteosarc	0	0	0	927	NA
PCAWG	SA541902	f85397dc-e6e9-4f54-e040-11ac0d48706c	SP116593	Whitelist	Bone-Osteosarc	0	0	0	349	NA
PCAWG	SA541904	f866123a-9eb0-e856-e040-11ac0c48717e	SP116596	Whitelist	Bone-Osteosarc	0	0	0	113	NA
PCAWG	SA541906	f87cdca1-2c85-49d2-e040-11ac0d485c9d	SP116599	Whitelist	Bone-Osteosarc	0	0	0	247	NA
PCAWG	SA541946	fc95d5ce-6899-62f1-e040-11ac0c486011	SP116383	Whitelist	Bone-Epith	2	1	0	76	NA
PCAWG	SA541948	fc962061-8ab0-42b3-e040-11ac0c4810cc	SP116385	Whitelist	Bone-Epith	8	0	0	71	NA
PCAWG	SA541952	fc96e36c-67f1-4c02-e040-11ac0d48393d	SP116391	Whitelist	Bone-Epith	0	0	0	7	NA
PCAWG	SA541954	fc96f0df-ef04-411e-e040-11ac0d484291	SP116393	Whitelist	Bone-Epith	0	0	0	0	NA
PCAWG	SA541960	fc975588-6e70-b496-e040-11ac0c484689	SP116401	Whitelist	Bone-Epith	0	0	0	21	NA
PCAWG	SA541910	f8407106-8a96-8f85-e040-11ac0d481656	SP116406	Whitelist	Bone-Osteosarc	0	1	0	325	NA
PCAWG	SA541964	fc97c1c5-9f4a-be90-e040-11ac0c480992	SP116409	Whitelist	Bone-Epith	4	0	0	32	NA
PCAWG	SA541912	f85ae2b7-cebf-17a2-e040-11ac0c48033a	SP116412	Whitelist	Bone-Osteosarc	0	1	0	136	NA
PCAWG	SA541966	fc990cee-3a1e-9d45-e040-11ac0c484ab3	SP116416	Whitelist	Bone-Epith	0	0	0	81	NA
PCAWG	SA541972	fc99832e-a4ae-8259-e040-11ac0c48131c	SP116424	Whitelist	Bone-Epith	0	0	0	2	NA
PCAWG	SA541914	f86e2d80-911b-7a19-e040-11ac0d486900	SP116431	Whitelist	Bone-Osteosarc	0	1	0	279	NA
PCAWG	SA541916	f8809cee-8f81-28f8-e040-11ac0d4873bf	SP116434	Whitelist	Bone-Osteosarc	0	0	0	8	NA
PCAWG	SA541918	f82d213f-9843-28eb-e040-11ac0d483e48	SP116437	Whitelist	Bone-Osteosarc	0	0	0	93	NA
PCAWG	SA541976	fc9650a1-9aef-ab3b-e040-11ac0c4829a7	SP116440	Whitelist	Bone-Epith	12	0	0	103	NA
PCAWG	SA541978	fc998aec-57dd-eab2-e040-11ac0d48680a	SP116442	Whitelist	Bone-Osteosarc	0	0	0	5	NA
PCAWG	SA541980	fc99b734-7f61-88d1-e040-11ac0c482e88	SP116446	Whitelist	Bone-Osteosarc	0	0	0	2	NA
PCAWG	SA541982	fc99bbb0-e5c7-fb9e-e040-11ac0d4807e1	SP116448	Whitelist	Bone-Osteosarc	0	0	0	0	NA
PCAWG	SA541984	fc968a86-32e3-ee88-e040-11ac0d487adb	SP116450	Whitelist	Bone-Epith	0	0	0	52	NA
PCAWG	SA541920	f8425828-5b0f-23a8-e040-11ac0d484128	SP116453	Whitelist	Bone-Osteosarc	0	1	0	25	NA
PCAWG	SA541924	f86ae246-2492-9785-e040-11ac0d4813b0	SP116459	Whitelist	Bone-Osteosarc	0	0	0	415	NA
PCAWG	SA541926	f87e94a9-ef37-fcba-e040-11ac0c482332	SP116462	Whitelist	Bone-Osteosarc	0	1	0	124	NA
PCAWG	SA541928	f82d213f-bc06-5b51-e040-11ac0c48687e	SP116465	Whitelist	Bone-Osteosarc	0	1	0	66	NA
PCAWG	SA541930	f843ed5c-0336-3d33-e040-11ac0d48478c	SP116469	Whitelist	Bone-Osteosarc	4	0	0	183	NA
PCAWG	SA541932	f8593ac0-9480-22a0-e040-11ac0d48697a	SP116472	Whitelist	Bone-Osteosarc	0	1	0	606	NA
PCAWG	SA541934	f86b6ba2-8f4b-ee53-e040-11ac0d485904	SP116475	Whitelist	Bone-Osteosarc	0	0	0	135	NA
PCAWG	SA541936	f87d7c27-eeef-920e-e040-11ac0d48388d	SP116478	Whitelist	Bone-Osteosarc	0	0	0	596	NA
PCAWG	SA541938	f82d2146-70f5-8114-e040-11ac0d483e50	SP116481	Whitelist	Bone-Osteosarc	0	0	0	652	NA
PCAWG	SA541940	f841c488-6b8d-6645-e040-11ac0c481418	SP116484	Whitelist	Bone-Osteosarc	0	0	0	166	NA
PCAWG	SA541942	f854ae3f-356d-f0ad-e040-11ac0c485dae	SP116487	Whitelist	Bone-Osteosarc	0	0	0	109	NA
PCAWG	SA541944	f86975a2-78a4-ef8c-e040-11ac0c4809da	SP116490	Whitelist	Bone-Osteosarc	12	0	0	380	NA
PCAWG	SA541986	fc969f27-bdc6-cd03-e040-11ac0c48577e	SP116493	Whitelist	Bone-Epith	1	0	0	59	NA
PCAWG	SA542492	fc8130df-1f21-c8f9-e040-11ac0d485dfc	SP116991	Whitelist	Breast-AdenoCA	0	0	0	21	NA
PCAWG	SA542695	f7b847e5-0f5d-69b4-e040-11ac0c4845fe	SP117113	Whitelist	Breast-AdenoCA	2	0	0	6	NA
PCAWG	SA543113	f7c7373c-1972-4968-e040-11ac0d486e80	SP117369	Whitelist	Breast-AdenoCA	0	0	0	2	NA
PCAWG	SA557048	fc81312a-d451-38fb-e040-11ac0c4832a4	SP124193	Whitelist	Breast-AdenoCA	0	0	0	5	NA
PCAWG	SA542928	fc8130df-e399-e34d-e040-11ac0c483279	SP117250	Whitelist	Breast-AdenoCA	2	0	0	46	NA
PCAWG	SA557050	fc8130df-2628-304a-e040-11ac0d485dfa	SP124195	Whitelist	Breast-AdenoCA	1	0	0	54	NA
PCAWG	SA542641	f7d7b3db-02af-61cb-e040-11ac0c480c03	SP117079	Whitelist	Breast-AdenoCA	0	0	0	12	NA
PCAWG	SA543023	f7ed28a6-8f5f-e87b-e040-11ac0c48120e	SP117312	Whitelist	Breast-AdenoCA	0	0	0	1	NA
PCAWG	SA544135	fc8130e0-08dd-b996-e040-11ac0c48327b	SP117983	Whitelist	Breast-AdenoCA	4	0	0	316	NA
PCAWG	SA543282	fc8130e0-a38a-23b9-e040-11ac0c48327f	SP117470	Whitelist	Breast-LobularCA	0	1	0	344	NA
PCAWG	SA543705	fc81312a-99ae-7672-e040-11ac0c4832a2	SP117724	Whitelist	Breast-AdenoCA	0	1	0	149	NA
PCAWG	SA544051	f7fdda4f-7bf7-ede7-e040-11ac0c486e57	SP117933	Whitelist	Breast-AdenoCA	0	0	0	83	NA
PCAWG	SA542525	fc8130e0-096a-b991-e040-11ac0c48327d	SP117011	Whitelist	Breast-AdenoCA	0	0	0	29	NA
PCAWG	SA542920	f7b84b5d-8f28-e6b7-e040-11ac0c484704	SP117245	Whitelist	Breast-AdenoCA	14	0	0	95	NA
PCAWG	SA542919	f7d128d2-3964-e3bc-e040-11ac0d481667	SP117244	Whitelist	Breast-AdenoCA	1	0	0	28	NA
PCAWG	SA543179	fc8130df-30a5-3e6a-e040-11ac0d485de2	SP117409	Whitelist	Breast-AdenoCA	0	0	0	249	NA
PCAWG	SA543553	fc8130df-2211-cfcc-e040-11ac0d485dde	SP117629	Whitelist	Breast-AdenoCA	0	0	0	178	NA
PCAWG	SA543073	f7e4a2a8-093d-9e36-e040-11ac0d480c7d	SP117344	Whitelist	Breast-AdenoCA	0	0	0	161	NA
PCAWG	SA544229	f7f3e156-0dde-72b9-e040-11ac0d48542c	SP118038	Whitelist	Breast-AdenoCA	3	1	0	143	NA
PCAWG	SA542686	f809247c-2bab-ab06-e040-11ac0d482b8a	SP117108	Whitelist	Breast-AdenoCA	2	0	0	19	NA
PCAWG	SA542425	fc8130df-6977-7704-e040-11ac0d485de4	SP116946	Whitelist	Breast-AdenoCA	0	0	0	46	NA
PCAWG	SA543168	f7b84bac-f161-9eee-e040-11ac0c4847ed	SP117402	Whitelist	Breast-AdenoCA	3	1	0	23	NA
PCAWG	SA543567	fc8130e0-a538-dda3-e040-11ac0c483264	SP117639	Whitelist	Breast-AdenoCA	11	1	0	318	NA
PCAWG	SA542426	f7c6a336-3126-7580-e040-11ac0c485971	SP116947	Whitelist	Breast-AdenoCA	0	0	0	53	NA
PCAWG	SA542783	f7d70fac-c76f-399e-e040-11ac0c482f9c	SP117162	Whitelist	Breast-AdenoCA	6	1	0	473	NA
PCAWG	SA544289	f7e7b258-b4b2-e6c5-e040-11ac0d486773	SP118074	Whitelist	Breast-AdenoCA	6	1	0	213	NA
PCAWG	SA544288	f7f6619b-fae8-3381-e040-11ac0c483f78	SP118073	Whitelist	Breast-AdenoCA	7	0	0	1	NA
PCAWG	SA542735	f7b84c09-15d4-3046-e040-11ac0c4847ff	SP117136	Whitelist	Breast-AdenoCA	0	0	0	0	NA
PCAWG	SA543126	f7c6486a-bb08-f77a-e040-11ac0c482953	SP117378	Whitelist	Breast-AdenoCA	0	0	0	0	NA
PCAWG	SA557043	f7d77a03-28a0-f446-e040-11ac0c4866fb	SP124191	Whitelist	Breast-LobularCA	1	0	0	2	NA
PCAWG	SA543500	f7e7d61f-e2dc-b523-e040-11ac0c482000	SP117598	Whitelist	Breast-AdenoCA	0	0	0	21	NA
PCAWG	SA543977	fc8130df-6860-7677-e040-11ac0d485ddc	SP117887	Whitelist	Breast-AdenoCA	2	0	0	144	NA
PCAWG	SA542427	fc8130df-2e39-3814-e040-11ac0d485de0	SP116948	Whitelist	Breast-AdenoCA	1	0	0	155	NA
PCAWG	SA543968	fc8130e0-a94d-d9d0-e040-11ac0c483262	SP117882	Whitelist	Breast-AdenoCA	0	1	0	230	NA
PCAWG	SA543105	fc8130df-35ac-2304-e040-11ac0d485dda	SP117363	Whitelist	Breast-AdenoCA	1	0	0	828	NA
PCAWG	SA543104	fc8130e0-0fde-b756-e040-11ac0c48328b	SP117362	Whitelist	Breast-LobularCA	0	0	0	114	NA
PCAWG	SA543712	fc8130e0-0bc1-bba7-e040-11ac0c483289	SP117728	Whitelist	Breast-AdenoCA	0	0	0	7	NA
PCAWG	SA544072	fc8130e0-0f1a-b6eb-e040-11ac0c48328f	SP117944	Whitelist	Breast-AdenoCA	5	1	0	267	NA
PCAWG	SA557034	fc8130df-8ec8-5b1e-e040-11ac0d485e06	SP124197	Whitelist	Breast-AdenoCA	7	0	0	266	NA
PCAWG	SA542923	fc8130df-8e4e-586b-e040-11ac0d485e08	SP117247	Whitelist	Breast-LobularCA	1	0	0	83	NA
PCAWG	SA544029	fc8130df-90ba-5d94-e040-11ac0d485e0c	SP117919	Whitelist	Breast-AdenoCA	0	1	0	291	NA
PCAWG	SA543254	fc8130df-897d-5404-e040-11ac0d485e0a	SP117454	Whitelist	Breast-AdenoCA	0	0	0	203	NA
PCAWG	SA543663	fc8130e0-0bfa-bba4-e040-11ac0c48328d	SP117698	Whitelist	Breast-DCIS	0	0	0	3	NA
PCAWG	SA542640	fc8130e0-0e1f-b54d-e040-11ac0c48326c	SP117078	Whitelist	Breast-AdenoCA	14	0	0	529	NA
PCAWG	SA543530	fc8130df-2d5f-3b53-e040-11ac0d485dee	SP117614	Whitelist	Breast-AdenoCA	2	1	0	144	NA
PCAWG	SA543895	fc8130df-34f8-22c6-e040-11ac0d485de8	SP117840	Whitelist	Breast-AdenoCA	4	0	0	85	NA
PCAWG	SA544294	fc8130df-3361-3c8a-e040-11ac0d485dea	SP118077	Whitelist	Breast-AdenoCA	0	0	0	51	NA
PCAWG	SA543426	f7f66114-e321-1d4c-e040-11ac0d48541a	SP117552	Whitelist	Breast-AdenoCA	0	0	0	82	NA
PCAWG	SA544186	f80293b8-ddb7-f575-e040-11ac0d48309d	SP118012	Whitelist	Breast-AdenoCA	0	0	0	16	NA
PCAWG	SA543885	fc8130e0-a539-dda8-e040-11ac0c48326a	SP117834	Whitelist	Breast-AdenoCA	0	0	0	160	NA
PCAWG	SA557036	fc8130df-24d9-32f1-e040-11ac0d485df0	SP124199	Whitelist	Breast-AdenoCA	0	0	0	10	NA
PCAWG	SA542602	fc8130e0-09f1-b964-e040-11ac0c48326e	SP117057	Whitelist	Breast-AdenoCA	2	0	0	235	NA
PCAWG	SA543114	fc8130df-1cdd-cade-e040-11ac0d485dec	SP117370	Whitelist	Breast-AdenoCA	0	0	0	1	NA
PCAWG	SA543536	fc8130e0-0c53-b432-e040-11ac0c483283	SP117618	Whitelist	Breast-AdenoCA	2	0	0	2	NA
PCAWG	SA543622	fc8130e0-095f-b953-e040-11ac0c483287	SP117676	Whitelist	Breast-AdenoCA	0	0	0	27	NA
PCAWG	SA544002	fc8130df-6bec-7627-e040-11ac0d485e04	SP117901	Whitelist	Breast-AdenoCA	4	1	0	340	NA
PCAWG	SA542448	fc8130e0-0db6-b568-e040-11ac0c483281	SP116963	Whitelist	Breast-AdenoCA	0	1	0	5	NA
PCAWG	SA542719	fc8130df-2ca4-39d2-e040-11ac0d485e00	SP117127	Whitelist	Breast-AdenoCA	0	0	0	1	NA
PCAWG	SA543117	fc8130df-3225-3f96-e040-11ac0d485dfe	SP117372	Whitelist	Breast-AdenoCA	1	0	0	91	NA
PCAWG	SA543912	fc8130df-297f-34a3-e040-11ac0d485e02	SP117850	Whitelist	Breast-AdenoCA	0	0	0	10	NA
PCAWG	SA542718	fc8130e0-0b9c-bbc9-e040-11ac0c483266	SP117126	Whitelist	Breast-AdenoCA	1	0	0	91	NA
PCAWG	SA543681	fc8130e0-ad63-b804-e040-11ac0d485e10	SP117709	Whitelist	Breast-LobularCA	0	0	0	22	NA
PCAWG	SA557038	fc8130e0-ad66-b82e-e040-11ac0d485e0e	SP124201	Whitelist	Breast-DCIS	2	0	0	52	NA
PCAWG	SA543682	fc8130e2-f2ef-d096-e040-11ac0c483293	SP117710	Whitelist	Breast-AdenoCA	4	0	0	39	NA
PCAWG	SA543399	fc8130e3-01ba-c740-e040-11ac0c483291	SP117538	Whitelist	Breast-AdenoCA	2	0	0	331	NA
PCAWG	SA543789	fc8130e0-ad8a-b832-e040-11ac0d485e14	SP117778	Whitelist	Breast-AdenoCA	1	0	0	45	NA
PCAWG	SA557046	fc8130e3-023d-c7d4-e040-11ac0c483295	SP124207	Whitelist	Breast-AdenoCA	5	1	0	217	NA
PCAWG	SA543824	fc8130e5-18b8-ef38-e040-11ac0c483297	SP117800	Whitelist	Breast-AdenoCA	0	0	0	161	NA
PCAWG	SA542561	fc8130e0-aed2-bb2f-e040-11ac0d485e12	SP117032	Whitelist	Breast-AdenoCA	0	0	0	72	NA
PCAWG	SA542938	fc8130e0-0d25-b475-e040-11ac0c483277	SP117257	Whitelist	Breast-AdenoCA	2	0	0	3	NA
PCAWG	SA543801	fc8130e0-a8b4-d80d-e040-11ac0c483272	SP117785	Whitelist	Breast-AdenoCA	0	0	0	23	NA
PCAWG	SA543493	fc8130df-3147-3e94-e040-11ac0d485df8	SP117593	Whitelist	Breast-AdenoCA	0	0	0	45	NA
PCAWG	SA543843	fc8130df-18fe-c74d-e040-11ac0d485df2	SP117812	Whitelist	Breast-AdenoCA	0	0	0	25	NA
PCAWG	SA543482	fc8130e0-a39a-23b5-e040-11ac0c483270	SP117586	Whitelist	Breast-LobularCA	0	0	0	19	NA
PCAWG	SA542683	fc8130e0-a774-d834-e040-11ac0c483268	SP117105	Whitelist	Breast-AdenoCA	1	1	0	180	NA
PCAWG	SA543090	fc8130df-1bc2-c537-e040-11ac0d485de6	SP117354	Whitelist	Breast-AdenoCA	11	0	0	66	NA
PCAWG	SA6128	f393baf9-2710-9203-e040-11ac0d484504	SP2144	Whitelist	Breast-AdenoCA	0	1	0	277	NA
PCAWG	SA6131	f393bafd-1baa-e5f4-e040-11ac0d48450b	SP2145	Whitelist	Breast-AdenoCA	0	0	0	249	NA
PCAWG	SA6134	f393bafe-c99f-3725-e040-11ac0d484514	SP2146	Whitelist	Breast-AdenoCA	2	1	0	175	NA
PCAWG	SA6125	f393ba16-9361-5df4-e040-11ac0d4844e8	SP2143	Whitelist	Breast-DCIS	1	0	0	33	NA
PCAWG	SA6137	f393bafe-7503-5c45-e040-11ac0d484511	SP2147	Whitelist	Breast-AdenoCA	0	0	0	179	NA
PCAWG	SA6140	f393bb01-6ed7-9533-e040-11ac0d484521	SP2148	Whitelist	Breast-AdenoCA	0	1	0	258	NA
PCAWG	SA6146	f393bb05-53c2-f80a-e040-11ac0d484528	SP2150	Whitelist	Breast-AdenoCA	0	0	0	98	NA
PCAWG	SA6149	f393bb0c-4178-ca4a-e040-11ac0d48455f	SP2151	Whitelist	Breast-AdenoCA	0	1	0	89	NA
PCAWG	SA6152	f393bb05-c737-4cc3-e040-11ac0d48452a	SP2152	Whitelist	Breast-AdenoCA	0	0	0	228	NA
PCAWG	SA6155	f393bb05-ec1c-17be-e040-11ac0d48452f	SP2349	Whitelist	Breast-AdenoCA	2	0	0	803	NA
PCAWG	SA6760	f221cbb5-eefa-187f-e040-11ac0c481708	SP2357	Whitelist	Breast-AdenoCA	0	1	0	416	NA
PCAWG	SA6811	f393bb0b-08ed-3335-e040-11ac0d484554	SP2153	Whitelist	Breast-AdenoCA	5	1	0	240	NA
PCAWG	SA6158	f393bb08-4121-cad8-e040-11ac0d484535	SP2154	Whitelist	Breast-AdenoCA	0	0	0	249	NA
PCAWG	SA6161	f393bb07-270c-2c93-e040-11ac0d484533	SP2155	Whitelist	Breast-AdenoCA	0	0	0	426	NA
PCAWG	SA6167	f393bb0a-9b20-a0e5-e040-11ac0d48454e	SP2156	Whitelist	Breast-AdenoCA	4	1	0	192	NA
PCAWG	SA6170	f393cfd8-ddbb-a0e1-e040-11ac0d48516b	SP2157	Whitelist	Breast-LobularCA	0	0	0	33	NA
PCAWG	SA6173	f393bb08-5b50-e009-e040-11ac0d484537	SP2158	Whitelist	Breast-AdenoCA	0	0	0	329	NA
PCAWG	SA6176	f393bb0a-df7d-645c-e040-11ac0d484550	SP2159	Whitelist	Breast-AdenoCA	0	0	0	107	NA
PCAWG	SA6179	f393bb0c-3ffa-cb72-e040-11ac0d48455c	SP2160	Whitelist	Breast-AdenoCA	1	0	0	182	NA
PCAWG	SA541812	fc447d51-cdc2-a180-e040-11ac0c4846a4	SP116331	Whitelist	Breast-AdenoCA	0	1	0	502	NA
PCAWG	SA541814	fc639186-8302-798e-e040-11ac0c484cec	SP116333	Whitelist	Breast-AdenoCA	0	1	0	112	NA
PCAWG	SA541816	fc806c50-2f6e-418d-e040-11ac0d485f01	SP116335	Whitelist	Breast-AdenoCA	0	0	0	256	NA
PCAWG	SA541820	fc9dbf68-4599-3c64-e040-11ac0d481623	SP116339	Whitelist	Breast-AdenoCA	0	1	0	116	NA
PCAWG	SA541822	fc447d4f-2532-c8ea-e040-11ac0c48469f	SP116341	Whitelist	Breast-AdenoCA	2	1	0	173	NA
PCAWG	SA541824	fc5dc6d8-62d2-76d8-e040-11ac0d4863c3	SP116343	Whitelist	Breast-AdenoCA	0	0	0	245	NA
PCAWG	SA541826	fc78685a-7053-152a-e040-11ac0c480ded	SP116345	Whitelist	Breast-AdenoCA	0	1	0	36	NA
PCAWG	SA541828	fc8edf46-2005-1af4-e040-11ac0d481414	SP116347	Whitelist	Breast-AdenoCA	0	1	0	551	NA
PCAWG	SA541830	fc9ef456-75a2-5967-e040-11ac0c484477	SP116349	Whitelist	Breast-AdenoCA	4	1	0	35	NA
PCAWG	SA541832	fc447d53-24d1-c83d-e040-11ac0c4846a6	SP116351	Whitelist	Breast-AdenoCA	3	1	0	276	NA
PCAWG	SA541834	fc68e599-6a40-61dc-e040-11ac0d48700d	SP116353	Whitelist	Breast-AdenoCA	20	1	0	185	NA
PCAWG	SA541836	fc813235-5ed8-7695-e040-11ac0d485e3e	SP116355	Whitelist	Breast-AdenoCA	0	1	0	324	NA
PCAWG	SA541838	fc9f6916-da31-ab17-e040-11ac0c4808f3	SP116357	Whitelist	Breast-AdenoCA	0	0	0	330	NA
PCAWG	SA541840	fc9f6cb0-ceb9-790d-e040-11ac0c480ad1	SP116359	Whitelist	Breast-AdenoCA	4	1	0	680	NA
PCAWG	SA541842	fc447d56-0d53-e0c3-e040-11ac0c4846a8	SP116361	Whitelist	Breast-AdenoCA	0	1	0	273	NA
PCAWG	SA541844	fc68c24d-47ad-7961-e040-11ac0c48595c	SP116363	Whitelist	Breast-AdenoCA	0	1	0	341	NA
PCAWG	SA541846	fc7eb420-5c13-20bd-e040-11ac0d484574	SP116365	Whitelist	Breast-AdenoCA	24	1	0	543	NA
PCAWG	SA541848	fc93b9ab-760a-5223-e040-11ac0c482177	SP116367	Whitelist	Breast-AdenoCA	0	1	0	172	NA
PCAWG	SA541850	fca07e09-1fd2-9ef5-e040-11ac0d485bbd	SP116369	Whitelist	Breast-AdenoCA	0	0	0	366	NA
PCAWG	SA541852	fc447d55-95d8-0b34-e040-11ac0d483afa	SP116371	Whitelist	Breast-AdenoCA	9	1	0	132	NA
PCAWG	SA541854	fc63cbab-d27a-5ebb-e040-11ac0c48724f	SP116373	Whitelist	Breast-AdenoCA	4	1	0	278	NA
PCAWG	SA541856	fc7f8eeb-9c40-123e-e040-11ac0c484061	SP116375	Whitelist	Breast-AdenoCA	4	0	0	372	NA
PCAWG	SA541858	fca3f7d0-2231-661c-e040-11ac0c4832fd	SP116377	Whitelist	Breast-AdenoCA	3	1	0	372	NA
PCAWG	SA541860	fca6150f-d555-a29e-e040-11ac0d4873b2	SP116379	Whitelist	Breast-AdenoCA	0	1	0	368	NA
PCAWG	SA70525	f848b66f-bd9e-4fba-afd4-eb58848d1ef4	SP5980	Whitelist	Breast-AdenoCA	29	0	0	742	NA
PCAWG	SA26595	e5593865-5f8e-4a4c-b36f-73fbe64d66da	SP8394	Whitelist	Breast-AdenoCA	3	1	0	257	NA
PCAWG	SA13738	1eb62abc-7928-405b-84cc-f091ca5347b2	SP7421	Whitelist	Breast-AdenoCA	0	1	0	151	NA
PCAWG	SA65784	dabb5a94-9706-4429-8db0-c328e2004340	SP5636	Whitelist	Breast-AdenoCA	2	1	0	190	NA
PCAWG	SA15776	ec4d4cbc-d5d1-418d-a292-cad9576624fd	SP2731	Whitelist	Breast-AdenoCA	4	0	0	487	NA
PCAWG	SA491558	6764e0a2-7a78-45c1-9189-6001c6518ce4	SP2714	Whitelist	Breast-AdenoCA	0	1	0	552	NA
PCAWG	SA12991	8f558713-f32b-403b-aedf-c79efeb41c67	SP7378	Whitelist	Breast-AdenoCA	4	0	0	356	NA
PCAWG	SA18463	fc6d77a9-121b-48ab-a899-713c3d1319a2	SP2766	Whitelist	Breast-AdenoCA	0	1	0	226	NA
PCAWG	SA83134	987d41ee-6bab-490c-b0f2-bf28c0089de9	SP6825	Whitelist	Breast-AdenoCA	14	0	0	435	NA
PCAWG	SA492388	d8fbb398-d1da-4444-984a-22c8523625da	SP96511	Whitelist	Breast-AdenoCA	0	1	0	456	NA
PCAWG	SA10195	f39cc911-36a7-4c06-9e91-4ad86281db3d	SP7171	Whitelist	Breast-AdenoCA	12	0	0	44	NA
PCAWG	SA22515	43f7a2e0-fec9-4e43-872d-18c6c946fa17	SP2826	Whitelist	Breast-AdenoCA	0	1	0	280	NA
PCAWG	SA19615	7b0b60c7-5fa0-440e-937f-8d82119330d6	SP2781	Whitelist	Breast-LobularCA	0	0	0	31	NA
PCAWG	SA68521	4e84eed6-82a8-4e91-b0fd-61ec6ef69ce9	SP5844	Whitelist	Breast-AdenoCA	2	1	0	256	NA
PCAWG	SA26895	e8392f20-c9e3-4649-b64f-5b266c393a76	SP2997	Whitelist	Breast-AdenoCA	0	1	0	61	NA
PCAWG	SA60252	fb9135d9-2acf-41dd-8552-359e6b8c9470	SP10944	Whitelist	Breast-AdenoCA	2	1	0	618	NA
PCAWG	SA81808	2c6f1862-bb82-4e7e-9cb3-338bdf022ff4	SP6730	Whitelist	Breast-AdenoCA	3	0	0	190	NA
PCAWG	SA66217	6dbc5c31-043b-40e9-bf1a-e7b4ec351b4d	SP5666	Whitelist	Breast-LobularCA	0	1	0	116	NA
PCAWG	SA67692	47312f61-5ef4-4f25-9320-8fbb4758790e	SP5784	Whitelist	Breast-AdenoCA	0	1	0	596	NA
PCAWG	SA14241	f9f04e42-63a2-4ee1-ade4-9e5bb5c20cdd	SP7456	Whitelist	Breast-LobularCA	10	0	0	105	NA
PCAWG	SA77461	71fda5a9-7049-406f-9348-2c24f7ddf5f4	SP6429	Whitelist	Breast-AdenoCA	13	1	0	429	NA
PCAWG	SA72642	e55f338f-97e2-4394-ae23-c92606069485	SP6115	Whitelist	Breast-AdenoCA	15	1	0	83	NA
PCAWG	SA49610	cc4f9175-a8c8-424a-99d7-8bd11cae0e52	SP10150	Whitelist	Breast-AdenoCA	3	1	0	54	NA
PCAWG	SA491910	13d05f7a-e16a-40ef-9a15-21257da2cf89	SP9979	Whitelist	Breast-AdenoCA	0	0	0	35	NA
PCAWG	SA49664	d5372745-95cf-4572-a6e7-e7f5b796911a	SP4472	Whitelist	Breast-AdenoCA	9	1	0	744	NA
PCAWG	SA70945	aacaba97-ecde-440b-aae0-0e9c608c4b24	SP11808	Whitelist	Breast-AdenoCA	0	0	0	320	NA
PCAWG	SA492056	25c76a8f-77c0-4650-bddf-45ed0c10a2e6	SP4820	Whitelist	Breast-AdenoCA	2	0	0	165	NA
PCAWG	SA63265	df291849-4c35-44e1-b013-8f6b7ee36113	SP5473	Whitelist	Breast-AdenoCA	0	1	0	423	NA
PCAWG	SA492026	c61ded54-f80e-4da8-b1d8-e22551c96118	SP4557	Whitelist	Breast-AdenoCA	7	0	0	59	NA
PCAWG	SA491668	c67409b2-ac25-42a0-8543-4636ef132fe4	SP96147	Whitelist	Breast-AdenoCA	0	1	0	113	NA
PCAWG	SA40999	6d7f44df-e9f0-4542-a6d8-d14ee7804002	SP9481	Whitelist	Breast-AdenoCA	0	0	0	252	NA
PCAWG	SA68194	a6c14ebc-81a2-44f7-af87-2b7ec85e5696	SP5820	Whitelist	Breast-AdenoCA	4	0	0	579	NA
PCAWG	SA18702	07b5141f-ac79-439b-883b-b0183bbe7ff5	SP7785	Whitelist	Breast-AdenoCA	0	1	0	128	NA
PCAWG	SA82918	98bb3025-0637-4106-8621-12df7b5d662f	SP12856	Whitelist	Breast-LobularCA	4	0	0	52	NA
PCAWG	SA32297	2290b078-6a5b-4c83-9dfb-b525bbf14e4e	SP8795	Whitelist	Breast-AdenoCA	14	1	0	255	NA
PCAWG	SA38132	36d1a85e-a09b-4537-86e0-eaf1eb03aed8	SP9251	Whitelist	Breast-AdenoCA	0	1	0	475	NA
PCAWG	SA61999	15f90ef0-831b-40a3-98bd-ec226a9e8b26	SP5393	Whitelist	Breast-AdenoCA	0	1	0	97	NA
PCAWG	SA24487	74039acd-5aca-4c65-818c-3b577d295be0	SP8229	Whitelist	Breast-AdenoCA	0	1	0	156	NA
PCAWG	SA491814	b27d75ba-5989-4200-bfe9-f1b7d7cf8008	SP96163	Whitelist	Breast-AdenoCA	0	1	0	909	NA
PCAWG	SA46800	97064332-1d4f-4571-93ff-354ffe6d7df9	SP4265	Whitelist	Breast-AdenoCA	0	1	0	227	NA
PCAWG	SA491630	8e03e773-5557-4e78-889b-4710c515378f	SP2881	Whitelist	Breast-AdenoCA	56	1	0	256	NA
PCAWG	SA61440	41f140b8-72b9-4ae3-8b25-6144d9f94d0f	SP11045	Whitelist	Breast-AdenoCA	4	0	0	402	NA
PCAWG	SA61837	30dbe353-86d5-40ed-84c2-dbddf7beb17b	SP5381	Whitelist	Breast-AdenoCA	0	0	0	2	NA
PCAWG	SA492174	2b000af3-2c9d-4eaa-af3f-8101b7425c37	SP11235	Whitelist	Breast-AdenoCA	0	0	0	212	NA
PCAWG	SA78527	546b982f-60d9-43df-9761-09369afbee2d	SP6519	Whitelist	Breast-AdenoCA	2	0	0	106	NA
PCAWG	SA33508	6c8e9197-fd16-4fed-bfda-e349cab26314	SP8891	Whitelist	Breast-AdenoCA	5	0	0	172	NA
PCAWG	SA74453	eddfbfb9-3ae8-449b-b870-46062a2571c1	SP6223	Whitelist	Breast-AdenoCA	0	1	0	222	NA
PCAWG	SA45294	9032b7fe-e38a-4641-a45e-67041668adc4	SP9816	Whitelist	Breast-AdenoCA	0	1	0	455	NA
PCAWG	SA27437	418e916b-7a4e-4fab-8616-15dcec4d79f8	SP3016	Whitelist	Breast-AdenoCA	18	1	0	530	NA
PCAWG	SA46697	9ddf2119-a222-4fa5-a9f3-0bec7eeea36b	SP9930	Whitelist	Breast-AdenoCA	0	1	0	415	NA
PCAWG	SA80884	fe04d042-a4cc-4a14-8197-415ea40951aa	SP6673	Whitelist	Breast-AdenoCA	0	0	0	343	NA
PCAWG	SA22443	27f87d1e-2c32-4beb-9677-62f7a286673d	SP8085	Whitelist	Breast-AdenoCA	3	1	0	500	NA
PCAWG	SA75558	f8f749b7-547d-49fa-9da2-44eed962b6fd	SP12186	Whitelist	Breast-AdenoCA	2	1	0	137	NA
PCAWG	SA57008	73936e8b-c893-4afd-bd1f-be90c06a4869	SP5017	Whitelist	Breast-AdenoCA	15	1	0	96	NA
PCAWG	SA492027	25e4cad7-2403-4992-9cbc-433574673549	SP4593	Whitelist	Breast-AdenoCA	6	0	0	86	NA
PCAWG	SA64373	db45d81f-695c-4f99-beea-6dbec1ff47fc	SP5559	Whitelist	Breast-AdenoCA	3	1	0	202	NA
PCAWG	SA63181	467ef778-f481-44f3-9768-b9900252d2ba	SP11171	Whitelist	Breast-AdenoCA	8	1	0	361	NA
PCAWG	SA30223	7b08e810-f3c9-4155-ac11-f45a3a4f8b41	SP8660	Whitelist	Breast-AdenoCA	0	1	0	143	NA
PCAWG	SA74051	5dbf3203-ce73-41e4-bf9a-32fc856f73f5	SP12049	Whitelist	Breast-AdenoCA	0	1	0	864	NA
PCAWG	SA491600	6c65cb6d-8c50-4c7c-bc84-eeebe09fbe01	SP2801	Whitelist	Breast-AdenoCA	8	0	0	740	NA
PCAWG	SA33121	47b5d831-5287-4f62-b17a-6e5eff2e4184	SP3368	Whitelist	Breast-LobularCA	0	1	0	86	NA
PCAWG	SA40403	8691c87f-2468-44bb-a670-3dccd6da33c6	SP9433	Whitelist	Breast-AdenoCA	5	1	0	76	NA
PCAWG	SA82966	d8c6d4b8-f279-4edc-aaa3-a1cc266aec4d	SP6813	Whitelist	Breast-AdenoCA	0	1	0	463	NA
PCAWG	SA33754	110b5f05-ded7-45ec-b0f6-a941c92d77dd	SP3415	Whitelist	Breast-AdenoCA	4	1	0	460	NA
PCAWG	SA492021	aa58c09a-7799-4675-8310-d270224b163e	SP4535	Whitelist	Breast-AdenoCA	2	0	0	117	NA
PCAWG	SA20573	987528ac-437a-4eb8-a335-4f2076d5c006	SP2793	Whitelist	Breast-AdenoCA	9	0	0	763	NA
PCAWG	SA20975	13c312ec-0add-4758-ab8d-c193e2e08c6d	SP2799	Whitelist	Breast-AdenoCA	0	0	0	6	NA
PCAWG	SA62815	5b7d5767-2037-4175-aec9-886776343181	SP5448	Whitelist	Breast-AdenoCA	18	1	0	296	NA
PCAWG	SA72823	b752b444-f033-4be4-9d24-e5e80b4181af	SP11948	Whitelist	Breast-AdenoCA	0	1	0	518	NA
PCAWG	SA82372	5a535c49-d42e-43c6-9d32-dc76f28d4f0f	SP6766	Whitelist	Breast-AdenoCA	3	0	0	8	NA
PCAWG	SA71810	84c77098-03d0-4b22-afb1-797703e85c6c	SP11878	Whitelist	Breast-AdenoCA	18	0	0	194	NA
PCAWG	SA28963	4d409156-3a36-4c63-9ad6-b6af34f27b06	SP8564	Whitelist	Breast-AdenoCA	0	0	0	358	NA
PCAWG	SA37556	ddc7377d-82c3-480a-be3c-3d1da52c77d4	SP3631	Whitelist	Breast-AdenoCA	0	1	0	397	NA
PCAWG	SA53799	a85cf239-ff51-46e7-9b88-4c2cb49c66b9	SP10470	Whitelist	Breast-AdenoCA	8	1	0	936	NA
PCAWG	SA55071	207f8a42-5b05-4876-b0ae-ebfaeea27844	SP4875	Whitelist	Breast-AdenoCA	0	1	0	546	NA
PCAWG	SA32713	ea43434b-197e-48ac-ae2e-46bc7f3776de	SP8831	Whitelist	Breast-AdenoCA	0	1	0	709	NA
PCAWG	SA17443	01658141-8398-4585-9f0f-8355dd9b0604	SP7692	Whitelist	Breast-AdenoCA	2	1	0	427	NA
PCAWG	SA23417	7456abd5-303e-4e6f-bf4e-47efefc7310f	SP8157	Whitelist	Breast-AdenoCA	0	0	0	304	NA
PCAWG	SA55269	f6114c69-71a1-47d5-9b28-b0227b1872f7	SP10563	Whitelist	Breast-AdenoCA	10	0	0	453	NA
PCAWG	SA57479	0448206f-3ade-4087-b1a9-4fb2d14e1367	SP5052	Whitelist	Breast-AdenoCA	53	1	0	1222	NA
PCAWG	SA60771	74b57d2c-a83f-4798-b86b-a533975e4cc0	SP5279	Whitelist	Breast-AdenoCA	25	1	0	630	NA
PCAWG	SA34768	f69e5057-eda6-4391-ba9a-aedbf6b572da	SP8987	Whitelist	Breast-AdenoCA	2	1	0	246	NA
PCAWG	SA68015	6e839eaf-1dbb-43f5-8846-c980e05540c7	SP5808	Whitelist	Breast-AdenoCA	47	0	0	660	NA
PCAWG	SA28475	7cdbe0e8-f614-4f54-b864-fd6b39e8ef1c	SP8532	Whitelist	Breast-LobularCA	0	1	0	134	NA
PCAWG	SA492104	2da2b745-068d-408c-9163-3b3a78d4aaed	SP10635	Whitelist	Breast-AdenoCA	0	0	0	16	NA
PCAWG	SA48667	3585e133-b3c1-4d90-b5f2-2b867e0ae0ec	SP10084	Whitelist	Breast-AdenoCA	9	1	0	421	NA
PCAWG	SA84185	1c0e384f-7254-4afe-93c0-b3fc6c6a7894	SP13036	Whitelist	Breast-AdenoCA	120	1	0	177	NA
PCAWG	SA11798	e7dc7492-3a84-49c7-8dea-8f508b53dc40	SP7291	Whitelist	Breast-AdenoCA	0	0	0	49	NA
PCAWG	SA50262	9c70688d-6e43-4520-9262-eaae4e4d597d	SP4523	Whitelist	Breast-AdenoCA	3	0	0	320	NA
PCAWG	SA543057	5975deb5-00d2-4d18-b5c0-34ac9947fe11	SP117332	Whitelist	Biliary-AdenoCA	0	1	0	10	NA
PCAWG	SA543433	4ef20a13-f107-4654-adca-fc60b8f5be47	SP117556	Whitelist	Biliary-AdenoCA	4	0	0	80	NA
PCAWG	SA543590	1e2dcbcc-771c-43c5-8c8d-e0eb77cb3494	SP117655	Whitelist	Biliary-AdenoCA	28	1	0	292	NA
PCAWG	SA544047	f0e0d978-3e32-4444-a07a-26049b2594e6	SP117930	Whitelist	Biliary-AdenoCA	0	1	0	116	NA
PCAWG	SA543785	56cc8740-b132-4cbc-b513-f0b5b2305ca6	SP117775	Whitelist	Biliary-AdenoCA	3	1	0	166	NA
PCAWG	SA543550	50e3a421-9741-4cd8-911b-0f47ca518b6a	SP117627	Whitelist	Biliary-AdenoCA	1	1	0	112	NA
PCAWG	SA543762	bb65d670-0411-4fc5-a6cb-019caec1ab36	SP117759	Whitelist	Biliary-AdenoCA	18	1	0	142	NA
PCAWG	SA543206	ec399861-7a56-4ffd-8619-700b6e3a4367	SP117425	Whitelist	Biliary-AdenoCA	3	1	0	108	NA
PCAWG	SA542535	983c14b8-f35b-497b-9fd4-5e5f5f0a7aa7	SP117017	Whitelist	Biliary-AdenoCA	0	1	0	48	NA
PCAWG	SA542560	a47c2012-c13d-48ac-88b6-e09bfd50122b	SP117031	Whitelist	Biliary-AdenoCA	0	0	0	26	NA
PCAWG	SA543541	e7c90af0-4b03-453e-b44f-e07248415088	SP117621	Whitelist	Biliary-AdenoCA	0	0	0	96	NA
PCAWG	SA543685	796a8782-6d7e-47c8-b322-fcfe1dd240c8	SP117712	Whitelist	Biliary-AdenoCA	0	0	0	17	NA
PCAWG	SA534389	9ff21093-58d7-4b69-aade-c242a383ea56	SP114032	Whitelist	Cervix-SCC	0	0	0	47	NA
PCAWG	SA517715	3269608c-5dd7-452a-976a-31ac971aac2f	SP107595	Whitelist	Cervix-SCC	79	0	0	168	NA
PCAWG	SA517453	b3b3a27c-ee9a-42af-a6d1-9af5970a98b9	SP107575	Whitelist	Cervix-SCC	7	0	0	43	NA
PCAWG	SA517839	07d20658-3db4-47e7-877b-66536266edfc	SP107607	Whitelist	Cervix-SCC	0	0	0	48	NA
PCAWG	SA492657	945e6808-2887-4f32-ac32-8f9e00353bf6	SP96540	Whitelist	Cervix-SCC	6	0	0	43	NA
PCAWG	SA517802	7dc3e035-c7ae-4164-a62b-9c2460812b05	SP107603	Whitelist	Cervix-SCC	0	0	0	28	NA
PCAWG	SA534431	f658c350-fb89-4268-8a59-a07e365f4221	SP114016	Whitelist	Cervix-SCC	4	0	0	22	NA
PCAWG	SA525036	842df341-d34f-4ed6-928c-eaf15bf7f667	SP109953	Whitelist	Cervix-AdenoCA	5	0	0	36	NA
PCAWG	SA492581	7bc3209f-b349-49bf-9b3d-44ef870b586f	SP13084	Whitelist	Cervix-SCC	2	0	0	29	NA
PCAWG	SA517730	43be43cb-a367-4a74-94e4-973acafcf576	SP107640	Whitelist	Cervix-SCC	12	0	0	56	NA
PCAWG	SA534591	8be2b0f5-7bad-4720-b13c-e95b32bdb933	SP114020	Whitelist	Cervix-SCC	0	0	0	138	NA
PCAWG	SA84489	06dad93a-4b67-49b3-8fa5-f2546e22bae7	SP13078	Whitelist	Cervix-SCC	36	0	0	117	NA
PCAWG	SA84360	14b8bbf2-310b-459b-b52d-a7ef510ce1cf	SP13072	Whitelist	Cervix-SCC	2	0	0	58	NA
PCAWG	SA524966	0d31a44f-1fc5-43a2-9633-36c4e650d3d2	SP109941	Whitelist	Cervix-SCC	4	0	0	14	NA
PCAWG	SA517856	b9d1a64e-d445-4174-a5b4-76dd6ea69419	SP107650	Whitelist	Cervix-AdenoCA	0	0	0	44	NA
PCAWG	SA525054	801e67c8-c506-410a-bdf0-856a66e974f4	SP109957	Whitelist	Cervix-SCC	16	0	0	177	NA
PCAWG	SA84896	e07991a4-0901-4ed1-8704-aa376565d862	SP13242	Whitelist	Cervix-SCC	0	0	0	48	NA
PCAWG	SA84668	047f9e4d-86b5-4943-aef5-68199bf29e8c	SP13206	Whitelist	Cervix-SCC	4	0	0	63	NA
PCAWG	SA517532	a67f4531-99ef-43df-82f5-f6abc4b11826	SP107624	Whitelist	Cervix-SCC	0	0	0	63	NA
PCAWG	SA524949	0f6b355e-3898-4be6-be97-da0c3840a4ed	SP109801	Whitelist	Cervix-SCC	41	0	0	38	NA
PCAWG	SA86108	dc505248-ed04-4f77-a7c6-3fefbc5df27b	SP13278	Whitelist	Lymph-CLL	0	0	0	5	NA
PCAWG	SA542383	04b570c2-3224-4e9b-81cc-089b4a7ff07a	SP13291	Whitelist	Lymph-CLL	0	0	0	6	NA
PCAWG	SA542167	21e7e43e-f9b1-4351-a6d9-b9cd06d15f68	SP116732	Whitelist	Lymph-CLL	0	0	0	6	NA
PCAWG	SA86131	15563a10-47a8-401d-a507-2c7101f7ae60	SP13293	Whitelist	Lymph-CLL	0	0	0	5	NA
PCAWG	SA542169	3e8a2c90-e747-4a22-bc9e-0b062479fec2	SP116734	Whitelist	Lymph-CLL	0	0	0	3	NA
PCAWG	SA538977	a7e1deb7-2e3d-4e36-90c7-9cae34cdcfb3	SP115060	Whitelist	Lymph-CLL	0	0	0	2	NA
PCAWG	SA542387	66b4a1f3-480f-4050-96ac-920c1c080864	SP13379	Whitelist	Lymph-CLL	0	0	0	3	NA
PCAWG	SA542171	bcd52bcb-6e35-4220-9775-96dabff926b4	SP116736	Whitelist	Lymph-CLL	0	0	0	0	NA
PCAWG	SA538980	39a5d94d-e8c8-4057-be96-362ffbafb94d	SP115064	Whitelist	Lymph-CLL	0	0	0	2	NA
PCAWG	SA542173	14cbcbb1-028b-471a-bb4f-8b29cfa5e4eb	SP116738	Whitelist	Lymph-CLL	0	0	0	4	NA
PCAWG	SA86680	4808f9e1-452d-45eb-9b87-2f87c67d3452	SP96882	Whitelist	Lymph-CLL	0	0	0	31	NA
PCAWG	SA86726	fa9996c3-b874-4424-a5a6-f1c7c0f42b9b	SP96888	Whitelist	Lymph-CLL	0	0	0	3	NA
PCAWG	SA542384	7b296706-b535-45a0-9a8e-4a34a8c33bb5	SP13297	Whitelist	Lymph-CLL	0	0	0	7	NA
PCAWG	SA542175	ffa976f0-aa60-4867-842e-361afa7d68ac	SP116740	Whitelist	Lymph-CLL	0	0	0	6	NA
PCAWG	SA86768	1de83d45-8492-4b83-9055-a9f43b823f91	SP13399	Whitelist	Lymph-CLL	0	0	0	2	NA
PCAWG	SA86239	278b2498-1d64-493b-ac43-3489ec86f313	SP13299	Whitelist	Lymph-CLL	0	0	0	82	NA
PCAWG	SA538983	9c730cfb-3fd6-428a-a0a4-c061ca5db06c	SP115070	Whitelist	Lymph-CLL	0	0	0	8	NA
PCAWG	SA542179	50f4d836-79a9-4bc7-a63a-7aa29e41d418	SP116744	Whitelist	Lymph-CLL	0	1	0	5	NA
PCAWG	SA542181	d1be624b-eb76-4ce3-a6ba-ffc5b23953d3	SP116746	Whitelist	Lymph-CLL	0	0	0	2	NA
PCAWG	SA85244	140d6ef7-0217-4d16-9add-215d0d14ba06	SP13421	Whitelist	Lymph-CLL	0	0	0	2	NA
PCAWG	SA85298	367fdef3-d7af-4996-932f-cc5087e843dc	SP13433	Whitelist	Lymph-CLL	0	0	0	7	NA
PCAWG	SA85340	ad92f17f-11e6-49bd-9835-6b2f47053485	SP13442	Whitelist	Lymph-CLL	0	0	0	3	NA
PCAWG	SA542183	99e7016a-c3c1-431c-8838-beb78a3cc017	SP116748	Whitelist	Lymph-CLL	0	0	0	9	NA
PCAWG	SA542382	1157a548-6770-4c89-a84c-bcf6f0e96ea8	SP13279	Whitelist	Lymph-CLL	0	0	0	8	NA
PCAWG	SA86276	26c301a6-a597-4c24-9f6c-2293e5ae41c7	SP13307	Whitelist	Lymph-CLL	0	0	0	8	NA
PCAWG	SA86302	c569b867-dadd-4591-af17-7e9b74699561	SP13311	Whitelist	Lymph-CLL	0	0	0	5	NA
PCAWG	SA542185	6cfce053-bfd6-4ca0-b74b-b2e4549e4f1f	SP116750	Whitelist	Lymph-CLL	0	0	0	5	NA
PCAWG	SA542385	537cccf2-fb25-448b-813e-ca5d5642b910	SP13315	Whitelist	Lymph-CLL	0	0	0	0	NA
PCAWG	SA542386	8fa9575b-b2c9-4bd7-8da1-3c2cdf0e39f6	SP13317	Whitelist	Lymph-CLL	0	0	0	1	NA
PCAWG	SA86314	def5526a-774a-4704-bb24-10c4e713649a	SP13319	Whitelist	Lymph-CLL	0	0	0	0	NA
PCAWG	SA542389	4b91ece6-c9b2-4889-b18c-c63eb58eb061	SP13478	Whitelist	Lymph-CLL	0	0	0	1	NA
PCAWG	SA85506	2a7f6aac-8f94-4815-8b94-0ea7db71135c	SP13481	Whitelist	Lymph-CLL	0	0	0	5	NA
PCAWG	SA85535	1193a9c4-5aab-4cd7-a690-60c96bd1172d	SP13487	Whitelist	Lymph-CLL	0	0	0	3	NA
PCAWG	SA538985	22cd3875-a123-4f0d-8cd1-371958208ad6	SP115073	Whitelist	Lymph-CLL	0	0	0	8	NA
PCAWG	SA85553	d5423a93-0a72-43cf-a7ae-9011f47553c7	SP13490	Whitelist	Lymph-CLL	0	0	0	8	NA
PCAWG	SA542187	5f53bcda-2fd3-4574-9cc2-5efe353372b2	SP116752	Whitelist	Lymph-CLL	0	1	0	5	NA
PCAWG	SA86119	e1f0c565-6ed3-4e42-bc3e-c7b0003e837a	SP13280	Whitelist	Lymph-CLL	0	0	0	1	NA
PCAWG	SA86338	3f72f750-5666-44e7-acaf-a912d89475be	SP13323	Whitelist	Lymph-CLL	0	0	0	4	NA
PCAWG	SA542391	c642b9cc-bdb1-4796-9692-8be92398be17	SP13509	Whitelist	Lymph-CLL	0	0	0	3	NA
PCAWG	SA542392	05da3161-1444-4188-914d-19762de3a443	SP13514	Whitelist	Lymph-CLL	0	0	0	2	NA
PCAWG	SA542393	c9f87f0d-4967-4be2-8b92-a20f1980ea22	SP13539	Whitelist	Lymph-CLL	0	0	0	7	NA
PCAWG	SA86347	aeeb01b4-790e-4929-bd59-6aad837603b1	SP13325	Whitelist	Lymph-CLL	0	0	0	2	NA
PCAWG	SA86359	fb74cca4-ac9c-4be0-80e3-e71592f96aae	SP13327	Whitelist	Lymph-CLL	0	1	0	8	NA
PCAWG	SA542394	a83e247a-8f65-4be4-9c6e-a72c4abffae8	SP13594	Whitelist	Lymph-CLL	0	0	0	4	NA
PCAWG	SA542189	91397d9c-3120-407f-8847-74b356943469	SP116754	Whitelist	Lymph-CLL	0	0	0	9	NA
PCAWG	SA538992	616ff577-c5c3-432e-a857-f29901de119c	SP115085	Whitelist	Lymph-CLL	0	0	0	7	NA
PCAWG	SA542395	c00d925a-ca4d-4561-a8f2-d4542f218086	SP13619	Whitelist	Lymph-CLL	0	0	0	8	NA
PCAWG	SA538995	767517f2-f94c-44bb-9af6-36b662b166ef	SP115089	Whitelist	Lymph-CLL	0	0	0	1	NA
PCAWG	SA542396	ca49fdb1-d55a-427c-9819-90980dcd956f	SP13624	Whitelist	Lymph-CLL	0	0	0	4	NA
PCAWG	SA538998	513bafce-375c-49b0-ae75-6c607abd05d8	SP115093	Whitelist	Lymph-CLL	0	0	0	8	NA
PCAWG	SA539000	a1724132-f95c-4622-8987-fe3183b9dce3	SP115097	Whitelist	Lymph-CLL	0	0	0	5	NA
PCAWG	SA86383	55c82198-5be6-4cc5-b5b3-b707af234107	SP13331	Whitelist	Lymph-CLL	0	0	0	7	NA
PCAWG	SA539002	f1fdacf3-2bb5-400c-895d-ec7f472fa0d4	SP115099	Whitelist	Lymph-CLL	0	0	0	3	NA
PCAWG	SA86126	19cd4360-8392-4bc2-ae88-fdc1335d886b	SP13281	Whitelist	Lymph-CLL	0	0	0	3	NA
PCAWG	SA539004	631eedb3-dbd1-4606-90e1-ea91b9a77a5a	SP115102	Whitelist	Lymph-CLL	0	1	0	4	NA
PCAWG	SA86450	7d52a9e7-b5a9-4519-96fd-e8be42a7890c	SP13339	Whitelist	Lymph-CLL	0	0	0	2	NA
PCAWG	SA539006	dabdd983-a819-410e-bfb8-5c66a66cf5ab	SP115105	Whitelist	Lymph-CLL	0	0	0	4	NA
PCAWG	SA542191	de99a4de-e916-4572-ac9e-73e341827229	SP116756	Whitelist	Lymph-CLL	0	0	0	3	NA
PCAWG	SA542193	8c4038b6-c02a-46db-9514-c13b88d9bf48	SP116758	Whitelist	Lymph-CLL	0	0	0	4	NA
PCAWG	SA539008	5b4b2312-acb5-4329-8d46-7f93213e3daf	SP115108	Whitelist	Lymph-CLL	0	0	0	7	NA
PCAWG	SA86476	eba6d269-27f8-4e50-b59a-5d639bdd5cff	SP13347	Whitelist	Lymph-CLL	0	0	0	17	NA
PCAWG	SA86170	4b7a704b-e516-4275-be11-45cc935237e2	SP13283	Whitelist	Lymph-CLL	0	0	0	6	NA
PCAWG	SA542195	c459dba5-b27c-46f0-b5b8-c62d597a0542	SP116760	Whitelist	Lymph-CLL	0	0	0	10	NA
PCAWG	SA539010	c13d7ee5-2bf0-43e4-9cd3-9326ed9355cf	SP115111	Whitelist	Lymph-CLL	0	0	0	5	NA
PCAWG	SA538975	a9d055c6-6c53-4e85-8270-34883a1342a9	SP115057	Whitelist	Lymph-CLL	0	0	0	4	NA
PCAWG	SA542199	f266899a-1dab-4226-a965-bc1327c64080	SP116764	Whitelist	Lymph-CLL	0	1	0	6	NA
PCAWG	SA542163	4b8c6b0c-0d0c-4834-a2f3-691e0919b902	SP116728	Whitelist	Lymph-CLL	0	0	0	5	NA
PCAWG	SA542201	915cbb43-9e00-433d-818f-531011bea57e	SP116766	Whitelist	Lymph-CLL	0	1	0	11	NA
PCAWG	SA86182	a9a240f3-d237-4bb8-b968-e4a3cc7c2633	SP96834	Whitelist	Lymph-CLL	0	0	0	6	NA
PCAWG	SA542203	ac23a8d2-ac42-4031-9dd4-9b56baeb246e	SP116768	Whitelist	Lymph-CLL	0	0	0	6	NA
PCAWG	SA86545	3de261ea-6478-4f96-8ca1-30be130e945f	SP13359	Whitelist	Lymph-CLL	0	0	0	5	NA
PCAWG	SA86551	132f7f2a-b902-4343-aa08-cf6a7af10b9a	SP13361	Whitelist	Lymph-CLL	0	0	0	3	NA
PCAWG	SA539012	0b6cd7df-6970-4d60-b7b5-85002a7d8781	SP115114	Whitelist	Lymph-CLL	0	0	0	10	NA
PCAWG	SA542205	3ee54a3c-69ba-479a-b1fe-79917e1b6dd5	SP116770	Whitelist	Lymph-CLL	0	0	0	9	NA
PCAWG	SA542207	f5c8f98a-c34a-49e8-a655-d8f29487b55c	SP116772	Whitelist	Lymph-CLL	0	0	0	5	NA
PCAWG	SA539014	08f7812b-0d74-42ba-985b-d0a027e8a80c	SP115117	Whitelist	Lymph-CLL	0	0	0	3	NA
PCAWG	SA542397	7f7e007e-4b06-4328-b116-6dcdb2ad8181	SP13671	Whitelist	Lymph-CLL	0	0	0	5	NA
PCAWG	SA539019	6ea6b5e4-cdc4-4e3a-bde2-8089d2a4d7eb	SP115125	Whitelist	Lymph-CLL	0	0	0	5	NA
PCAWG	SA85710	1bdfaa8a-1b7e-4251-b135-ce5e4568371b	SP13677	Whitelist	Lymph-CLL	0	0	0	4	NA
PCAWG	SA539021	90de4296-0223-4b9f-8abb-6db278bfc932	SP115128	Whitelist	Lymph-CLL	0	0	0	0	NA
PCAWG	SA539023	9e99b8d9-6f0d-4fe0-9c1e-d286c0714909	SP115131	Whitelist	Lymph-CLL	0	0	0	7	NA
PCAWG	SA85722	873ed251-fa44-465f-99e0-c90a42ea13d9	SP13683	Whitelist	Lymph-CLL	2	0	0	6	NA
PCAWG	SA542209	d88296ac-bb0d-47ab-9051-6c358f0af780	SP116774	Whitelist	Lymph-CLL	0	0	0	5	NA
PCAWG	SA542211	870e7aa5-a9c2-4c4e-afa8-36bb3bdc4eee	SP116776	Whitelist	Lymph-CLL	0	0	0	7	NA
PCAWG	SA86569	ea4a5ca7-86f9-47c7-81be-0c2c669a999f	SP13363	Whitelist	Lymph-CLL	0	0	0	6	NA
PCAWG	SA542215	2df17728-33e8-45ab-833b-ef68a5482daa	SP116780	Whitelist	Lymph-CLL	0	0	0	5	NA
PCAWG	SA86575	ef3b454c-b2cf-4f68-a2ab-733620b6714e	SP13365	Whitelist	Lymph-CLL	0	0	0	4	NA
PCAWG	SA542217	8cce153d-953d-40c5-976b-60f6a143608c	SP116782	Whitelist	Lymph-CLL	0	0	0	6	NA
PCAWG	SA542165	ebc1a26b-9582-4756-acd5-b02d1152319d	SP116730	Whitelist	Lymph-CLL	0	0	0	1	NA
PCAWG	SA86594	43d630aa-3890-401c-bf56-e3a9f325734f	SP13367	Whitelist	Lymph-CLL	0	0	0	4	NA
PCAWG	SA542220	f903cfe2-c082-1bf6-e040-11ac0d4809f7	SP116818	Whitelist	Myeloid-MPN	0	0	0	0	NA
PCAWG	SA542221	f90d51f8-3bc4-2e66-e040-11ac0d484d19	SP116819	Whitelist	Myeloid-MPN	0	0	0	0	NA
PCAWG	SA542222	f8f7f274-dd98-3bb0-e040-11ac0c483fcd	SP116820	Whitelist	Myeloid-MPN	0	0	0	0	NA
PCAWG	SA542225	f938b6f4-a457-c624-e040-11ac0c486fad	SP116824	Whitelist	Myeloid-MPN	0	0	0	0	NA
PCAWG	SA542224	f92b2c52-ed64-4594-e040-11ac0d48425c	SP116823	Whitelist	Myeloid-MPN	0	0	0	0	NA
PCAWG	SA542226	f91faa2e-ea53-bef4-e040-11ac0d485f5d	SP116826	Whitelist	Myeloid-MPN	0	0	0	0	NA
PCAWG	SA542232	f8e61a02-938b-9428-e040-11ac0d481b6c	SP116834	Whitelist	Myeloid-AML,Myeloid-MPN	0	0	0	0	NA
PCAWG	SA542233	f8f0136b-09ec-d079-e040-11ac0c4842e7	SP116835	Whitelist	Myeloid-AML,Myeloid-MPN	0	0	0	2	NA
PCAWG	SA542235	f9052bfc-94a0-cb29-e040-11ac0c48284a	SP116837	Whitelist	Myeloid-AML,Myeloid-MPN	0	0	0	0	NA
PCAWG	SA542236	f90f8204-4d65-04fa-e040-11ac0c4841bb	SP116839	Whitelist	Myeloid-AML,Myeloid-MPN	0	0	0	0	NA
PCAWG	SA542242	f92268fe-7a92-51e8-e040-11ac0d48733a	SP116848	Whitelist	Myeloid-MPN	0	0	0	0	NA
PCAWG	SA542241	f92c8821-daba-3727-e040-11ac0d480224	SP116846	Whitelist	Myeloid-MPN	0	0	0	1	NA
PCAWG	SA542245	f8f024e5-7096-3047-e040-11ac0d481c0f	SP116852	Whitelist	Myeloid-MPN	0	0	0	1	NA
PCAWG	SA542246	f8e61a02-6e5e-c8e2-e040-11ac0d481b70	SP116853	Whitelist	Myeloid-MPN	0	0	0	0	NA
PCAWG	SA542244	f942b732-7c0b-7ec6-e040-11ac0c483f86	SP116851	Whitelist	Myeloid-MPN	0	0	0	0	NA
PCAWG	SA542248	f90dbdbf-f8cd-e0d8-e040-11ac0c482576	SP116856	Whitelist	Myeloid-MPN	0	0	0	1	NA
PCAWG	SA542249	f9031d03-def1-24b4-e040-11ac0c486570	SP116857	Whitelist	Myeloid-MPN	0	0	0	1	NA
PCAWG	SA542251	f920ef57-c942-d2e1-e040-11ac0d481706	SP116860	Whitelist	Myeloid-MPN	0	0	0	0	NA
PCAWG	SA542252	f92a78d1-90ff-70c8-e040-11ac0d485eca	SP116862	Whitelist	Myeloid-MPN	0	0	0	1	NA
PCAWG	SA542255	f8e61a02-8fbe-a9af-e040-11ac0d481b64	SP116868	Whitelist	Myeloid-AML,Myeloid-MDS	0	0	0	3	NA
PCAWG	SA542254	f93f4445-6f19-403c-e040-11ac0d48556f	SP116866	Whitelist	Myeloid-AML,Myeloid-MDS	0	0	0	0	NA
PCAWG	SA542228	f8fb791c-08b4-b6e1-e040-11ac0d4868f3	SP116829	Whitelist	Myeloid-MPN	0	1	0	0	NA
PCAWG	SA542229	f8e61a02-8c9e-aaee-e040-11ac0d481b6a	SP116830	Whitelist	Myeloid-MPN	0	0	0	2	NA
PCAWG	SA542257	f8f61e36-b934-9410-e040-11ac0c4804cc	SP116871	Whitelist	Myeloid-MPN	0	0	0	0	NA
PCAWG	SA542258	f9012277-55c4-2486-e040-11ac0c48236f	SP116872	Whitelist	Myeloid-MPN	0	0	0	0	NA
PCAWG	SA542261	f9116dda-19f4-9e1b-e040-11ac0c4872b8	SP116878	Whitelist	Myeloid-MPN	0	0	0	2	NA
PCAWG	SA542260	f91a9af2-7909-099e-e040-11ac0c484205	SP116876	Whitelist	Myeloid-MPN	0	0	0	0	NA
PCAWG	SA542265	f8e61a02-92b1-947e-e040-11ac0d481b68	SP116885	Whitelist	Myeloid-AML,Myeloid-MPN	0	1	0	1	NA
PCAWG	SA542263	f939f757-a415-ad44-e040-11ac0d4868e5	SP116881	Whitelist	Myeloid-AML,Myeloid-MPN	0	0	0	0	NA
PCAWG	SA542268	f8f9d9b8-abdd-1afb-e040-11ac0d480523	SP116889	Whitelist	Myeloid-MPN	0	0	0	68	NA
PCAWG	SA542267	f9039bd6-8fa6-37cb-e040-11ac0d486d06	SP116888	Whitelist	Myeloid-MPN	0	0	0	0	NA
PCAWG	SA542270	f920200e-f349-3730-e040-11ac0d4825cc	SP116891	Whitelist	Myeloid-MPN	0	0	0	1	NA
PCAWG	SA542271	f91661d6-a2b5-fac2-e040-11ac0d4852fd	SP116893	Whitelist	Myeloid-MPN	0	0	0	3	NA
PCAWG	SA542274	f92b8fda-350b-17d5-e040-11ac0c480ce8	SP116897	Whitelist	Myeloid-MPN	0	0	0	0	NA
PCAWG	SA542273	f937fc8b-6fa7-12fd-e040-11ac0d4850f9	SP116896	Whitelist	Myeloid-MPN	0	0	0	1	NA
PCAWG	SA542276	f8e61a02-8c03-ad45-e040-11ac0d481b62	SP116901	Whitelist	Myeloid-MPN	0	0	0	0	NA
PCAWG	SA542277	f8f0a423-1a3e-4fcc-e040-11ac0c481cb6	SP116902	Whitelist	Myeloid-MPN	0	0	0	0	NA
PCAWG	SA542279	f901c7f7-891e-8ec1-e040-11ac0c480829	SP116904	Whitelist	Myeloid-MPN	0	0	0	0	NA
PCAWG	SA542280	f90b298a-0546-6c36-e040-11ac0c487a0b	SP116905	Whitelist	Myeloid-MPN	0	0	0	0	NA
PCAWG	SA542283	f925f24b-bffd-89ab-e040-11ac0d48682f	SP116910	Whitelist	Myeloid-MPN	0	0	0	4	NA
PCAWG	SA542282	f91bde65-233d-2218-e040-11ac0c480a33	SP116909	Whitelist	Myeloid-MPN	0	0	0	0	NA
PCAWG	SA542286	f93c9e35-c76c-2b59-e040-11ac0d485dee	SP116915	Whitelist	Myeloid-MPN	0	0	0	0	NA
PCAWG	SA542285	f8e61a06-42fa-e42c-e040-11ac0d481b72	SP116913	Whitelist	Myeloid-MPN	0	0	0	0	NA
PCAWG	SA542289	f940cea2-7e79-e422-e040-11ac0d483224	SP116919	Whitelist	Myeloid-AML	0	0	0	0	NA
PCAWG	SA542292	f8fae6e5-93b5-7233-e040-11ac0c4830e7	SP116923	Whitelist	Myeloid-MPN	0	0	0	0	NA
PCAWG	SA542290	f8efc19a-1e4b-e1b0-e040-11ac0c48104e	SP116920	Whitelist	Myeloid-MPN	0	0	0	0	NA
PCAWG	SA542293	f9101872-d864-c508-e040-11ac0c4818b5	SP116925	Whitelist	Myeloid-MPN	0	0	0	3	NA
PCAWG	SA542295	f91ba748-5a05-e738-e040-11ac0c486a08	SP116927	Whitelist	Myeloid-MPN	0	0	0	2	NA
PCAWG	SA542296	f92fde51-6a19-6641-e040-11ac0c484074	SP116784	Whitelist	Myeloid-MPN	0	0	0	0	NA
PCAWG	SA542298	f93dd46d-4611-e84e-e040-11ac0c483323	SP116786	Whitelist	Myeloid-MPN	0	0	0	0	NA
PCAWG	SA542301	f8f07989-2e2e-30f3-e040-11ac0d484490	SP116789	Whitelist	Myeloid-AML,Myeloid-MPN	0	0	0	0	NA
PCAWG	SA542300	f8e61a02-90ec-96fd-e040-11ac0d481b5e	SP116788	Whitelist	Myeloid-AML,Myeloid-MPN	0	0	0	1	NA
PCAWG	SA542302	f90a074e-d82f-f6bb-e040-11ac0d487334	SP116791	Whitelist	Myeloid-MDS	0	0	0	0	NA
PCAWG	SA542304	f901353f-fdeb-5a55-e040-11ac0c482e89	SP116794	Whitelist	Myeloid-MDS	0	0	0	0	NA
PCAWG	SA542307	f926087f-0bec-1316-e040-11ac0c480a58	SP116797	Whitelist	Myeloid-MPN	0	0	0	0	NA
PCAWG	SA542305	f91d1645-9b68-edbb-e040-11ac0c4854d8	SP116795	Whitelist	Myeloid-MPN	0	0	0	0	NA
PCAWG	SA542311	f8e61a02-909d-a906-e040-11ac0d481b6e	SP116802	Whitelist	Myeloid-AML,Myeloid-MPN	0	0	0	0	NA
PCAWG	SA542308	f8efa5ad-3a4d-39d6-e040-11ac0c480132	SP116799	Whitelist	Myeloid-AML,Myeloid-MPN	2	0	0	0	NA
PCAWG	SA542314	f9020478-c741-6776-e040-11ac0d481228	SP116806	Whitelist	Myeloid-MPN	0	0	0	1	NA
PCAWG	SA542312	f90cab09-6797-eccb-e040-11ac0d486aa3	SP116804	Whitelist	Myeloid-MPN	0	0	0	1	NA
PCAWG	SA542318	f93abbbf-5e13-9b85-e040-11ac0d485718	SP116812	Whitelist	Myeloid-AML,Myeloid-MPN	0	0	0	0	NA
PCAWG	SA542320	f8e61a02-654c-c226-e040-11ac0d481b60	SP116815	Whitelist	Myeloid-AML,Myeloid-MPN	0	0	0	2	NA
PCAWG	SA560617	bd403458-5154-488b-931a-a7e737a6bf8c	SP127640	Whitelist	Lymph-BNHL	0	0	0	9	NA
PCAWG	SA560602	fa676301-902f-473f-8313-5bff34ae549a	SP127632	Whitelist	Lymph-BNHL	0	0	0	54	NA
PCAWG	SA560593	aa847c3d-d3a7-46aa-a81b-db5099a458fb	SP127628	Whitelist	Lymph-BNHL	0	0	0	8	NA
PCAWG	SA560612	e89e9c69-ffcd-4a4c-818d-1dee43ddc76a	SP127638	Whitelist	Lymph-BNHL	0	1	0	112	NA
PCAWG	SA560609	a29278af-7ecf-403e-b6a9-623ea7879d05	SP127636	Whitelist	Lymph-BNHL	0	0	0	26	NA
PCAWG	SA560605	897a4500-6fb8-4e81-aa07-021a26d632fb	SP127634	Whitelist	Lymph-BNHL	0	0	0	194	NA
PCAWG	SA560599	1b1780d5-06da-40ee-9e15-02631a68027b	SP127630	Whitelist	Lymph-BNHL	0	0	0	67	NA
PCAWG	SA130901	f601cf2f-081f-484d-ab0e-21a8ec8d3770	SP23431	Whitelist	Prost-AdenoCA	0	0	0	10	NA
PCAWG	SA130872	6fe135ef-54b4-4941-9bb9-872dc4d18d9f	SP23467	Whitelist	Prost-AdenoCA	0	0	0	11	NA
PCAWG	SA130876	1f04210a-0c2e-4bb8-ac8e-86198e5f1d34	SP23471	Whitelist	Prost-AdenoCA	0	0	0	27	NA
PCAWG	SA541742	d74be531-b0fd-42c3-954e-4a4f7eef922a	SP116221	Whitelist	Prost-AdenoCA	0	0	0	6	NA
PCAWG	SA130880	3e7a30e6-2202-40bd-bfc1-0383604050da	SP23475	Whitelist	Prost-AdenoCA	0	0	0	16	NA
PCAWG	SA541744	b4aea804-fc6e-4d58-906f-f3a932ca9dc5	SP116222	Whitelist	Prost-AdenoCA	0	0	0	27	NA
PCAWG	SA130882	edeea137-080d-42d3-a0ce-5cfe0d4a68e7	SP23477	Whitelist	Prost-AdenoCA	0	0	0	52	NA
PCAWG	SA130884	de4faf55-1bcf-427f-b019-829bb4b64ff1	SP23479	Whitelist	Prost-AdenoCA	0	0	0	46	NA
PCAWG	SA541747	e6772001-dffc-4fb4-86e9-6c395edd176d	SP116223	Whitelist	Prost-AdenoCA	0	0	0	40	NA
PCAWG	SA130886	8930735a-4eb4-4489-8513-d4b600c316ab	SP23481	Whitelist	Prost-AdenoCA	0	0	0	8	NA
PCAWG	SA541749	54319e3d-c28f-4ba1-9c87-299d303e4de3	SP116224	Whitelist	Prost-AdenoCA	0	0	0	23	NA
PCAWG	SA130888	b0c61486-b061-4b6b-ac02-130a3ea0b080	SP23483	Whitelist	Prost-AdenoCA	0	0	0	0	NA
PCAWG	SA541751	cd29af7e-d670-4d8e-83e2-da6e52abda71	SP116225	Whitelist	Prost-AdenoCA	0	0	0	15	NA
PCAWG	SA541727	c3cb64b3-842b-4b42-8c42-020a0206eb06	SP116247	Whitelist	Prost-AdenoCA	0	0	0	55	NA
PCAWG	SA541728	74db46a8-a499-4951-af33-1d53b7d1c9b4	SP116248	Whitelist	Prost-AdenoCA	0	0	0	8	NA
PCAWG	SA541753	4508ce0a-5a2e-4502-98e9-2fd76c4eebef	SP116226	Whitelist	Prost-AdenoCA	0	0	0	5	NA
PCAWG	SA541755	41c565a9-d44a-447f-85c0-98f23bfee1b3	SP116227	Whitelist	Prost-AdenoCA	0	0	0	90	NA
PCAWG	SA130905	ad007b59-46f6-48b9-958a-2b9d28cca3b7	SP23439	Whitelist	Prost-AdenoCA	0	0	0	34	NA
PCAWG	SA541757	b3f1d232-4392-4258-9256-d38ff4b59f94	SP116228	Whitelist	Prost-AdenoCA	0	0	0	116	NA
PCAWG	SA541759	ec16d1f5-f8a9-4c19-8cce-92f6ea9eb3f7	SP116229	Whitelist	Prost-AdenoCA	0	1	0	54	NA
PCAWG	SA541763	f921b592-fa4d-49f7-b773-81a0e903aaed	SP116231	Whitelist	Prost-AdenoCA	4	0	0	31	NA
PCAWG	SA541731	62ea1264-47b6-4a6b-9fa6-779837f8e905	SP116251	Whitelist	Prost-AdenoCA	4	0	0	23	NA
PCAWG	SA541730	fd163b56-1c2d-4e63-9fad-ba3221ae274b	SP116250	Whitelist	Prost-AdenoCA	0	0	0	1	NA
PCAWG	SA541732	f1d73c2f-3d7d-4a0f-871b-b3bf76d865dc	SP116252	Whitelist	Prost-AdenoCA	0	0	0	12	NA
PCAWG	SA541733	84aa2983-714b-49fd-af93-f18ed4d6a6cb	SP116253	Whitelist	Prost-AdenoCA	0	0	0	12	NA
PCAWG	SA541729	5df0aab4-0be2-4da3-a4b7-a10fca09a4ba	SP116249	Whitelist	Prost-AdenoCA	0	0	0	0	NA
PCAWG	SA541765	5fe8a231-bbac-4f91-a47a-0de4fee752d3	SP116232	Whitelist	Prost-AdenoCA	0	0	0	1	NA
PCAWG	SA541736	3b8ab548-6669-4142-9612-cafded0d7a23	SP116255	Whitelist	Prost-AdenoCA	11	0	0	97	NA
PCAWG	SA541734	052015bc-8c24-467c-8ff7-9e0dc4ad39fd	SP116254	Whitelist	Prost-AdenoCA	3	0	0	131	NA
PCAWG	SA541738	089be98d-c3c9-4fb4-aef2-7a8578a91d51	SP116256	Whitelist	Prost-AdenoCA	6	0	0	110	NA
PCAWG	SA541767	95730d8b-327a-402c-a8bf-d71370f777a7	SP116233	Whitelist	Prost-AdenoCA	0	0	0	107	NA
PCAWG	SA541739	9cdb1905-8b0f-48bd-ba37-11e7ac9646a0	SP116257	Whitelist	Prost-AdenoCA	0	0	0	88	NA
PCAWG	SA541740	1558629a-770a-4dcb-b0bf-9a8bcea9d80b	SP116258	Whitelist	Prost-AdenoCA	6	0	0	114	NA
PCAWG	SA541746	b0f3087b-6f9c-47e9-b487-6726af1cb90b	SP116262	Whitelist	Prost-AdenoCA	0	0	0	3	NA
PCAWG	SA541748	6ff16b0d-5966-4119-9bec-c9ebff804a37	SP116263	Whitelist	Prost-AdenoCA	0	0	0	17	NA
PCAWG	SA541741	122bf0a9-8052-49da-a9d7-0e5de9ab7032	SP116259	Whitelist	Prost-AdenoCA	0	0	0	19	NA
PCAWG	SA541745	1bd47e40-d708-4ca2-b4b3-eb8d996c916b	SP116261	Whitelist	Prost-AdenoCA	0	0	0	5	NA
PCAWG	SA541743	4c755527-3b5d-4d36-822d-990aa1003d6a	SP116260	Whitelist	Prost-AdenoCA	0	0	0	20	NA
PCAWG	SA541754	280a069c-38e5-4300-a15c-2612301b70e3	SP116266	Whitelist	Prost-AdenoCA	2	0	0	88	NA
PCAWG	SA541760	2f79fe89-9d24-4fbe-ba5b-0ff6c3c4d663	SP116269	Whitelist	Prost-AdenoCA	0	0	0	109	NA
PCAWG	SA541758	1d6c9181-a02f-4c35-85b3-65dc5808f50e	SP116268	Whitelist	Prost-AdenoCA	0	0	0	48	NA
PCAWG	SA541750	2b54d668-7585-4bf4-9fdd-aea3c5cd4fa4	SP116264	Whitelist	Prost-AdenoCA	2	0	0	143	NA
PCAWG	SA541752	7d6fb1a7-7742-4b8c-9903-abff706240b5	SP116265	Whitelist	Prost-AdenoCA	2	0	0	221	NA
PCAWG	SA541756	7e10e325-16d2-42df-b957-df4d3a9477d0	SP116267	Whitelist	Prost-AdenoCA	0	0	0	98	NA
PCAWG	SA541762	9b75735b-705d-4ebf-92a0-fbb190b95285	SP116270	Whitelist	Prost-AdenoCA	2	0	0	8	NA
PCAWG	SA541772	339a2c94-55c9-4113-a706-b0971fa2784f	SP116275	Whitelist	Prost-AdenoCA	0	0	0	52	NA
PCAWG	SA541766	63faa59e-6649-412e-823a-338d0662ec72	SP116272	Whitelist	Prost-AdenoCA	0	0	0	25	NA
PCAWG	SA541764	db37739d-af50-4e63-9147-1a7d25630ac6	SP116271	Whitelist	Prost-AdenoCA	0	0	0	8	NA
PCAWG	SA541770	0bd3a230-531e-44aa-9999-b8ed8da0176b	SP116274	Whitelist	Prost-AdenoCA	0	0	0	50	NA
PCAWG	SA130907	4b44b313-6f74-4233-bec4-7e41c91c77f1	SP23443	Whitelist	Prost-AdenoCA	0	0	0	57	NA
PCAWG	SA541776	f3720205-dc76-4101-8a56-72043fc896b5	SP116278	Whitelist	Prost-AdenoCA	0	0	0	0	NA
PCAWG	SA541774	7a86abdc-d554-43bd-ad47-22d439c930ef	SP116276	Whitelist	Prost-AdenoCA	0	0	0	0	NA
PCAWG	SA541778	51adf6cf-f422-4d7e-aa46-cc9bf0ef8693	SP116280	Whitelist	Prost-AdenoCA	6	1	0	131	NA
PCAWG	SA541780	6d0851ba-271a-408f-bcc3-c104b452c9e5	SP116282	Whitelist	Prost-AdenoCA	5	0	0	57	NA
PCAWG	SA541782	96b67289-9c42-402b-8e30-9efb4d512bef	SP116284	Whitelist	Prost-AdenoCA	0	0	0	50	NA
PCAWG	SA130909	39e32615-0160-4f13-b330-50748f5d87ed	SP23447	Whitelist	Prost-AdenoCA	0	0	0	35	NA
PCAWG	SA541784	6763f295-f2bf-4975-bea5-c1a490d9a1fa	SP116286	Whitelist	Prost-AdenoCA	0	0	0	13	NA
PCAWG	SA541786	6d325c96-8f5c-4064-9806-4364016da8a4	SP116288	Whitelist	Prost-AdenoCA	0	0	0	13	NA
PCAWG	SA541788	131332b2-ff51-4bd7-a626-aff2ecea6135	SP116290	Whitelist	Prost-AdenoCA	1	0	0	43	NA
PCAWG	SA541790	73f7718b-f9b1-4a63-a561-0c9cc2abeb9f	SP116292	Whitelist	Prost-AdenoCA	0	0	0	18	NA
PCAWG	SA541791	a971ac23-0664-405d-9f5c-9ca892af003e	SP116294	Whitelist	Prost-AdenoCA	0	0	0	8	NA
PCAWG	SA541792	005e85a3-3571-462d-8dc9-2babfc7ace21	SP116296	Whitelist	Prost-AdenoCA	0	0	0	35	NA
PCAWG	SA541793	a319188c-6b80-4228-8f2b-8f423c0fcf97	SP116298	Whitelist	Prost-AdenoCA	0	0	0	1	NA
PCAWG	SA130911	bd3028c7-1fde-401d-a6b2-5f8e61eb4aa1	SP23451	Whitelist	Prost-AdenoCA	0	1	0	62	NA
PCAWG	SA130913	3c92c0e9-68e0-4354-8ed1-b6506878145d	SP23455	Whitelist	Prost-AdenoCA	0	0	0	28	NA
PCAWG	SA130915	dd5ed858-0623-4387-b1bf-109175c32ef4	SP23459	Whitelist	Prost-AdenoCA	0	0	0	8	NA
PCAWG	SA130868	1be81ade-7ad6-4e7e-90d0-f986b3fb0a25	SP23463	Whitelist	Prost-AdenoCA	0	0	0	7	NA
PCAWG	SA528810	dd7d623b-b9af-4147-9aa6-e09793691f10	SP111000	Whitelist	Eso-AdenoCA	8	1	0	27	NA
PCAWG	SA528811	a08c196e-4f96-4b16-94b4-aa6a0153ac50	SP111001	Whitelist	Eso-AdenoCA	360	1	0	299	NA
PCAWG	SA528813	ce799e7b-30e7-44a5-a185-3e50d5e059ef	SP111002	Whitelist	Eso-AdenoCA	14	1	0	262	NA
PCAWG	SA528912	0e872e0d-4711-4364-a5d0-6beeb6fd3ff2	SP111086	Whitelist	Eso-AdenoCA	166	1	0	148	NA
PCAWG	SA528798	9749a9a5-cb7f-4038-a5f9-5e2d6b97c689	SP110857	Whitelist	Eso-AdenoCA	22	1	0	146	NA
PCAWG	SA528914	e7a0889c-dd8c-4230-9c63-384f1f6ee577	SP111088	Whitelist	Eso-AdenoCA	102	1	0	85	NA
PCAWG	SA528886	6495e68e-1434-45d3-a03d-f286447dda79	SP111061	Whitelist	Eso-AdenoCA	6	1	0	145	NA
PCAWG	SA528815	35eb6ecf-9514-4416-94b1-02200c0a1571	SP111004	Whitelist	Eso-AdenoCA	170	1	0	211	NA
PCAWG	SA528816	0250e6f7-2538-4d1f-a8ff-ca34a7057dde	SP111006	Whitelist	Eso-AdenoCA	46	1	0	142	NA
PCAWG	SA528902	1bb2bdb7-8a89-4e7d-903d-03a6f8018efb	SP111076	Whitelist	Eso-AdenoCA	32	1	0	101	NA
PCAWG	SA528890	fab0be4b-c84a-45cd-a76f-44d9a8bf1846	SP111064	Whitelist	Eso-AdenoCA	147	0	0	448	NA
PCAWG	SA528799	6a0d0c42-1884-4c6a-936a-678a822c0936	SP110859	Whitelist	Eso-AdenoCA	104	1	0	134	NA
PCAWG	SA528908	9258860c-a336-4075-996d-2ee0c18b281c	SP111082	Whitelist	Eso-AdenoCA	160	1	0	68	NA
PCAWG	SA528918	b757a040-3c9e-45e7-a045-9cd08db11d62	SP111091	Whitelist	Eso-AdenoCA	144	1	0	433	NA
PCAWG	SA528819	abe290ed-67c8-42bb-84f7-0d32a5f8f3db	SP111008	Whitelist	Eso-AdenoCA	57	0	0	170	NA
PCAWG	SA528920	15e7d981-8c27-4b2b-b4f8-626e22021895	SP111092	Whitelist	Eso-AdenoCA	404	1	0	619	NA
PCAWG	SA528892	293a2f0a-4846-4c7c-b8b1-bb741c8d3275	SP111066	Whitelist	Eso-AdenoCA	242	1	0	165	NA
PCAWG	SA528802	4283773c-c04b-4f33-a398-f3566f6d293a	SP110860	Whitelist	Eso-AdenoCA	1084	1	0	217	NA
PCAWG	SA528792	47874ff4-0b1c-4a31-9192-2a10e93ce9a1	SP110851	Whitelist	Eso-AdenoCA	767	1	0	326	NA
PCAWG	SA528922	2b41746a-95c0-4875-afb5-c6d3d3ad30d9	SP111094	Whitelist	Eso-AdenoCA	44	1	0	162	NA
PCAWG	SA528805	ded8b673-53df-4038-a375-7cd0fd2a1b9f	SP110861	Whitelist	Eso-AdenoCA	63	0	0	221	NA
PCAWG	SA528823	8ff9b1b6-a498-47fe-a970-ab7cfb64e653	SP111011	Whitelist	Eso-AdenoCA	39	1	0	148	NA
PCAWG	SA528903	b53dcb4d-f894-47b8-8a4e-17c7998d8120	SP111077	Whitelist	Eso-AdenoCA	80	1	0	266	NA
PCAWG	SA528925	f48c3c82-bebe-4b8e-909e-e1a51a7142ec	SP111095	Whitelist	Eso-AdenoCA	474	1	0	298	NA
PCAWG	SA528825	384ef419-ee94-4563-9237-236fddeb4b64	SP111013	Whitelist	Eso-AdenoCA	24	1	0	67	NA
PCAWG	SA528806	371235d9-55b8-40a7-8cd6-baa7c2ad0493	SP110863	Whitelist	Eso-AdenoCA	22	1	0	113	NA
PCAWG	SA528827	28e81540-4744-4865-b627-c7c9d8a3c2b8	SP111014	Whitelist	Eso-AdenoCA	4	1	0	184	NA
PCAWG	SA528807	64623aaa-a274-4baa-8b71-958d9c8df733	SP110865	Whitelist	Eso-AdenoCA	30	1	0	596	NA
PCAWG	SA528809	d1842491-29ff-4801-8c8a-4d619f749dd1	SP110866	Whitelist	Eso-AdenoCA	359	1	0	195	NA
PCAWG	SA528831	9ae33a63-6b1a-43bf-9205-463c867bcbc4	SP111017	Whitelist	Eso-AdenoCA	19	1	0	102	NA
PCAWG	SA528793	31f3ff14-7d74-447c-a5da-9ad8336c3f3f	SP110853	Whitelist	Eso-AdenoCA	0	1	0	307	NA
PCAWG	SA528895	77c022d3-2f29-49d3-a1df-cc2e9407fd7f	SP111067	Whitelist	Eso-AdenoCA	48	1	0	410	NA
PCAWG	SA528993	f0a33adc-ea90-46ef-a24a-a8d7e4e15db3	SP111164	Whitelist	Eso-AdenoCA	58	1	0	572	NA
PCAWG	SA528833	3e6a17f9-c249-41b6-ba49-55aaa39d21c5	SP111019	Whitelist	Eso-AdenoCA	65	1	0	223	NA
PCAWG	SA528836	0efb6e20-236d-4640-9373-6fc03e67d090	SP111021	Whitelist	Eso-AdenoCA	0	0	0	0	NA
PCAWG	SA528995	27b56bf2-7a9d-4061-98d4-61fe2761578c	SP111166	Whitelist	Eso-AdenoCA	180	1	0	216	NA
PCAWG	SA528997	708e21ac-f529-4461-bc4f-d3a194a92b80	SP111168	Whitelist	Eso-AdenoCA	58	1	0	269	NA
PCAWG	SA528999	532bec86-b8d3-41a1-ba17-913a7d378f66	SP111170	Whitelist	Eso-AdenoCA	32	1	0	283	NA
PCAWG	SA528926	0ef92ff8-829f-425a-91d8-c594b6e22a2b	SP111096	Whitelist	Eso-AdenoCA	45	1	0	117	NA
PCAWG	SA528782	a37a825c-d74e-46cc-92ef-b65016857b4a	SP110842	Whitelist	Eso-AdenoCA	37	1	0	163	NA
PCAWG	SA528930	7adcea71-1aed-450c-b0ff-b9d9820c6153	SP111099	Whitelist	Eso-AdenoCA	9	1	0	125	NA
PCAWG	SA528932	69c3c88c-d51e-4e03-b96b-ec4f1a0faa2d	SP111101	Whitelist	Eso-AdenoCA	183	1	0	133	NA
PCAWG	SA130927	9bb9164e-ea1b-49ab-bbcc-f59cf8c32345	SP23506	Whitelist	Eso-AdenoCA	0	0	0	90	NA
PCAWG	SA130925	ba096d4f-5a6c-4c31-ae03-e7483cf58c38	SP23504	Whitelist	Eso-AdenoCA	7	1	0	55	NA
PCAWG	SA130963	7c5c2293-3f40-4ae3-8346-6a327b2abf4d	SP23502	Whitelist	Eso-AdenoCA	26	1	0	317	NA
PCAWG	SA130917	3bb4c27b-4d0d-4d13-b910-41a9ebf95880	SP23496	Whitelist	Eso-AdenoCA	203	1	0	165	NA
PCAWG	SA130919	cb753e6f-5ea3-4b58-9db3-7a62d15c8b2e	SP23498	Whitelist	Eso-AdenoCA	136	1	0	162	NA
PCAWG	SA130921	bb5bedd3-d8fc-4739-8e6b-9e37223f8be2	SP23500	Whitelist	Eso-AdenoCA	6	1	0	53	NA
PCAWG	SA528838	8e48aa43-6cd1-4aef-83ce-2451b1b86e8e	SP111024	Whitelist	Eso-AdenoCA	145	1	0	243	NA
PCAWG	SA528896	7d2da7ba-f57c-4083-9572-6fa98008083b	SP111069	Whitelist	Eso-AdenoCA	249	1	0	198	NA
PCAWG	SA528839	42629ae0-9410-4fac-8df1-2c276467deb5	SP111026	Whitelist	Eso-AdenoCA	256	1	0	241	NA
PCAWG	SA528843	a1e3dc5b-b81f-4890-870c-ed3b8ac36dec	SP111027	Whitelist	Eso-AdenoCA	5	0	0	303	NA
PCAWG	SA528845	c971ffa7-ce37-4138-b028-598a30478e25	SP111029	Whitelist	Eso-AdenoCA	2	1	0	39	NA
PCAWG	SA528846	3da169e8-844a-4eee-b794-a2eb81db779a	SP111030	Whitelist	Eso-AdenoCA	12	1	0	85	NA
PCAWG	SA528848	3b590d75-ccfb-4da8-a2e9-10fb07e02cea	SP111031	Whitelist	Eso-AdenoCA	607	1	0	218	NA
PCAWG	SA528850	5fd632ea-085e-4e9b-8dcc-ec94e492d3bf	SP111033	Whitelist	Eso-AdenoCA	36	1	0	175	NA
PCAWG	SA528854	7866dfb2-46b3-42b4-905b-12f80593d6bd	SP111036	Whitelist	Eso-AdenoCA	233	1	0	155	NA
PCAWG	SA528898	ad4aa4dc-bea4-4f4a-8b1b-8f361112f84f	SP111070	Whitelist	Eso-AdenoCA	295	0	0	159	NA
PCAWG	SA528899	b8f3137e-5e92-4a56-90d4-884a4ed2ef9c	SP111072	Whitelist	Eso-AdenoCA	644	1	0	179	NA
PCAWG	SA528941	da910f22-126e-41dc-be6b-47c8f69ad106	SP111114	Whitelist	Eso-AdenoCA	464	1	0	332	NA
PCAWG	SA528991	a92023de-5c97-4bf2-aa3c-0e768d7c5ece	SP111173	Whitelist	Eso-AdenoCA	211	0	0	894	NA
PCAWG	SA528943	7a4f6014-f7a2-459b-bc43-df164e73cbba	SP111116	Whitelist	Eso-AdenoCA	41	1	0	250	NA
PCAWG	SA528784	96a2896c-1e32-4827-a526-6b7104832f9a	SP110845	Whitelist	Eso-AdenoCA	88	0	0	191	NA
PCAWG	SA528786	09497b9b-6fca-48cb-af97-161a3e434a51	SP110846	Whitelist	Eso-AdenoCA	66	1	0	656	NA
PCAWG	SA528945	a284fe9d-9afd-4472-8d70-243ca9be5c2c	SP111117	Whitelist	Eso-AdenoCA	251	1	0	144	NA
PCAWG	SA528855	eb1531b0-8af1-4b2b-9192-644cb47101fc	SP111038	Whitelist	Eso-AdenoCA	208	1	0	450	NA
PCAWG	SA528947	f37de4fa-52f6-4fe4-a3fa-41803032c93f	SP111119	Whitelist	Eso-AdenoCA	267	0	0	284	NA
PCAWG	SA528788	b02b4bba-6e66-44fb-a48f-38c309aaaac5	SP110847	Whitelist	Eso-AdenoCA	176	1	0	165	NA
PCAWG	SA528858	23fa90d5-b273-4e2c-9c88-68aa57b60e97	SP111039	Whitelist	Eso-AdenoCA	0	1	0	6	NA
PCAWG	SA528861	3a551616-4840-4111-a8c5-b4aa773d82c2	SP111040	Whitelist	Eso-AdenoCA	52	1	0	286	NA
PCAWG	SA528909	b9bcba3a-c9be-4305-b5f4-c861282921e0	SP111084	Whitelist	Eso-AdenoCA	16	1	0	131	NA
PCAWG	SA528863	3a18aa52-b6e2-4d03-ad05-ef99d653f0e0	SP111042	Whitelist	Eso-AdenoCA	72	0	0	137	NA
PCAWG	SA528906	9ba6be6d-2032-444b-ab3c-dbee8023759d	SP111080	Whitelist	Eso-AdenoCA	0	0	0	54	NA
PCAWG	SA528864	7f94d650-41b9-4664-bcde-dc8533e4602d	SP111043	Whitelist	Eso-AdenoCA	32	1	0	438	NA
PCAWG	SA528866	de581588-be15-4bf4-95d1-aa5478b53ab6	SP111045	Whitelist	Eso-AdenoCA	92	0	0	163	NA
PCAWG	SA528870	cb381d49-4546-400c-af02-f877083caa0a	SP111049	Whitelist	Eso-AdenoCA	68	1	0	151	NA
PCAWG	SA528872	33992441-4f34-42f2-ba87-6ddd227f2250	SP111051	Whitelist	Eso-AdenoCA	33	0	0	138	NA
PCAWG	SA528900	926a04de-ef57-4271-91db-e90de8aa8a1a	SP111074	Whitelist	Eso-AdenoCA	276	1	0	277	NA
PCAWG	SA528874	25c99312-bf63-4654-a73a-03c3c1cd50b6	SP111052	Whitelist	Eso-AdenoCA	42	0	0	55	NA
PCAWG	SA528949	c9f91ded-3b04-4cd1-8ea6-bbc635a8a4f0	SP111175	Whitelist	Eso-AdenoCA	244	1	0	357	NA
PCAWG	SA528876	569393c8-e2fe-4580-a45b-81f1b1e01135	SP111054	Whitelist	Eso-AdenoCA	92	1	0	490	NA
PCAWG	SA528878	e91ab7da-79a6-4ea0-bc24-7aacb39f7614	SP111056	Whitelist	Eso-AdenoCA	397	1	0	262	NA
PCAWG	SA528881	f2e639cc-c30c-459f-8afc-7ace7d0209c5	SP111057	Whitelist	Eso-AdenoCA	125	1	0	323	NA
PCAWG	SA528901	9c00828e-e9ae-4b9c-959e-34837ee2b230	SP111075	Whitelist	Eso-AdenoCA	705	0	0	353	NA
PCAWG	SA528883	134c9a92-e91e-4347-a9c4-727279edebb1	SP111058	Whitelist	Eso-AdenoCA	137	1	0	147	NA
PCAWG	SA528795	35dc84c1-476c-4d48-ae23-622bf6e043ac	SP110855	Whitelist	Eso-AdenoCA	101	1	0	286	NA
PCAWG	SA528884	48a0da38-8147-40fe-b683-3f070413a792	SP111059	Whitelist	Eso-AdenoCA	50	1	0	190	NA
PCAWG	SA569075	498ecf81-921d-4df9-a6a4-a625f484e823	SP135180	Whitelist	Stomach-AdenoCA	0	0	0	2	NA
PCAWG	SA542932	f50fb278-1f0f-406e-b341-eb3d1b97afe6	SP135182	Whitelist	Stomach-AdenoCA	98	1	0	442	NA
PCAWG	SA560559	08d2a566-8407-4e9b-836c-bf5e1e9f85b2	SP135184	Whitelist	Stomach-AdenoCA	0	0	0	102	NA
PCAWG	SA569081	7e036d40-b669-4929-a1e2-c4736e01a473	SP135186	Whitelist	Stomach-AdenoCA	35	1	0	339	NA
PCAWG	SA569082	6dbac113-d4cf-4db5-97c9-50fa400bb47e	SP135188	Whitelist	Stomach-AdenoCA	12	1	0	40	NA
PCAWG	SA569072	7b482f46-adcc-48ae-a4d6-17f4edd998dc	SP135194	Whitelist	Stomach-AdenoCA	4	0	0	307	NA
PCAWG	SA560543	37e5d47b-851b-47de-ba6a-fd2835644011	SP135205	Whitelist	Stomach-AdenoCA	1	0	0	95	NA
PCAWG	SA542966	eb18e71d-2a27-4eae-aa27-4b2c0716d2ba	SP135209	Whitelist	Stomach-AdenoCA	2	0	0	58	NA
PCAWG	SA543305	4dc9b032-7f7b-486d-a12b-8461af89501d	SP135213	Whitelist	Stomach-AdenoCA	0	1	0	170	NA
PCAWG	SA543730	55e520f4-0e4b-41a2-9951-c4e9f323100b	SP135217	Whitelist	Stomach-AdenoCA	0	0	0	1	NA
PCAWG	SA544109	30b9ab02-60f2-4974-85a9-874f247ae932	SP135222	Whitelist	Stomach-AdenoCA	12	0	0	115	NA
PCAWG	SA542564	0e54cea2-d568-4a33-b9db-b698844e6ad9	SP135226	Whitelist	Stomach-AdenoCA	0	0	0	85	NA
PCAWG	SA542965	34a445c2-1eb4-4a9f-8838-cddc2f82aae4	SP135230	Whitelist	Stomach-AdenoCA	2	1	0	101	NA
PCAWG	SA542473	8867bdef-3a8d-433e-b10f-d752e2cbb022	SP135234	Whitelist	Stomach-AdenoCA	24	0	0	403	NA
PCAWG	SA542843	63f5bb12-1b20-49d4-9e98-570e368f947d	SP135238	Whitelist	Stomach-AdenoCA	0	0	0	9	NA
PCAWG	SA569080	eda1d8d9-e8f5-46f2-bb16-15d0b10c2cf9	SP135240	Whitelist	Stomach-AdenoCA	7	0	0	149	NA
PCAWG	SA543211	81c7a8c1-8a6a-4e78-a72c-f7c021c67ff7	SP135258	Whitelist	Stomach-AdenoCA	2	0	0	88	NA
PCAWG	SA543593	1b8fe07d-859c-4d91-ade1-6b2bcb5774ce	SP135262	Whitelist	Stomach-AdenoCA	0	1	0	62	NA
PCAWG	SA544009	65be412d-46c3-4cbf-9b46-b35351e53065	SP135270	Whitelist	Stomach-AdenoCA	8	1	0	246	NA
PCAWG	SA542478	a46f1e20-9e97-4dcc-a5ed-532aad9f3236	SP135293	Whitelist	Stomach-AdenoCA	0	0	0	0	NA
PCAWG	SA542864	bc0dee07-de20-44d6-be65-05af7e63ac96	SP135299	Whitelist	Stomach-AdenoCA	2	1	0	925	NA
PCAWG	SA543680	c4e048de-1d43-4fbd-8289-9279b16c8a3a	SP135310	Whitelist	Stomach-AdenoCA	0	0	0	0	NA
PCAWG	SA542479	d7f8e1f3-a9a7-4929-92df-1283bac815d2	SP135323	Whitelist	Stomach-AdenoCA	0	1	0	58	NA
PCAWG	SA569077	d91e1a92-837d-44d6-92d8-419f435effe0	SP135390	Whitelist	Stomach-AdenoCA	0	0	0	76	NA
PCAWG	SA543594	b49d5310-3cc5-4386-9444-cf0d61b52376	SP135393	Whitelist	Stomach-AdenoCA	16	1	0	187	NA
PCAWG	SA544185	5dc6f055-c4f6-49a1-a68c-94cf87cbd363	SP135405	Whitelist	Stomach-AdenoCA	0	0	0	76	NA
PCAWG	SA542619	68509ede-3dcf-4a6e-9af0-4a9bb4dfa567	SP135411	Whitelist	Stomach-AdenoCA	0	0	0	223	NA
PCAWG	SA544191	bd2f8133-3e71-4c5e-998f-0c1a9fdfb75f	SP135415	Whitelist	Stomach-AdenoCA	0	1	0	153	NA
PCAWG	SA542486	7eb0f792-858f-45d1-a908-125b02ea1506	SP135420	Whitelist	Stomach-AdenoCA	12	1	0	134	NA
PCAWG	SA543051	25f07374-313a-4100-9a60-3d21d2988fca	SP135425	Whitelist	Stomach-AdenoCA	20	1	0	309	NA
PCAWG	SA543199	1d2d355a-8409-4c8a-9f07-ac62885e228d	SP135431	Whitelist	Stomach-AdenoCA	45	1	0	317	NA
PCAWG	SA543781	1a391468-fbf3-451a-b88e-a257a26d047f	SP135436	Whitelist	Stomach-AdenoCA	74	0	0	550	NA
PCAWG	SA144576	7cae6c0b-36fe-411b-bbba-093a4c846d84	SP24135	Whitelist	CNS-GBM	2	1	0	78	NA
PCAWG	SA151709	39520be3-a2af-4189-acf4-9d239363333a	SP24565	Whitelist	CNS-GBM	2	0	0	98	NA
PCAWG	SA180317	b2d17671-d2e1-4c97-8b01-a976d5abe1d6	SP29559	Whitelist	CNS-GBM	2	1	0	85	NA
PCAWG	SA154417	1e27cc8a-5394-4958-9af6-5ece1fe24516	SP24702	Whitelist	CNS-GBM	0	0	0	209	NA
PCAWG	SA135301	96ef40c3-8d4c-4fe1-a33a-99f5b205a0bb	SP23622	Whitelist	CNS-GBM	0	0	0	92	NA
PCAWG	SA138250	a6957d15-453c-4f3b-ab8c-c38054dfe548	SP23754	Whitelist	CNS-GBM	0	0	0	93	NA
PCAWG	SA163620	d1132127-1250-43af-9c16-425798a3d1a7	SP28581	Whitelist	CNS-GBM	0	0	0	77	NA
PCAWG	SA182882	a8f86b64-914c-4d89-897b-33bcdd1759f7	SP29697	Whitelist	CNS-GBM	0	0	0	212	NA
PCAWG	SA494057	82d7fa2d-19cd-41b7-8ed1-ea9fb9a544c6	SP26499	Whitelist	CNS-GBM	0	0	0	46	NA
PCAWG	SA560596	ece0f3a4-a204-4c52-bb1f-88d44a875b2e	SP28041	Whitelist	CNS-GBM	0	0	0	59	NA
PCAWG	SA146608	6de41ac1-229b-40b9-a494-5588c284351d	SP27603	Whitelist	CNS-GBM	0	0	0	65	NA
PCAWG	SA173009	41d50a3c-49fc-4d8a-9c25-bbbcd3a5da6f	SP25833	Whitelist	CNS-GBM	0	0	0	114	NA
PCAWG	SA132368	2fdab641-d73b-4f9a-aa4c-c1944f131a69	SP26709	Whitelist	CNS-GBM	0	0	0	19	NA
PCAWG	SA139948	0332b017-17d5-4083-8fc4-9d6f8fdbbbde	SP27201	Whitelist	CNS-GBM	0	1	0	90	NA
PCAWG	SA167759	914421d2-898e-433e-bb66-b1710eaae2c7	SP25518	Whitelist	CNS-GBM	2	1	0	110	NA
PCAWG	SA165304	3914c02e-44ad-4c96-8464-61aa95b42c49	SP25380	Whitelist	CNS-GBM	0	0	0	107	NA
PCAWG	SA158256	c27290e4-6835-448a-abdc-df8ddd5f4630	SP28275	Whitelist	CNS-GBM	0	0	0	143	NA
PCAWG	SA153016	65723119-bdfe-46f0-b629-c171023abd71	SP27957	Whitelist	CNS-GBM	0	1	0	351	NA
PCAWG	SA150476	7163a0f7-2c69-40b8-8857-8ab3f46f0acf	SP27825	Whitelist	CNS-GBM	0	0	0	86	NA
PCAWG	SA131728	fca08ee9-b480-4dc7-be56-f1eb03b56f7c	SP26649	Whitelist	CNS-GBM	0	0	0	147	NA
PCAWG	SA136091	d60f54f5-b154-42c4-99fb-cea4e7a33dc7	SP23639	Whitelist	CNS-GBM	0	0	0	173	NA
PCAWG	SA138738	c065761d-f775-457f-bda0-4c7c257a701e	SP23775	Whitelist	CNS-GBM	0	1	0	291	NA
PCAWG	SA164854	96e3db14-2bb1-4f68-aed6-5e794750c96e	SP28659	Whitelist	CNS-GBM	0	0	0	131	NA
PCAWG	SA184257	b8151614-b08f-49a3-ab6f-2e780f765a17	SP26475	Whitelist	CNS-GBM	0	0	0	175	NA
PCAWG	SA164299	25bee010-cc99-4af0-ba2f-fe4dd308be33	SP25332	Whitelist	CNS-GBM	0	0	0	4	NA
PCAWG	SA183702	4d7f2c74-862b-4aad-98e1-fa831f14a905	SP26439	Whitelist	CNS-GBM	0	1	0	102	NA
PCAWG	SA174372	4a1ad661-f6ae-44e8-b50b-72ff658ff22b	SP25905	Whitelist	CNS-GBM	2	0	0	39	NA
PCAWG	SA146105	53dec97d-0464-4ffd-8e2e-95b2b9a03af0	SP24236	Whitelist	CNS-GBM	0	0	0	87	NA
PCAWG	SA166804	04339769-517c-448d-a7ca-951f83608c60	SP28791	Whitelist	CNS-GBM	0	1	0	130	NA
PCAWG	SA164579	374cbd87-428e-4509-85c1-b7d3302c30a0	SP25350	Whitelist	CNS-GBM	0	0	0	93	NA
PCAWG	SA167349	f98de26b-c7d6-435d-81fa-1f1869da9087	SP25494	Whitelist	CNS-GBM	0	1	0	338	NA
PCAWG	SA155940	5fd77ba9-5015-4d8b-86a0-582e5c76bdd6	SP24815	Whitelist	CNS-GBM	0	0	0	263	NA
PCAWG	SA159460	2c71d542-1653-4d97-8752-f2fd05c7e75d	SP28335	Whitelist	CNS-GBM	0	0	0	241	NA
PCAWG	SA176022	b60392fb-43d9-4c9c-b91b-ded40492e61c	SP29331	Whitelist	CNS-GBM	0	1	0	105	NA
PCAWG	SA141272	56ffaa35-814c-4c0b-b3c6-d4514d34fec2	SP23925	Whitelist	CNS-GBM	0	0	0	65	NA
PCAWG	SA142043	b1e62d8e-24d2-4118-8cd0-3142acebdd5b	SP27339	Whitelist	CNS-GBM	0	0	0	39	NA
PCAWG	SA152676	9880c3c9-5685-42a7-8fe9-7585ea1a1d37	SP27939	Whitelist	CNS-GBM	0	0	0	119	NA
PCAWG	SA148718	eab71331-53d3-4cf5-96c9-5121a3962c27	SP24391	Whitelist	CNS-GBM	0	0	0	32	NA
PCAWG	SA192727	a8041e86-071e-46cd-8fb5-7ecdc1ab0553	SP30083	Whitelist	Head-SCC	11	1	0	143	NA
PCAWG	SA200796	5193a482-6ed9-4504-bd7c-c8b9e4103577	SP33688	Whitelist	Head-SCC	2	0	0	130	NA
PCAWG	SA201430	d4b80307-abbd-48bb-b52c-6dcd409699a2	SP33774	Whitelist	Head-SCC	0	0	0	43	NA
PCAWG	SA190261	878a7fe7-20ff-4651-9587-b4d6fd42e929	SP32014	Whitelist	Head-SCC	43	1	0	72	NA
PCAWG	SA202903	46d35b82-e1b7-4d35-be5e-3a70fd47e421	SP31030	Whitelist	Head-SCC	109	0	0	44	NA
PCAWG	SA494251	c76f7fcc-2748-4b6d-805e-d21652dd5e3a	SP30077	Whitelist	Head-SCC	51	1	0	362	NA
PCAWG	SA201351	dfa20d2d-1ba3-476a-b4b9-21d21470bee2	SP30803	Whitelist	Head-SCC	0	0	0	107	NA
PCAWG	SA201809	7158c9fd-a633-4fef-aa23-bd285f2a87a8	SP33837	Whitelist	Head-SCC	0	0	0	7	NA
PCAWG	SA189208	a0fe80e0-e3ac-485b-8a1a-4c80c101b874	SP31814	Whitelist	Head-SCC	7	1	0	167	NA
PCAWG	SA203543	1aff91a6-1b0f-4575-8f4b-4e064a50b886	SP31126	Whitelist	Head-SCC	12	1	0	167	NA
PCAWG	SA494284	d3709eea-ca2a-49ac-b79c-871a5473d450	SP32694	Whitelist	Head-SCC	10	0	0	32	NA
PCAWG	SA494168	a315b798-f037-48d5-91ed-e733e3bbd6ee	SP29987	Whitelist	Head-SCC	53	1	0	107	NA
PCAWG	SA494343	de8ef60b-4dbe-4aa8-adef-6f58cdfada29	SP33094	Whitelist	Head-SCC	292	1	0	177	NA
PCAWG	SA494253	190eb791-383d-4e27-870d-e470630843e7	SP32662	Whitelist	Head-SCC	62	1	0	139	NA
PCAWG	SA494229	8294a969-59a1-4d3b-895b-f07e96bf9f7a	SP30071	Whitelist	Head-SCC	4	0	0	33	NA
PCAWG	SA200524	e2b5c926-491d-430d-8d9c-5c73d7752d1b	SP30675	Whitelist	Head-SCC	116	1	0	137	NA
PCAWG	SA191335	c121de15-78f7-4698-91bf-fd0485c466c2	SP32222	Whitelist	Head-SCC	0	0	0	3	NA
PCAWG	SA188108	ee963667-56b1-49bd-8896-e07b536d3014	SP31606	Whitelist	Head-SCC	0	0	0	53	NA
PCAWG	SA494401	5046f1b4-9d95-4841-ba30-691fa44719a2	SP33544	Whitelist	Head-SCC	329	1	0	151	NA
PCAWG	SA494116	7e584ff6-0b81-4f85-81da-b8117afee326	SP31790	Whitelist	Head-SCC	221	1	0	214	NA
PCAWG	SA195328	feccc27e-5c2e-4339-8746-0945fee93c1e	SP32894	Whitelist	Head-SCC	0	0	0	67	NA
PCAWG	SA195822	1db83e80-bdf7-4d8d-8008-bd8406d641fc	SP32958	Whitelist	Head-SCC	4	0	0	60	NA
PCAWG	SA202848	29fc38aa-f367-46a3-a14d-a5f657ad0caa	SP34005	Whitelist	Head-SCC	2	0	0	34	NA
PCAWG	SA195307	6bbd66dd-efee-4d6e-b02f-f88e98526b82	SP30185	Whitelist	Head-SCC	3	0	0	27	NA
PCAWG	SA494127	e52ffa79-557a-4024-81f3-f3826c227ec5	SP31854	Whitelist	Head-SCC	294	1	0	357	NA
PCAWG	SA195900	ef673d3d-2031-4036-ba25-4bc7ef04075b	SP30213	Whitelist	Head-SCC	0	0	0	54	NA
PCAWG	SA539321	b537bc07-9998-49f4-bbbe-5b617152bfd9	SP115162	Whitelist	Head-SCC	0	0	0	36	NA
PCAWG	SA192967	dd67dec6-35dd-4efe-b913-ed4884855365	SP30093	Whitelist	Head-SCC	21	1	0	85	NA
PCAWG	SA194253	81598359-24d5-4a8b-a6e6-7a6f94289119	SP30143	Whitelist	Head-SCC	2	0	0	61	NA
PCAWG	SA201581	c0812962-a345-48b7-aec0-01336c2d1eed	SP30843	Whitelist	Head-SCC	1	0	0	30	NA
PCAWG	SA494082	1fff8b62-534b-4d71-a65f-e5f93b8b50ed	SP31422	Whitelist	Head-SCC	39	0	0	96	NA
PCAWG	SA203048	02c6a893-49c5-49d1-8eb1-195021e70d52	SP31046	Whitelist	Head-SCC	0	0	0	39	NA
PCAWG	SA199271	83eca7b5-45bb-44c0-8afe-36f8988d0078	SP30493	Whitelist	Head-SCC	3	0	0	79	NA
PCAWG	SA203853	1727e88b-df0a-4af2-9191-8c6061d98ad0	SP31174	Whitelist	Head-SCC	26	1	0	40	NA
PCAWG	SA191115	0e6ca8dc-0f31-4675-95b1-5920576daeff	SP30011	Whitelist	Head-SCC	0	0	0	40	NA
PCAWG	SA194387	ab923db7-54e8-4a50-b7fd-c2b4b300041e	SP32742	Whitelist	Head-SCC	3	0	0	65	NA
PCAWG	SA494351	9988eb07-01f6-4f83-8699-bb63e0525f08	SP30332	Whitelist	Head-SCC	1120	0	0	299	NA
PCAWG	SA494058	c2124bb2-30e1-4093-9a8a-3a188a6dc0a9	SP31190	Whitelist	Head-SCC	58	1	0	223	NA
PCAWG	SA494399	21205681-a0c7-48d0-81d4-0b7ef31158cf	SP33496	Whitelist	Head-SCC	56	1	0	145	NA
PCAWG	SA494507	54e78de0-d357-4125-a904-ab35e461572b	SP30907	Whitelist	Head-SCC	192	1	0	176	NA
PCAWG	SA494103	b86e88e7-0d5f-4b32-a35f-dc97251ab990	SP29940	Whitelist	Head-SCC	9	0	0	37	NA
PCAWG	SA494078	08227616-02a5-46e8-9db1-f2d1d691ab23	SP31334	Whitelist	Head-SCC	133	1	0	148	NA
PCAWG	SA494271	3e604a1c-b95f-44ff-9723-e2fac845da3b	SP30113	Whitelist	Head-SCC	158	1	0	127	NA
PCAWG	SA556263	d72a7338-c144-4c62-a70e-2177a3b4b77e	SP123844	Whitelist	Kidney-ChRCC	0	0	0	1	NA
PCAWG	SA556327	c56505cb-e150-408d-9df6-3af4e608c376	SP123856	Whitelist	Kidney-ChRCC	0	0	0	3	NA
PCAWG	SA556251	4729fe4b-c1ac-489b-a67e-91e5c5e3ff8c	SP123842	Whitelist	Kidney-ChRCC	0	0	0	6	NA
PCAWG	SA556577	93b51c61-6eea-4228-a102-840a2e118522	SP123984	Whitelist	Kidney-ChRCC	0	0	0	4	NA
PCAWG	SA556295	09537dce-c797-4b60-962a-d4c3cd6ab00a	SP123850	Whitelist	Kidney-ChRCC	2	0	0	0	NA
PCAWG	SA556832	64f696a6-58b2-40a8-b848-fd775cd52529	SP124021	Whitelist	Kidney-ChRCC	0	0	0	5	NA
PCAWG	SA556591	148536ce-ee2a-4952-a19d-10d6f44146b9	SP123884	Whitelist	Kidney-ChRCC	0	0	0	9	NA
PCAWG	SA556737	0b811c6a-8f05-44bd-ac33-fb720d189e71	SP123902	Whitelist	Kidney-ChRCC	0	0	0	4	NA
PCAWG	SA556682	c00de7a0-0b09-4e07-988c-ef2a7f8e932a	SP123894	Whitelist	Kidney-ChRCC	0	0	0	233	NA
PCAWG	SA556859	ba686386-8113-4885-b20f-6ad09a295604	SP123955	Whitelist	Kidney-ChRCC	0	0	0	5	NA
PCAWG	SA556442	d113ce88-04ab-4675-b363-92f80c28de34	SP123870	Whitelist	Kidney-ChRCC	0	0	0	3	NA
PCAWG	SA556530	58c7e9c3-1345-48c0-a758-0887358b8696	SP123978	Whitelist	Kidney-ChRCC	0	0	0	4	NA
PCAWG	SA556315	c6d6f49e-6e95-4e41-8388-71f6fe017d80	SP123854	Whitelist	Kidney-ChRCC	0	0	0	0	NA
PCAWG	SA556664	9fb73d89-f7c4-47b2-810b-3ce37cd8a3c9	SP123892	Whitelist	Kidney-ChRCC	0	0	0	2	NA
PCAWG	SA556273	2ccd028d-e7e0-4f77-a512-f658a31819a4	SP123846	Whitelist	Kidney-ChRCC	0	0	0	20	NA
PCAWG	SA556367	d648c804-4eaf-4252-8b6f-13378158a07d	SP123958	Whitelist	Kidney-ChRCC	0	0	0	6	NA
PCAWG	SA556702	5bebc389-de0d-45b8-9d2f-6476988c358a	SP123897	Whitelist	Kidney-ChRCC	0	0	0	1	NA
PCAWG	SA556241	9fc0e0e8-1b0f-400c-b4cf-126193283695	SP123840	Whitelist	Kidney-ChRCC	0	0	0	7	NA
PCAWG	SA556462	e9032df3-8692-4146-a867-b9b64c9b310a	SP123872	Whitelist	Kidney-ChRCC	0	1	0	305	NA
PCAWG	SA556610	9d3b0b87-5fc5-4d09-9c63-4d5fc4bc46d0	SP123886	Whitelist	Kidney-ChRCC	0	0	0	0	NA
PCAWG	SA556218	fae88d21-171c-4df4-b258-3c5948a1034b	SP123836	Whitelist	Kidney-ChRCC	8	0	0	40	NA
PCAWG	SA556626	cdf313c8-59f9-41c6-9bd2-f47cb4287da5	SP123888	Whitelist	Kidney-ChRCC	0	0	0	3	NA
PCAWG	SA556305	7087a2b6-7fc4-45b0-8c48-248864f03deb	SP123852	Whitelist	Kidney-ChRCC	0	0	0	13	NA
PCAWG	SA556410	1e8ae8dd-74c1-44d5-a74e-bfdce801c736	SP123964	Whitelist	Kidney-ChRCC	0	1	0	5	NA
PCAWG	SA556485	07e0e938-f61f-477a-92a2-5b7e74b78943	SP123972	Whitelist	Kidney-ChRCC	0	0	0	60	NA
PCAWG	SA556719	4ecbfd89-393f-4126-aa1c-951a2c23ef89	SP123900	Whitelist	Kidney-ChRCC	0	0	0	1	NA
PCAWG	SA556811	c29f6ed6-880d-4f03-977e-1087738e5e60	SP124017	Whitelist	Kidney-ChRCC	0	0	0	6	NA
PCAWG	SA556337	94434272-4cbd-4b4d-bd98-44f18526dd69	SP123858	Whitelist	Kidney-ChRCC	0	0	0	4	NA
PCAWG	SA556571	bd2ec47b-a120-4b3b-b10d-aee09805ab33	SP123882	Whitelist	Kidney-ChRCC	0	0	0	7	NA
PCAWG	SA556529	3ace181a-23bd-424e-a87e-e0c01a2a2cb8	SP123878	Whitelist	Kidney-ChRCC	0	0	0	1	NA
PCAWG	SA556600	85ed2434-da94-4333-90ca-6ca4691cbdd3	SP123988	Whitelist	Kidney-ChRCC	0	0	0	1	NA
PCAWG	SA556458	a3deafcb-b54f-4b7e-89ac-c92c16fb919f	SP123969	Whitelist	Kidney-ChRCC	0	0	0	37	NA
PCAWG	SA556506	34739bd6-b3be-441d-8cdb-e4233bf14080	SP123876	Whitelist	Kidney-ChRCC	0	0	0	4	NA
PCAWG	SA556484	f38fc6ac-2af8-4d89-a514-4e2c5fdf08de	SP123874	Whitelist	Kidney-ChRCC	0	0	0	3	NA
PCAWG	SA556434	81bb13fc-f082-4c0b-8066-1729f11ef617	SP123967	Whitelist	Kidney-ChRCC	0	0	0	4	NA
PCAWG	SA556791	6400c324-2c94-477d-acb9-669d4ea46f1e	SP124013	Whitelist	Kidney-ChRCC	0	0	0	1	NA
PCAWG	SA556835	a592e80a-3b1a-46aa-be30-bcd87d6bca6f	SP123953	Whitelist	Kidney-ChRCC	0	0	0	1	NA
PCAWG	SA556650	24f887e1-ce82-40f3-9674-11102bd076c0	SP123995	Whitelist	Kidney-ChRCC	0	1	0	4	NA
PCAWG	SA556895	9dfcbabf-2bc0-43a2-bdde-d0b2aaca3f6b	SP124033	Whitelist	Kidney-ChRCC	0	0	0	2	NA
PCAWG	SA556724	345a06d6-fa5c-4674-a847-88a6b537cf3c	SP124003	Whitelist	Kidney-ChRCC	0	0	0	7	NA
PCAWG	SA556675	715f59dd-a80f-422d-988c-f73f4b987baf	SP123998	Whitelist	Kidney-ChRCC	2	0	0	81	NA
PCAWG	SA556647	97c1a300-978d-4df1-9e97-ce2f92b9eff1	SP123890	Whitelist	Kidney-ChRCC	0	0	0	1	NA
PCAWG	SA556816	9a90f951-ad96-4883-b97f-ac43395dae5d	SP123950	Whitelist	Kidney-ChRCC	0	1	0	6	NA
PCAWG	SA233266	3feac02a-c99f-4dd9-9eff-e4f5e87f7dc5	SP41453	Whitelist	Kidney-RCC	0	0	0	24	NA
PCAWG	SA219639	f64e9609-d75d-400c-a92d-d77fd54d6c29	SP40047	Whitelist	Kidney-RCC	0	0	0	3	NA
PCAWG	SA218331	252a1c43-f954-44d7-8e31-6bcd0157a05c	SP39907	Whitelist	Kidney-RCC	0	0	0	5	NA
PCAWG	SA214090	aad8c8d6-d828-4aac-9cfb-cee893e36850	SP34493	Whitelist	Kidney-RCC	0	0	0	11	NA
PCAWG	SA250087	81d0d6bb-7319-4b67-bcf7-36df24e76b43	SP37903	Whitelist	Kidney-RCC	0	0	0	14	NA
PCAWG	SA233294	fd74de4d-6973-4597-a541-e8a13d80ad55	SP36218	Whitelist	Kidney-RCC	0	0	0	12	NA
PCAWG	SA236844	9ae0744a-9bc1-4cd7-b7cf-c6569ed9e4aa	SP36586	Whitelist	Kidney-RCC	5	0	0	1426	NA
PCAWG	SA211341	a56cd282-f6c5-4373-b3d8-676562894598	SP39102	Whitelist	Kidney-RCC	0	0	0	9	NA
PCAWG	SA230964	a54aac0e-4108-49cf-bf50-687031c7cda6	SP35989	Whitelist	Kidney-RCC	0	0	0	11	NA
PCAWG	SA560606	68b7fdb1-22b5-4152-9e69-a41151640cd8	SP34186	Whitelist	Kidney-RCC	0	0	0	27	NA
PCAWG	SA560614	063cfacf-9933-4a2d-8921-0aeb76e12779	SP37516	Whitelist	Kidney-RCC	0	0	0	9	NA
PCAWG	SA213642	51206157-94cc-4702-8247-c98283b487aa	SP34452	Whitelist	Kidney-RCC	0	0	0	5	NA
PCAWG	SA212393	bcf54c96-2b62-4e24-926f-d77576250dd1	SP39248	Whitelist	Kidney-RCC	0	0	0	13	NA
PCAWG	SA251496	dacd4cc2-fc2b-4fbd-adf6-c8a46ae69c91	SP38044	Whitelist	Kidney-RCC	0	0	0	4	NA
PCAWG	SA227089	10d15b7a-16d1-4953-aaef-f193ffa97f42	SP35617	Whitelist	Kidney-RCC	0	0	0	43	NA
PCAWG	SA250663	64446aec-c125-4c81-b9cc-62482cb1aaed	SP37970	Whitelist	Kidney-RCC	0	0	0	20	NA
PCAWG	SA219165	0f53e757-1823-409f-a0ea-249270728e15	SP39997	Whitelist	Kidney-RCC	0	0	0	72	NA
PCAWG	SA246522	54842328-9432-4820-8976-7964bf9bf147	SP42829	Whitelist	Kidney-RCC	2	0	0	3	NA
PCAWG	SA226253	267a9862-17bd-4056-ba4a-1f373736ffbb	SP40736	Whitelist	Kidney-RCC	0	0	0	3	NA
PCAWG	SA212726	d991f23a-dc1b-427a-b798-bd4187d3aa02	SP39298	Whitelist	Kidney-RCC	0	0	0	4	NA
PCAWG	SA250273	de4c3f91-d164-47df-9971-feba840d247c	SP43201	Whitelist	Kidney-RCC	0	0	0	9	NA
PCAWG	SA208440	fbf937f1-5f30-470c-8a77-46cd1c41e073	SP38759	Whitelist	Kidney-RCC	1	0	0	37	NA
PCAWG	SA224647	d429c27a-5963-42fe-b3a0-7252c20669d8	SP35412	Whitelist	Kidney-RCC	0	0	0	18	NA
PCAWG	SA213387	9c181313-5b4c-41c5-9ad5-a5a86fe609aa	SP34431	Whitelist	Kidney-RCC	0	0	0	4	NA
PCAWG	SA229532	85448d11-9f84-44b7-8ae3-a115f24bdb76	SP35849	Whitelist	Kidney-RCC	0	0	0	12	NA
PCAWG	SA210843	d01710f9-efc8-4b5f-9e53-300b30f9219f	SP34246	Whitelist	Kidney-RCC	1	0	0	15	NA
PCAWG	SA235957	00bf0350-8c7c-4b9e-8143-13ea2dc1122f	SP36498	Whitelist	Kidney-RCC	0	0	0	29	NA
PCAWG	SA204546	db4592fb-13c2-4d61-9dc3-a5d43def8d4b	SP38271	Whitelist	Kidney-RCC	0	0	0	5	NA
PCAWG	SA245139	a4f8305f-4409-4776-b34d-4878d18c8693	SP37432	Whitelist	Kidney-RCC	0	0	0	7	NA
PCAWG	SA215371	39c55051-e1bc-4081-962a-17205645de45	SP39594	Whitelist	Kidney-RCC	1	0	0	15	NA
PCAWG	SA240128	2c581a74-7716-4c20-b366-a8e1d9a901f6	SP42154	Whitelist	Kidney-RCC	0	0	0	22	NA
PCAWG	SA247488	1e046ab9-fa4c-4c15-8d78-ed0048c80ebf	SP37636	Whitelist	Kidney-RCC	0	0	0	6	NA
PCAWG	SA209137	f3c1a125-06e9-41c4-9558-275a3e346cc5	SP34191	Whitelist	Kidney-RCC	0	0	0	3	NA
PCAWG	SA244508	fb194ca3-10aa-4dc5-8d08-619ddbd6d1b6	SP37369	Whitelist	Kidney-RCC	0	0	0	9	NA
PCAWG	SA231359	b51fa117-2c0a-4e1d-8ec4-9f039073a486	SP36036	Whitelist	Kidney-RCC	0	0	0	5	NA
PCAWG	SA213217	fa5e2900-95e7-4700-9707-a329cd0c77fd	SP39349	Whitelist	Kidney-RCC	0	0	0	3	NA
PCAWG	SA230633	b6365bdb-e6d5-4615-95b3-db12a0c2f3d9	SP35951	Whitelist	Kidney-RCC	0	0	0	5	NA
PCAWG	SA521664	8fb7fcac-6c1d-40c2-9309-b53821cbef30	SP109470	Whitelist	Kidney-RCC	0	0	0	0	NA
PCAWG	SA495215	e1217ebe-1826-41a9-b6c4-702100a66f5e	SP97145	Whitelist	Kidney-RCC	0	0	0	6	NA
PCAWG	SA494805	ad9455e9-7147-489e-9b1f-3540c457c260	SP97104	Whitelist	Kidney-RCC	0	0	0	77	NA
PCAWG	SA514993	2425a532-f562-423a-88f5-228642f53875	SP106656	Whitelist	Kidney-RCC	0	0	0	4	NA
PCAWG	SA495538	19d6cf34-1cd7-4242-a4d1-5d3e11f428aa	SP43651	Whitelist	Kidney-RCC	0	0	0	2	NA
PCAWG	SA495155	7815397b-aa39-4b79-bcaa-6859a3f115f8	SP97258	Whitelist	Kidney-RCC	0	0	0	1	NA
PCAWG	SA495070	c14407ad-670e-4d1e-9417-2b76f4810fff	SP97243	Whitelist	Kidney-RCC	0	0	0	3	NA
PCAWG	SA255656	63d0c49d-918d-41fb-808a-1f8001981917	SP43808	Whitelist	Kidney-RCC	0	0	0	0	NA
PCAWG	SA515781	dddea2e4-b8c3-4157-9d92-6de472e8375a	SP106602	Whitelist	Kidney-RCC	0	0	0	0	NA
PCAWG	SA494740	e6801359-d1d7-4871-b2fb-180674a2e469	SP43664	Whitelist	Kidney-RCC	0	0	0	78	NA
PCAWG	SA254668	f03330dd-c616-4ad5-abc3-6d6b0445e9e9	SP43532	Whitelist	Kidney-RCC	0	0	0	2	NA
PCAWG	SA534051	ca2b9fe2-97e0-4d4f-afd7-a5acf638800f	SP113926	Whitelist	Kidney-RCC	0	0	0	3	NA
PCAWG	SA254332	6ba5f81a-b7a0-4c18-a112-2e11094eec85	SP43514	Whitelist	Kidney-RCC	1	0	0	9	NA
PCAWG	SA253231	42f88b95-fa12-47c7-93f1-cf72f207291c	SP43696	Whitelist	Kidney-RCC	0	0	0	0	NA
PCAWG	SA495252	c504d5a9-29b0-4b7e-ac7b-5e543449a0f4	SP97269	Whitelist	Kidney-RCC	0	0	0	7	NA
PCAWG	SA494956	483bb781-0179-42e1-bf9c-487b240769b8	SP97113	Whitelist	Kidney-RCC	0	0	0	3	NA
PCAWG	SA521667	a9dbd55c-5dcc-48db-8785-6baef3fdd7db	SP109544	Whitelist	Kidney-RCC	0	0	0	8	NA
PCAWG	SA495048	5ecc88f7-8391-4168-af11-07a6bf9b3652	SP97124	Whitelist	Kidney-RCC	0	0	0	4	NA
PCAWG	SA495321	33b7e799-ad10-498f-9948-8ce433311539	SP97161	Whitelist	Kidney-RCC	0	0	0	1	NA
PCAWG	SA495342	642e1379-1061-40bc-9a4c-f7c191e84d9d	SP43822	Whitelist	Kidney-RCC	0	0	0	166	NA
PCAWG	SA254188	0ed63d84-d3fe-4289-9255-35f4a03b703b	SP43510	Whitelist	Kidney-RCC	2	0	0	1	NA
PCAWG	SA514999	cf5deb22-f7eb-409d-a0e4-882716199c39	SP106560	Whitelist	Kidney-RCC	0	0	0	0	NA
PCAWG	SA253172	bef23192-57cd-4301-b7a7-5e82ca62482d	SP43688	Whitelist	Kidney-RCC	0	0	0	1	NA
PCAWG	SA254758	14dd86c1-dfb3-4124-a453-4d64223bc048	SP43770	Whitelist	Kidney-RCC	0	0	0	15	NA
PCAWG	SA521593	b4f515ce-5bee-4e40-a66a-01f41e92181e	SP109457	Whitelist	Kidney-RCC	0	0	0	87	NA
PCAWG	SA495518	88e35d25-d98d-4576-8ebe-1cd74010ecd8	SP97194	Whitelist	Kidney-RCC	0	0	0	64	NA
PCAWG	SA495100	2deb8f9a-9e0a-46d1-bcb5-902db3b5c8ac	SP97249	Whitelist	Kidney-RCC	0	1	0	61	NA
PCAWG	SA255317	d8415cf6-8e4d-4c54-811e-199da14237f1	SP43792	Whitelist	Kidney-RCC	0	0	0	4	NA
PCAWG	SA495380	a441697c-4ca0-4eab-9b01-b9cb50223ce2	SP97278	Whitelist	Kidney-RCC	0	0	0	1	NA
PCAWG	SA516035	2e8ad1cd-d5d5-4bb4-8bbd-e9bef45088da	SP106638	Whitelist	Kidney-RCC	0	0	0	0	NA
PCAWG	SA515399	b19ec4cd-2876-4a2b-bcb9-b3c8db54fc15	SP106577	Whitelist	Kidney-RCC	0	0	0	3	NA
PCAWG	SA521717	bd2cc59d-f5ce-46ed-beb0-4c80b24cbe71	SP109478	Whitelist	Kidney-RCC	0	0	0	3	NA
PCAWG	SA520420	58e2453c-bb58-43a3-9642-705ec0e0bdbd	SP108998	Whitelist	Myeloid-AML	0	0	0	3	NA
PCAWG	SA520422	a68389d4-431f-4582-b4df-e8ad200aa3be	SP108999	Whitelist	Myeloid-AML	0	0	0	3	NA
PCAWG	SA520425	335c721a-3653-471f-b0ec-6144fe868c6a	SP109001	Whitelist	Myeloid-AML	0	0	0	2	NA
PCAWG	SA520426	1c300960-e51c-4477-8fdd-026c7e545dc4	SP109002	Whitelist	Myeloid-AML	0	0	0	2	NA
PCAWG	SA520427	fa718a69-7d09-424b-90a3-4839ba7dc9b2	SP109003	Whitelist	Myeloid-AML	0	0	0	5	NA
PCAWG	SA520430	4ceeb025-2f16-4f80-b9b4-0151346349c6	SP109006	Whitelist	Myeloid-AML	0	0	0	8	NA
PCAWG	SA520431	aff5793b-3197-4d1d-bf0a-9b0ded5f2937	SP109007	Whitelist	Myeloid-AML	0	0	0	3	NA
PCAWG	SA558645	9f298806-77b6-4c76-bd38-3343e1a3c6f0	SP127706	Whitelist	Myeloid-AML	0	0	0	3	NA
PCAWG	SA264069	6847e993-1414-4e6f-a2af-39ebe218dd7c	SP48426	Whitelist	CNS-Oligo	0	0	0	5	NA
PCAWG	SA261595	4853fd17-7214-4f0c-984b-1be0346ca4ab	SP47652	Whitelist	CNS-Oligo	0	0	0	3	NA
PCAWG	SA264336	85d915b8-0184-4ec7-93ad-e9ffa2f5743b	SP48480	Whitelist	CNS-Oligo	0	0	0	4	NA
PCAWG	SA263853	8c46a1df-1c10-4188-992a-a55b782494c9	SP47808	Whitelist	CNS-Oligo	0	0	0	26	NA
PCAWG	SA261436	c1abb741-4fcd-4161-b057-c7efd619cc99	SP48073	Whitelist	CNS-Oligo	0	0	0	4	NA
PCAWG	SA263196	86386b36-2950-4479-b79f-4b347053c8bc	SP48263	Whitelist	CNS-Oligo	0	0	0	3	NA
PCAWG	SA266783	67f88cd9-ab77-4227-a8d7-5512246f9772	SP48888	Whitelist	CNS-Oligo	0	0	0	8	NA
PCAWG	SA266786	c6888be2-4517-41e4-a801-9c915f24e737	SP48008	Whitelist	CNS-Oligo	0	0	0	6	NA
PCAWG	SA266489	2aeaab9f-4459-4be8-91e7-e0746cbd671c	SP47990	Whitelist	CNS-Oligo	0	1	0	45	NA
PCAWG	SA266828	f92a34fa-014e-4b41-a6d0-3b46b8c8a3ee	SP48010	Whitelist	CNS-Oligo	0	1	0	62	NA
PCAWG	SA261184	88395c0e-4afe-434d-8b20-5a3eef8b7f00	SP47628	Whitelist	CNS-Oligo	0	1	0	0	NA
PCAWG	SA264474	d252a54e-0377-4b3e-8228-26108ea704fa	SP48504	Whitelist	CNS-Oligo	0	0	0	7	NA
PCAWG	SA262624	ba94c29b-b76e-4d67-bf5a-ce6bc45d85f8	SP48189	Whitelist	CNS-Oligo	0	1	0	9	NA
PCAWG	SA264003	3a81f733-b3a3-4578-b925-a663612bc92c	SP48414	Whitelist	CNS-Oligo	0	1	0	8	NA
PCAWG	SA264624	d414e076-dcb6-4edf-adef-0abdc57354ea	SP48534	Whitelist	CNS-Oligo	0	0	0	6	NA
PCAWG	SA266579	a78544d7-65c6-4778-af62-ceec24c14056	SP48850	Whitelist	CNS-Oligo	0	1	0	48	NA
PCAWG	SA262126	3d477ac1-3bdf-4410-9594-1a3a1412c6ae	SP48135	Whitelist	CNS-Oligo	0	0	0	22	NA
PCAWG	SA262459	00493087-9d9d-40ca-86d5-936f1b951c93	SP47708	Whitelist	CNS-Oligo	0	0	0	8	NA
PCAWG	SA499742	f4025b40-a249-487f-8e93-7a140bcf57c1	SP97681	Whitelist	Liver-HCC	0	0	0	15	NA
PCAWG	SA499746	7eb0ee38-fbe2-49ea-ba63-aa13825eca6e	SP97685	Whitelist	Liver-HCC	0	0	0	28	NA
PCAWG	SA499801	8cf713ff-256b-4411-a1b4-5bf6f445b747	SP97747	Whitelist	Liver-HCC	0	0	0	47	NA
PCAWG	SA499813	d3b72600-a888-4ef6-ac5d-661c105405dd	SP97771	Whitelist	Liver-HCC	0	0	0	12	NA
PCAWG	SA499815	468083cb-95c3-47c1-9d96-79bcf7bf3f26	SP97775	Whitelist	Liver-HCC	0	0	0	51	NA
PCAWG	SA268288	36e1d9cc-32ec-4a0a-8fb1-c46f058a6fb8	SP49417	Whitelist	Liver-HCC	0	0	0	53	NA
PCAWG	SA268834	4c3eda94-56f4-46d3-8c88-50d476e773f6	SP49481	Whitelist	Liver-HCC	0	0	0	20	NA
PCAWG	SA500918	b9098b7c-eab0-4ef5-b968-8d3024bf32f7	SP98327	Whitelist	Liver-HCC	0	1	0	32	NA
PCAWG	SA267260	305a5074-5384-45a0-985d-289b178d09f6	SP49328	Whitelist	Liver-HCC	2	0	0	21	NA
PCAWG	SA515277	5d58b984-e0b8-4237-a576-0e9d4079599e	SP106743	Whitelist	Liver-HCC	0	0	0	51	NA
PCAWG	SA540960	f1a4f60a-5228-47cd-883f-ff8d2dfe1633	SP115830	Whitelist	Liver-HCC	0	0	0	524	NA
PCAWG	SA268678	a2f143d6-ba07-4ff0-960d-b29c3c716665	SP49205	Whitelist	Liver-HCC	0	0	0	73	NA
PCAWG	SA267880	47e5ff56-9534-4fcf-a593-33027e877f93	SP49379	Whitelist	Liver-HCC	0	0	0	37	NA
PCAWG	SA270040	6b50391f-d890-4ca0-b942-beab0f8bf1c9	SP49651	Whitelist	Liver-HCC	0	0	0	94	NA
PCAWG	SA550978	352fbbb4-88a5-4354-b1fa-3a01da3fbfa7	SP120755	Whitelist	Liver-HCC	0	0	0	21	NA
PCAWG	SA269680	d252f328-4583-4e97-9a71-bb2885f06f73	SP49591	Whitelist	Liver-HCC	0	1	0	43	NA
PCAWG	SA520910	c36213e4-c057-46f5-ada5-f1f921855bb4	SP109384	Whitelist	Liver-HCC	0	0	0	12	NA
PCAWG	SA267718	1127b561-ea40-4d5e-95df-daa0a5ebc1e4	SP49124	Whitelist	Liver-HCC	0	0	0	19	NA
PCAWG	SA268027	c016d025-3c92-41c5-b846-493b1fcce79e	SP49391	Whitelist	Liver-HCC	0	1	0	222	NA
PCAWG	SA268432	c285c2fa-24b4-47a1-874d-86e74b002b05	SP49433	Whitelist	Liver-HCC	0	0	0	26	NA
PCAWG	SA269323	484a41c8-fcaf-488d-97dc-bfe6a4b88a95	SP49541	Whitelist	Liver-HCC	0	0	0	690	NA
PCAWG	SA500699	96517058-18d2-4847-8085-768ca8aa1565	SP98090	Whitelist	Liver-HCC	0	0	0	137	NA
PCAWG	SA270088	c1d9ed06-7498-4c6c-a0de-dbf28e868109	SP49322	Whitelist	Liver-HCC	0	1	0	445	NA
PCAWG	SA268750	9c681cd9-25fb-42ac-aa6b-bb962882fa22	SP49469	Whitelist	Liver-HCC	2	0	0	129	NA
PCAWG	SA500737	7fc7b316-f3d3-4e71-9417-423fe334e6bc	SP98289	Whitelist	Liver-HCC	0	1	0	309	NA
PCAWG	SA540527	1c00925b-7328-4db0-b930-04aab2d80719	SP115501	Whitelist	Liver-HCC	2	0	0	109	NA
PCAWG	SA500797	29b92b51-7ba3-42a9-97d3-6a9b5e43f928	SP98305	Whitelist	Liver-HCC	0	1	0	171	NA
PCAWG	SA500148	d02597f8-3ac7-4165-a65f-0e134e5d215b	SP98065	Whitelist	Liver-HCC	0	1	0	54	NA
PCAWG	SA269383	6b25a78f-20dc-4ccc-b4c0-f9885d16725d	SP49551	Whitelist	Liver-HCC	2	0	0	89	NA
PCAWG	SA267454	90611290-e44c-438e-91aa-f3b83dae3b71	SP49114	Whitelist	Liver-HCC	0	1	0	231	NA
PCAWG	SA500397	4cff8590-559e-4204-8635-96e11bfeda68	SP98078	Whitelist	Liver-HCC	0	0	0	102	NA
PCAWG	SA515104	50ee360c-e3df-4888-9999-ebb88e271d08	SP106677	Whitelist	Liver-HCC	0	1	0	125	NA
PCAWG	SA269167	2bff30d5-be79-4686-8164-7a7d9619d3c0	SP49247	Whitelist	Liver-HCC	0	1	0	572	NA
PCAWG	SA267658	dcf45005-7e6d-4c26-9994-f973da7e814f	SP49119	Whitelist	Liver-HCC	0	0	0	24	NA
PCAWG	SA267949	d6ccfd6f-2ea9-499d-a25d-4ba9d4a9258e	SP49385	Whitelist	Liver-HCC	0	0	0	9	NA
PCAWG	SA500499	03c88506-d72e-4a44-a34e-a7f0564f1799	SP98082	Whitelist	Liver-HCC	0	0	0	65	NA
PCAWG	SA500643	6e6ad1a2-f1eb-44d1-9852-f5752afcf5eb	SP98265	Whitelist	Liver-HCC	0	1	0	301	NA
PCAWG	SA500759	70422e6d-cb1f-4284-8be9-1d4517ffad60	SP98297	Whitelist	Liver-HCC	0	0	0	36	NA
PCAWG	SA501060	5df489bc-6178-49e4-8a42-506f70300dff	SP98359	Whitelist	Liver-HCC	4	0	0	80	NA
PCAWG	SA268117	463bf060-8ba6-4a73-8173-172025f7b527	SP49157	Whitelist	Liver-HCC	0	0	0	21	NA
PCAWG	SA269251	c05adc19-2e01-4712-a35a-69eee4d40998	SP49531	Whitelist	Liver-HCC	0	0	0	245	NA
PCAWG	SA500769	343fcbc2-f30c-4ffa-a0b3-f5bb21e5e70b	SP98092	Whitelist	Liver-HCC	0	0	0	154	NA
PCAWG	SA500830	84fe77b4-f6cc-49bf-a6b9-1621ec9394f8	SP98096	Whitelist	Liver-HCC	0	0	0	394	NA
PCAWG	SA500238	5ead73fe-1c34-48ed-b20d-89fc3c82dbd6	SP98192	Whitelist	Liver-HCC	0	0	0	164	NA
PCAWG	SA269629	992d9566-b1da-421a-bf36-d23382b115fa	SP49286	Whitelist	Liver-HCC	2	1	0	96	NA
PCAWG	SA500820	d9c5493e-f969-4c04-a646-9a3134011021	SP98313	Whitelist	Liver-HCC	0	0	0	49	NA
PCAWG	SA500054	7f03cb4b-60b1-460c-b761-402e7ca09b0d	SP98060	Whitelist	Liver-HCC	0	0	0	0	NA
PCAWG	SA515972	670f971f-a525-4ef8-91ba-610cfbaeb914	SP106631	Whitelist	Liver-HCC	0	0	0	75	NA
PCAWG	SA520782	e30c64d5-e796-4cfc-8dc8-6e62bf97822f	SP109301	Whitelist	Liver-HCC	0	1	0	12	NA
PCAWG	SA499894	63adc09c-e1b1-40dd-9c35-2f8276b656fc	SP98053	Whitelist	Liver-HCC	3	0	0	81	NA
PCAWG	SA268333	3bacc189-01b8-46cc-a442-f393c0f428c6	SP49175	Whitelist	Liver-HCC	0	0	0	125	NA
PCAWG	SA268591	b9f03936-1de5-4330-8b0f-6d0ab533876e	SP49449	Whitelist	Liver-HCC	1	0	0	34	NA
PCAWG	SA500100	4904d56f-0fe7-4482-8f6d-9e54d261f399	SP98164	Whitelist	Liver-HCC	0	0	0	82	NA
PCAWG	SA268957	f7e9eed5-7a0b-4b2d-bea3-fd8c42a3b90e	SP49229	Whitelist	Liver-HCC	0	0	0	27	NA
PCAWG	SA540506	81a8b064-e735-455f-b2db-af7ae11daac4	SP115498	Whitelist	Liver-HCC	2	1	0	405	NA
PCAWG	SA267307	0d259ac2-03d1-4814-9b0b-d05e3a6029b7	SP49334	Whitelist	Liver-HCC	0	0	0	29	NA
PCAWG	SA268465	4624fd20-e2ad-4826-b606-a694b04e1076	SP49187	Whitelist	Liver-HCC	0	0	0	14	NA
PCAWG	SA268889	41840dc1-5ea2-4f01-a0d4-8b65add641c8	SP49223	Whitelist	Liver-HCC	0	0	0	111	NA
PCAWG	SA501371	cf777ef1-765f-4828-b789-f5aa6722eb35	SP98839	Whitelist	Liver-HCC	0	0	0	51	NA
PCAWG	SA501373	b2d9aaff-5a48-48f0-bf55-bfd4ddaeccaf	SP98841	Whitelist	Liver-HCC	0	1	0	42	NA
PCAWG	SA501375	e9445993-854d-44fc-a063-eacf70222fdf	SP98843	Whitelist	Liver-HCC	0	1	0	66	NA
PCAWG	SA501377	b5f90cb8-7304-48fb-a1d3-ff459c7d79d1	SP98845	Whitelist	Liver-HCC	0	1	1	70	NA
PCAWG	SA501379	8b0c4c91-2d07-4a9b-97a1-d2bda003437e	SP98847	Whitelist	Liver-HCC	0	1	0	70	NA
PCAWG	SA501381	7a6cb147-a576-446d-a605-fa846ea3d1ad	SP98849	Whitelist	Liver-HCC	0	0	0	62	NA
PCAWG	SA501383	558239c7-a160-4228-8fdf-a0a1d2f62133	SP98851	Whitelist	Liver-HCC	0	1	0	37	NA
PCAWG	SA501385	0040b1b6-b07a-4b6e-90ef-133523eaf412	SP98853	Whitelist	Liver-HCC	0	0	0	44	NA
PCAWG	SA501387	06ecd127-6c24-422d-a7fb-bf5aee1b8b7b	SP98855	Whitelist	Liver-HCC	0	0	0	34	NA
PCAWG	SA501391	11473a98-d953-45f9-abf5-709b68a4bae8	SP98859	Whitelist	Liver-HCC	0	0	0	11	NA
PCAWG	SA501393	3b02a7a7-e5bc-4e77-b691-521603630b00	SP98861	Whitelist	Liver-HCC	11	1	0	133	NA
PCAWG	SA501395	eb1792ee-6946-4e0d-bdd1-c924328dba5d	SP98863	Whitelist	Liver-HCC	0	0	0	38	NA
PCAWG	SA501397	145f6dbb-9744-44f7-8485-e440689de3fd	SP98865	Whitelist	Liver-HCC	4	0	0	48	NA
PCAWG	SA501399	35f82a33-bde2-47e2-8aba-ff1fd5920219	SP98867	Whitelist	Liver-HCC	0	0	0	15	NA
PCAWG	SA501401	80ebcecc-4a7a-40dd-914c-f0648a58095f	SP98869	Whitelist	Liver-HCC	15	1	0	111	NA
PCAWG	SA501403	1cb25b72-3726-4f12-9e22-f5c7e4b05681	SP98871	Whitelist	Liver-HCC	0	0	0	29	NA
PCAWG	SA501405	5ee1dda9-2e84-4617-af09-2ae02873b44d	SP98873	Whitelist	Liver-HCC	0	0	0	27	NA
PCAWG	SA501407	50b61288-1412-4104-92e6-8b1a359ef399	SP98875	Whitelist	Liver-HCC	0	1	0	160	NA
PCAWG	SA501409	43206cb7-787d-4f68-8019-55e8585c4b4d	SP98877	Whitelist	Liver-HCC	0	0	0	7	NA
PCAWG	SA501411	19085f7d-e6a6-406f-bd09-520a27e0283d	SP98879	Whitelist	Liver-HCC	0	1	0	32	NA
PCAWG	SA501413	93a49462-4bd3-4efa-87a5-69006abba5a0	SP98881	Whitelist	Liver-HCC	4	0	0	56	NA
PCAWG	SA501415	77bf9514-88da-473b-9a91-f669ef3cd343	SP98883	Whitelist	Liver-HCC	0	0	0	237	NA
PCAWG	SA501417	f0768c67-f38c-40a8-8f27-81a927fb5dca	SP98885	Whitelist	Liver-HCC	0	0	0	42	NA
PCAWG	SA501419	5042b417-d14e-42bb-b6f3-de303346a252	SP98887	Whitelist	Liver-HCC	0	1	0	28	NA
PCAWG	SA501421	4f1fc78e-733d-4c6e-86b2-dbe1f98c141d	SP98889	Whitelist	Liver-HCC	0	0	0	135	NA
PCAWG	SA501422	ec23a354-e339-4466-9a1b-8e886ef627e6	SP98891	Whitelist	Liver-HCC	0	0	0	22	NA
PCAWG	SA501423	8a2580c3-9c89-4cb0-b94d-3eca15dac1c3	SP98893	Whitelist	Liver-HCC	0	1	0	78	NA
PCAWG	SA501365	5769ae11-5f1b-483f-b228-7584591c66e6	SP98833	Whitelist	Liver-HCC	0	0	0	47	NA
PCAWG	SA501427	10cb8ac6-c622-11e3-bf01-24c6515278c0	SP98896	Whitelist	Liver-HCC	0	1	0	49	NA
PCAWG	SA501431	15fd8dc8-c622-11e3-bf01-24c6515278c0	SP98898	Whitelist	Liver-HCC	0	0	0	16	NA
PCAWG	SA501435	1df8939c-c622-11e3-bf01-24c6515278c0	SP98900	Whitelist	Liver-HCC	2	1	0	51	NA
PCAWG	SA501439	23eb72d8-c622-11e3-bf01-24c6515278c0	SP98902	Whitelist	Liver-HCC	0	0	0	22	NA
PCAWG	SA501442	2572b0bc-c622-11e3-bf01-24c6515278c0	SP98904	Whitelist	Liver-HCC	0	0	0	78	NA
PCAWG	SA501446	27fcccdc-c622-11e3-bf01-24c6515278c0	SP98909	Whitelist	Liver-HCC	0	0	0	46	NA
PCAWG	SA501448	2b569b88-c622-11e3-bf01-24c6515278c0	SP98907	Whitelist	Liver-HCC	0	0	0	49	NA
PCAWG	SA501452	2ecd8358-c622-11e3-bf01-24c6515278c0	SP98913	Whitelist	Liver-HCC	0	0	0	32	NA
PCAWG	SA501456	31bcfd64-c622-11e3-bf01-24c6515278c0	SP98915	Whitelist	Liver-HCC	2	0	0	25	NA
PCAWG	SA501460	34030a28-c622-11e3-bf01-24c6515278c0	SP98921	Whitelist	Liver-HCC	10	0	0	36	NA
PCAWG	SA501464	35e33a7a-c622-11e3-bf01-24c6515278c0	SP98925	Whitelist	Liver-HCC	0	0	0	56	NA
PCAWG	SA501468	38d8e626-c622-11e3-bf01-24c6515278c0	SP98927	Whitelist	Liver-HCC	0	0	0	37	NA
PCAWG	SA501473	3e2a85d0-c622-11e3-bf01-24c6515278c0	SP98937	Whitelist	Liver-HCC	0	0	0	27	NA
PCAWG	SA501477	3faeb03e-c622-11e3-bf01-24c6515278c0	SP98941	Whitelist	Liver-HCC	6	0	0	323	NA
PCAWG	SA501480	4255582e-c622-11e3-bf01-24c6515278c0	SP98945	Whitelist	Liver-HCC	0	0	0	20	NA
PCAWG	SA501484	446437de-c622-11e3-bf01-24c6515278c0	SP98949	Whitelist	Liver-HCC	20	1	0	90	NA
PCAWG	SA501487	45aedf22-c622-11e3-bf01-24c6515278c0	SP98953	Whitelist	Liver-HCC	6	1	0	35	NA
PCAWG	SA501491	47d77750-c622-11e3-bf01-24c6515278c0	SP98955	Whitelist	Liver-HCC	0	0	0	158	NA
PCAWG	SA501495	4c183106-c622-11e3-bf01-24c6515278c0	SP98959	Whitelist	Liver-HCC	0	0	0	25	NA
PCAWG	SA501499	4f6f48bc-c622-11e3-bf01-24c6515278c0	SP98965	Whitelist	Liver-HCC	6	1	0	71	NA
PCAWG	SA501503	51800588-c622-11e3-bf01-24c6515278c0	SP98967	Whitelist	Liver-HCC	0	0	0	34	NA
PCAWG	SA501506	532259b8-c622-11e3-bf01-24c6515278c0	SP98973	Whitelist	Liver-HCC	30	0	0	129	NA
PCAWG	SA270380	54354d24-c622-11e3-bf01-24c6515278c0	SP50097	Whitelist	Liver-HCC	0	1	0	18	NA
PCAWG	SA501510	56c846d6-c622-11e3-bf01-24c6515278c0	SP98975	Whitelist	Liver-HCC	0	0	0	13	NA
PCAWG	SA270382	59632e7e-c622-11e3-bf01-24c6515278c0	SP50099	Whitelist	Liver-HCC	2	1	0	134	NA
PCAWG	SA501514	5b178f44-c622-11e3-bf01-24c6515278c0	SP98981	Whitelist	Liver-HCC	2	1	0	32	NA
PCAWG	SA501517	5cf21488-c622-11e3-bf01-24c6515278c0	SP98985	Whitelist	Liver-HCC	0	0	0	38	NA
PCAWG	SA501519	5e9c69d2-c622-11e3-bf01-24c6515278c0	SP98989	Whitelist	Liver-HCC	20	0	0	39	NA
PCAWG	SA501523	6172ca02-c622-11e3-bf01-24c6515278c0	SP98991	Whitelist	Liver-HCC	0	0	0	50	NA
PCAWG	SA501527	63fef3fe-c622-11e3-bf01-24c6515278c0	SP98997	Whitelist	Liver-HCC	0	0	0	58	NA
PCAWG	SA501531	6527aa5a-c622-11e3-bf01-24c6515278c0	SP99001	Whitelist	Liver-HCC	0	0	0	22	NA
PCAWG	SA501564	10db2142-c623-11e3-bf01-24c6515278c0	SP99003	Whitelist	Liver-HCC	2	0	0	43	NA
PCAWG	SA501535	6622f932-c622-11e3-bf01-24c6515278c0	SP99007	Whitelist	Liver-HCC	0	1	0	15	NA
PCAWG	SA270384	674819dc-c622-11e3-bf01-24c6515278c0	SP50101	Whitelist	Liver-HCC	0	1	0	99	NA
PCAWG	SA501540	69f37546-c622-11e3-bf01-24c6515278c0	SP99011	Whitelist	Liver-HCC	6	1	0	50	NA
PCAWG	SA501544	6baee028-c622-11e3-bf01-24c6515278c0	SP99013	Whitelist	Liver-HCC	0	0	0	93	NA
PCAWG	SA270388	6d9d7ffc-c622-11e3-bf01-24c6515278c0	SP50105	Whitelist	Liver-HCC	0	0	0	11	NA
PCAWG	SA501549	6ec4456e-c622-11e3-bf01-24c6515278c0	SP99019	Whitelist	Liver-HCC	0	1	0	30	NA
PCAWG	SA501555	72c22a8c-c622-11e3-bf01-24c6515278c0	SP99025	Whitelist	Liver-HCC	0	0	0	72	NA
PCAWG	SA501553	70c2f91e-c622-11e3-bf01-24c6515278c0	SP99021	Whitelist	Liver-HCC	0	0	0	26	NA
PCAWG	SA501559	74ec279a-c622-11e3-bf01-24c6515278c0	SP99029	Whitelist	Liver-HCC	0	0	0	27	NA
PCAWG	SA501567	78bc4dfa-c622-11e3-bf01-24c6515278c0	SP99037	Whitelist	Liver-HCC	0	0	0	9	NA
PCAWG	SA501571	7ae510f8-c622-11e3-bf01-24c6515278c0	SP99041	Whitelist	Liver-HCC	12	0	0	48	NA
PCAWG	SA501575	7c405ca0-c622-11e3-bf01-24c6515278c0	SP99045	Whitelist	Liver-HCC	0	1	0	15	NA
PCAWG	SA501579	7d38018a-c622-11e3-bf01-24c6515278c0	SP99049	Whitelist	Liver-HCC	0	0	0	34	NA
PCAWG	SA270390	7eac4710-c622-11e3-bf01-24c6515278c0	SP50107	Whitelist	Liver-HCC	2	1	0	81	NA
PCAWG	SA501583	7fba5aac-c622-11e3-bf01-24c6515278c0	SP99053	Whitelist	Liver-HCC	0	0	0	31	NA
PCAWG	SA501587	80ab6c08-c622-11e3-bf01-24c6515278c0	SP99057	Whitelist	Liver-HCC	0	0	0	18	NA
PCAWG	SA501591	819b4304-c622-11e3-bf01-24c6515278c0	SP99061	Whitelist	Liver-HCC	0	0	0	351	NA
PCAWG	SA270392	82aefe8e-c622-11e3-bf01-24c6515278c0	SP50109	Whitelist	Liver-HCC	0	0	0	40	NA
PCAWG	SA501595	83d57c5c-c622-11e3-bf01-24c6515278c0	SP99065	Whitelist	Liver-HCC	0	0	0	33	NA
PCAWG	SA515214	850389d4-c622-11e3-bf01-24c6515278c0	SP106993	Whitelist	Liver-HCC	10	0	0	32	NA
PCAWG	SA270394	8659a35e-c622-11e3-bf01-24c6515278c0	SP50111	Whitelist	Liver-HCC	0	0	0	34	NA
PCAWG	SA501599	87671312-c622-11e3-bf01-24c6515278c0	SP99069	Whitelist	Liver-HCC	0	1	0	229	NA
PCAWG	SA501603	88d82a42-c622-11e3-bf01-24c6515278c0	SP99073	Whitelist	Liver-HCC	0	0	0	31	NA
PCAWG	SA501607	8a6d6b2e-c622-11e3-bf01-24c6515278c0	SP99077	Whitelist	Liver-HCC	0	0	0	22	NA
PCAWG	SA501611	8c5f9574-c622-11e3-bf01-24c6515278c0	SP99081	Whitelist	Liver-HCC	0	0	0	8	NA
PCAWG	SA501615	8d7592e2-c622-11e3-bf01-24c6515278c0	SP99085	Whitelist	Liver-HCC	0	0	0	38	NA
PCAWG	SA501619	8eb90ea4-c622-11e3-bf01-24c6515278c0	SP99089	Whitelist	Liver-HCC	0	0	0	21	NA
PCAWG	SA501623	8fd5e62c-c622-11e3-bf01-24c6515278c0	SP99093	Whitelist	Liver-HCC	0	1	0	260	NA
PCAWG	SA501627	917564e4-c622-11e3-bf01-24c6515278c0	SP99097	Whitelist	Liver-HCC	2	0	0	41	NA
PCAWG	SA501631	9321341c-c622-11e3-bf01-24c6515278c0	SP99101	Whitelist	Liver-HCC	3	0	0	81	NA
PCAWG	SA515218	94431626-c622-11e3-bf01-24c6515278c0	SP106998	Whitelist	Liver-HCC	0	1	0	281	NA
PCAWG	SA501633	9563a264-c622-11e3-bf01-24c6515278c0	SP99105	Whitelist	Liver-HCC	38	0	0	288	NA
PCAWG	SA501635	96abdbc8-c622-11e3-bf01-24c6515278c0	SP99109	Whitelist	Liver-HCC	0	1	0	282	NA
PCAWG	SA501637	97a6f44a-c622-11e3-bf01-24c6515278c0	SP99113	Whitelist	Biliary-AdenoCA	0	0	0	1	NA
PCAWG	SA270396	98d27916-c622-11e3-bf01-24c6515278c0	SP50113	Whitelist	Liver-HCC	0	0	0	67	NA
PCAWG	SA270398	99bdc3da-c622-11e3-bf01-24c6515278c0	SP50115	Whitelist	Liver-HCC	0	0	0	122	NA
PCAWG	SA270400	9aac83e4-c622-11e3-bf01-24c6515278c0	SP50117	Whitelist	Liver-HCC	0	0	0	31	NA
PCAWG	SA515222	9ba2c970-c622-11e3-bf01-24c6515278c0	SP107004	Whitelist	Liver-HCC	0	0	0	33	NA
PCAWG	SA501639	9cb80280-c622-11e3-bf01-24c6515278c0	SP99117	Whitelist	Liver-HCC	0	1	0	80	NA
PCAWG	SA501641	9db994a0-c622-11e3-bf01-24c6515278c0	SP99121	Whitelist	Liver-HCC	0	0	0	26	NA
PCAWG	SA515233	9ec31146-c622-11e3-bf01-24c6515278c0	SP107007	Whitelist	Liver-HCC	0	1	0	25	NA
PCAWG	SA501643	9fba5db6-c622-11e3-bf01-24c6515278c0	SP99125	Whitelist	Liver-HCC	0	0	0	35	NA
PCAWG	SA501645	a1a75f66-c622-11e3-bf01-24c6515278c0	SP99129	Whitelist	Liver-HCC	4	0	0	106	NA
PCAWG	SA501647	a2a67c8a-c622-11e3-bf01-24c6515278c0	SP99133	Whitelist	Liver-HCC	0	0	0	25	NA
PCAWG	SA270402	a3914a6c-c622-11e3-bf01-24c6515278c0	SP50119	Whitelist	Liver-HCC	2	0	0	208	NA
PCAWG	SA501649	a4ca18dc-c622-11e3-bf01-24c6515278c0	SP99137	Whitelist	Liver-HCC	0	1	0	12	NA
PCAWG	SA270404	a612b654-c622-11e3-bf01-24c6515278c0	SP50121	Whitelist	Liver-HCC	0	0	0	62	NA
PCAWG	SA270406	a7314730-c622-11e3-bf01-24c6515278c0	SP50123	Whitelist	Liver-HCC	5	1	0	75	NA
PCAWG	SA501651	a846f5e8-c622-11e3-bf01-24c6515278c0	SP99141	Whitelist	Liver-HCC	4	1	0	57	NA
PCAWG	SA270408	a94d63fa-c622-11e3-bf01-24c6515278c0	SP50125	Whitelist	Liver-HCC	20	0	0	187	NA
PCAWG	SA501653	aabddb20-c622-11e3-bf01-24c6515278c0	SP99145	Whitelist	Liver-HCC	6	0	0	427	NA
PCAWG	SA501424	abbbe65c-c622-11e3-bf01-24c6515278c0	SP99149	Whitelist	Liver-HCC	0	0	0	89	NA
PCAWG	SA270412	adfbba82-c622-11e3-bf01-24c6515278c0	SP50129	Whitelist	Liver-HCC	0	0	0	46	NA
PCAWG	SA501428	af2cbdb6-c622-11e3-bf01-24c6515278c0	SP99153	Whitelist	Liver-HCC	2	0	0	96	NA
PCAWG	SA501432	b070af2a-c622-11e3-bf01-24c6515278c0	SP99157	Whitelist	Liver-HCC	8	0	0	145	NA
PCAWG	SA501436	b1f19de6-c622-11e3-bf01-24c6515278c0	SP99161	Whitelist	Liver-HCC	0	1	0	56	NA
PCAWG	SA501440	b32449c0-c622-11e3-bf01-24c6515278c0	SP99165	Whitelist	Liver-HCC	2	1	0	104	NA
PCAWG	SA270414	b421b9ca-c622-11e3-bf01-24c6515278c0	SP50131	Whitelist	Liver-HCC	3	1	0	218	NA
PCAWG	SA270416	b55751c4-c622-11e3-bf01-24c6515278c0	SP50133	Whitelist	Liver-HCC	0	1	0	55	NA
PCAWG	SA501445	b67208c4-c622-11e3-bf01-24c6515278c0	SP99169	Whitelist	Liver-HCC	0	0	0	19	NA
PCAWG	SA270418	b77543e4-c622-11e3-bf01-24c6515278c0	SP50135	Whitelist	Liver-HCC	0	0	0	88	NA
PCAWG	SA270420	b86655a4-c622-11e3-bf01-24c6515278c0	SP50137	Whitelist	Liver-HCC	0	0	0	32	NA
PCAWG	SA501449	b994762c-c622-11e3-bf01-24c6515278c0	SP99173	Whitelist	Liver-HCC	0	0	0	59	NA
PCAWG	SA501453	ba940092-c622-11e3-bf01-24c6515278c0	SP99177	Whitelist	Liver-HCC	2	0	0	616	NA
PCAWG	SA501457	bba106ce-c622-11e3-bf01-24c6515278c0	SP99181	Whitelist	Liver-HCC	0	0	0	31	NA
PCAWG	SA501461	bcc74a5e-c622-11e3-bf01-24c6515278c0	SP99185	Whitelist	Biliary-AdenoCA	2	0	0	32	NA
PCAWG	SA270422	bdeeb1a6-c622-11e3-bf01-24c6515278c0	SP50139	Whitelist	Liver-HCC	0	0	0	5	NA
PCAWG	SA515239	bef21282-c622-11e3-bf01-24c6515278c0	SP107010	Whitelist	Liver-HCC	0	1	0	176	NA
PCAWG	SA501465	c021b61c-c622-11e3-bf01-24c6515278c0	SP99189	Whitelist	Liver-HCC	0	0	0	43	NA
PCAWG	SA270423	c158ac2a-c622-11e3-bf01-24c6515278c0	SP50141	Whitelist	Liver-HCC	0	0	0	25	NA
PCAWG	SA501469	c271b7d2-c622-11e3-bf01-24c6515278c0	SP99193	Whitelist	Liver-HCC	0	0	0	35	NA
PCAWG	SA270428	c488a170-c622-11e3-bf01-24c6515278c0	SP50145	Whitelist	Liver-HCC	2	0	0	130	NA
PCAWG	SA270430	c5ad7238-c622-11e3-bf01-24c6515278c0	SP50147	Whitelist	Liver-HCC	0	0	0	44	NA
PCAWG	SA515248	c6bb32f0-c622-11e3-bf01-24c6515278c0	SP107012	Whitelist	Liver-HCC	0	1	1	110	NA
PCAWG	SA270432	c7d798b8-c622-11e3-bf01-24c6515278c0	SP50149	Whitelist	Liver-HCC	0	0	0	52	NA
PCAWG	SA515254	c906a13e-c622-11e3-bf01-24c6515278c0	SP107017	Whitelist	Liver-HCC	2	1	0	35	NA
PCAWG	SA515261	ca5ded1c-c622-11e3-bf01-24c6515278c0	SP107019	Whitelist	Liver-HCC	4	0	0	255	NA
PCAWG	SA515266	cb86fbb6-c622-11e3-bf01-24c6515278c0	SP107023	Whitelist	Liver-HCC	0	0	0	20	NA
PCAWG	SA270434	cc792058-c622-11e3-bf01-24c6515278c0	SP50151	Whitelist	Liver-HCC	0	1	0	75	NA
PCAWG	SA270436	cdcc04fc-c622-11e3-bf01-24c6515278c0	SP50153	Whitelist	Liver-HCC	0	0	0	18	NA
PCAWG	SA501476	cf2d34c4-c622-11e3-bf01-24c6515278c0	SP99197	Whitelist	Liver-HCC	0	0	0	163	NA
PCAWG	SA270438	d0469256-c622-11e3-bf01-24c6515278c0	SP50155	Whitelist	Liver-HCC	22	0	0	103	NA
PCAWG	SA501481	d182b67c-c622-11e3-bf01-24c6515278c0	SP99201	Whitelist	Liver-HCC	0	0	0	68	NA
PCAWG	SA270440	d2b7bb0a-c622-11e3-bf01-24c6515278c0	SP50157	Whitelist	Liver-HCC	0	0	0	8	NA
PCAWG	SA501485	d3ad5b5a-c622-11e3-bf01-24c6515278c0	SP99205	Whitelist	Liver-HCC	4	0	0	63	NA
PCAWG	SA270442	d4c9e5c6-c622-11e3-bf01-24c6515278c0	SP50159	Whitelist	Liver-HCC	0	1	0	70	NA
PCAWG	SA270444	d60f880a-c622-11e3-bf01-24c6515278c0	SP50161	Whitelist	Liver-HCC	2	1	0	192	NA
PCAWG	SA515270	d7578910-c622-11e3-bf01-24c6515278c0	SP107025	Whitelist	Liver-HCC	0	0	0	21	NA
PCAWG	SA501490	d876d576-c622-11e3-bf01-24c6515278c0	SP99209	Whitelist	Biliary-AdenoCA	0	0	0	43	NA
PCAWG	SA515276	dbfa4e8a-c622-11e3-bf01-24c6515278c0	SP107028	Whitelist	Liver-HCC	0	0	0	19	NA
PCAWG	SA270446	dd2e7b3c-c622-11e3-bf01-24c6515278c0	SP50163	Whitelist	Liver-HCC	0	0	0	36	NA
PCAWG	SA501498	de4f520c-c622-11e3-bf01-24c6515278c0	SP99217	Whitelist	Liver-HCC	8	0	0	30	NA
PCAWG	SA501502	df9f8c80-c622-11e3-bf01-24c6515278c0	SP99221	Whitelist	Biliary-AdenoCA	0	0	0	168	NA
PCAWG	SA270448	e127e9e4-c622-11e3-bf01-24c6515278c0	SP50165	Whitelist	Liver-HCC	0	0	0	26	NA
PCAWG	SA515281	e23c591e-c622-11e3-bf01-24c6515278c0	SP107030	Whitelist	Liver-HCC	0	0	0	11	NA
PCAWG	SA529837	632f3eb0-c623-11e3-bf01-24c6515278c0	SP112051	Whitelist	Liver-HCC	0	0	0	26	NA
PCAWG	SA270450	e34bcc5e-c622-11e3-bf01-24c6515278c0	SP50167	Whitelist	Liver-HCC	0	0	0	28	NA
PCAWG	SA501507	e4fd1b3e-c622-11e3-bf01-24c6515278c0	SP99225	Whitelist	Biliary-AdenoCA	0	0	0	79	NA
PCAWG	SA501511	e64e9f76-c622-11e3-bf01-24c6515278c0	SP99229	Whitelist	Liver-HCC	0	0	0	52	NA
PCAWG	SA501515	e75fbf08-c622-11e3-bf01-24c6515278c0	SP99233	Whitelist	Liver-HCC	0	0	0	195	NA
PCAWG	SA515286	e88397a6-c622-11e3-bf01-24c6515278c0	SP107032	Whitelist	Liver-HCC	2	0	0	28	NA
PCAWG	SA270452	e99ccc0c-c622-11e3-bf01-24c6515278c0	SP50169	Whitelist	Liver-HCC	4	0	0	57	NA
PCAWG	SA270454	eb588266-c622-11e3-bf01-24c6515278c0	SP50171	Whitelist	Liver-HCC	0	1	0	60	NA
PCAWG	SA270456	ec5e2990-c622-11e3-bf01-24c6515278c0	SP50173	Whitelist	Liver-HCC	0	0	0	53	NA
PCAWG	SA270458	ed52e836-c622-11e3-bf01-24c6515278c0	SP50175	Whitelist	Liver-HCC	0	0	0	188	NA
PCAWG	SA515292	ee7b8074-c622-11e3-bf01-24c6515278c0	SP107034	Whitelist	Liver-HCC	0	0	0	181	NA
PCAWG	SA270462	f064f762-c622-11e3-bf01-24c6515278c0	SP50179	Whitelist	Liver-HCC	0	0	0	38	NA
PCAWG	SA501522	f181848a-c622-11e3-bf01-24c6515278c0	SP99237	Whitelist	Liver-HCC	1	0	0	52	NA
PCAWG	SA501526	f2b2111c-c622-11e3-bf01-24c6515278c0	SP99241	Whitelist	Biliary-AdenoCA	0	0	0	24	NA
PCAWG	SA515296	f410b432-c622-11e3-bf01-24c6515278c0	SP107037	Whitelist	Liver-HCC	0	0	0	33	NA
PCAWG	SA515298	f4f48342-c622-11e3-bf01-24c6515278c0	SP107041	Whitelist	Liver-HCC	4	0	0	38	NA
PCAWG	SA270464	f61e794e-c622-11e3-bf01-24c6515278c0	SP50181	Whitelist	Liver-HCC	2	1	0	11	NA
PCAWG	SA501534	f8733b80-c622-11e3-bf01-24c6515278c0	SP99249	Whitelist	Liver-HCC	0	0	0	74	NA
PCAWG	SA501537	f9718c44-c622-11e3-bf01-24c6515278c0	SP99253	Whitelist	Liver-HCC	2	1	0	81	NA
PCAWG	SA270466	fabf1f6c-c622-11e3-bf01-24c6515278c0	SP50183	Whitelist	Liver-HCC	0	1	0	75	NA
PCAWG	SA501541	fbd899a0-c622-11e3-bf01-24c6515278c0	SP99257	Whitelist	Liver-HCC	2	1	0	87	NA
PCAWG	SA515300	fdf9a814-c622-11e3-bf01-24c6515278c0	SP107044	Whitelist	Liver-HCC	0	0	0	11	NA
PCAWG	SA270468	ffad9288-c622-11e3-bf01-24c6515278c0	SP50185	Whitelist	Liver-HCC	0	1	0	168	NA
PCAWG	SA515302	00c27940-c623-11e3-bf01-24c6515278c0	SP107047	Whitelist	Liver-HCC	0	0	0	103	NA
PCAWG	SA515305	01dc6872-c623-11e3-bf01-24c6515278c0	SP107050	Whitelist	Liver-HCC	0	0	0	94	NA
PCAWG	SA501545	030695f6-c623-11e3-bf01-24c6515278c0	SP99261	Whitelist	Liver-HCC	38	0	0	139	NA
PCAWG	SA515307	041e3b42-c623-11e3-bf01-24c6515278c0	SP107052	Whitelist	Liver-HCC	0	0	0	63	NA
PCAWG	SA501552	062e96d4-c623-11e3-bf01-24c6515278c0	SP99269	Whitelist	Liver-HCC	0	1	0	87	NA
PCAWG	SA501554	072f4146-c623-11e3-bf01-24c6515278c0	SP99271	Whitelist	Liver-HCC	0	0	0	29	NA
PCAWG	SA515309	0831e45e-c623-11e3-bf01-24c6515278c0	SP107056	Whitelist	Liver-HCC	7	1	0	47	NA
PCAWG	SA515312	0a9c9db0-c623-11e3-bf01-24c6515278c0	SP107060	Whitelist	Liver-HCC	0	0	0	42	NA
PCAWG	SA501562	0be08326-c623-11e3-bf01-24c6515278c0	SP99279	Whitelist	Liver-HCC	0	1	0	43	NA
PCAWG	SA515314	0cdbabf2-c623-11e3-bf01-24c6515278c0	SP107063	Whitelist	Liver-HCC	0	0	0	33	NA
PCAWG	SA515316	0dd39eca-c623-11e3-bf01-24c6515278c0	SP107068	Whitelist	Liver-HCC	0	1	0	36	NA
PCAWG	SA515318	0eeafcd6-c623-11e3-bf01-24c6515278c0	SP107071	Whitelist	Liver-HCC	0	0	0	69	NA
PCAWG	SA515322	10136472-c623-11e3-bf01-24c6515278c0	SP107073	Whitelist	Liver-HCC	0	0	0	6	NA
PCAWG	SA515327	1295947c-c623-11e3-bf01-24c6515278c0	SP107076	Whitelist	Liver-HCC	0	0	0	24	NA
PCAWG	SA515333	13bd2b30-c623-11e3-bf01-24c6515278c0	SP107078	Whitelist	Liver-HCC	0	1	0	64	NA
PCAWG	SA515339	15895218-c623-11e3-bf01-24c6515278c0	SP107080	Whitelist	Liver-HCC	0	1	0	52	NA
PCAWG	SA515347	17de5b12-c623-11e3-bf01-24c6515278c0	SP107084	Whitelist	Liver-HCC	0	0	0	121	NA
PCAWG	SA515353	18f5e75e-c623-11e3-bf01-24c6515278c0	SP107088	Whitelist	Liver-HCC	0	0	0	32	NA
PCAWG	SA515360	19fe27d8-c623-11e3-bf01-24c6515278c0	SP107091	Whitelist	Liver-HCC	0	0	0	56	NA
PCAWG	SA515367	1b06afe2-c623-11e3-bf01-24c6515278c0	SP107094	Whitelist	Liver-HCC	0	0	0	51	NA
PCAWG	SA515373	1c1c6494-c623-11e3-bf01-24c6515278c0	SP107097	Whitelist	Liver-HCC	0	1	0	23	NA
PCAWG	SA515377	1dbdbb2c-c623-11e3-bf01-24c6515278c0	SP107101	Whitelist	Liver-HCC	0	0	0	79	NA
PCAWG	SA515383	1ea7e01c-c623-11e3-bf01-24c6515278c0	SP107104	Whitelist	Liver-HCC	0	0	0	65	NA
PCAWG	SA515389	1fd69adc-c623-11e3-bf01-24c6515278c0	SP107109	Whitelist	Liver-HCC	0	0	0	29	NA
PCAWG	SA501572	2109e1d4-c623-11e3-bf01-24c6515278c0	SP99287	Whitelist	Liver-HCC,Biliary-AdenoCA	2	0	0	62	NA
PCAWG	SA501578	26de406e-c623-11e3-bf01-24c6515278c0	SP99289	Whitelist	Liver-HCC,Biliary-AdenoCA	0	0	0	15	NA
PCAWG	SA515397	221d0290-c623-11e3-bf01-24c6515278c0	SP107111	Whitelist	Liver-HCC	4	0	0	26	NA
PCAWG	SA515407	2316ee90-c623-11e3-bf01-24c6515278c0	SP107115	Whitelist	Liver-HCC	2	0	0	13	NA
PCAWG	SA515415	2468e58c-c623-11e3-bf01-24c6515278c0	SP107119	Whitelist	Liver-HCC	0	1	0	122	NA
PCAWG	SA501576	2584b428-c623-11e3-bf01-24c6515278c0	SP99293	Whitelist	Biliary-AdenoCA	18	0	0	294	NA
PCAWG	SA515422	2828e5e6-c623-11e3-bf01-24c6515278c0	SP107121	Whitelist	Liver-HCC	0	0	0	38	NA
PCAWG	SA515427	295aac88-c623-11e3-bf01-24c6515278c0	SP107123	Whitelist	Liver-HCC	0	0	0	227	NA
PCAWG	SA515438	2bd56bba-c623-11e3-bf01-24c6515278c0	SP107132	Whitelist	Liver-HCC	0	0	0	7	NA
PCAWG	SA515444	2d0e4b82-c623-11e3-bf01-24c6515278c0	SP107136	Whitelist	Liver-HCC	0	0	0	43	NA
PCAWG	SA515450	2e0bbaf6-c623-11e3-bf01-24c6515278c0	SP107141	Whitelist	Liver-HCC	0	0	0	22	NA
PCAWG	SA515456	2f149d78-c623-11e3-bf01-24c6515278c0	SP107146	Whitelist	Liver-HCC	0	0	0	38	NA
PCAWG	SA515463	30a8f292-c623-11e3-bf01-24c6515278c0	SP107150	Whitelist	Liver-HCC	0	0	0	44	NA
PCAWG	SA515472	31c0c8f8-c623-11e3-bf01-24c6515278c0	SP107152	Whitelist	Liver-HCC	0	0	0	19	NA
PCAWG	SA515479	32be40fa-c623-11e3-bf01-24c6515278c0	SP107155	Whitelist	Liver-HCC	0	0	0	24	NA
PCAWG	SA529714	33a8693c-c623-11e3-bf01-24c6515278c0	SP112125	Whitelist	Liver-HCC	0	0	0	14	NA
PCAWG	SA529716	34c24482-c623-11e3-bf01-24c6515278c0	SP112130	Whitelist	Liver-HCC	0	1	0	20	NA
PCAWG	SA529718	35cca3b8-c623-11e3-bf01-24c6515278c0	SP112133	Whitelist	Liver-HCC	0	0	0	37	NA
PCAWG	SA529720	36d9c1aa-c623-11e3-bf01-24c6515278c0	SP112138	Whitelist	Liver-HCC	3	1	0	138	NA
PCAWG	SA529722	380593d8-c623-11e3-bf01-24c6515278c0	SP112141	Whitelist	Liver-HCC	4	0	0	41	NA
PCAWG	SA501582	39458b0e-c623-11e3-bf01-24c6515278c0	SP99297	Whitelist	Biliary-AdenoCA	2	0	0	40	NA
PCAWG	SA529724	3a49a936-c623-11e3-bf01-24c6515278c0	SP112147	Whitelist	Liver-HCC	0	0	0	21	NA
PCAWG	SA529726	3b41cb48-c623-11e3-bf01-24c6515278c0	SP112152	Whitelist	Liver-HCC	4	1	0	69	NA
PCAWG	SA529728	3c30b10e-c623-11e3-bf01-24c6515278c0	SP112156	Whitelist	Liver-HCC	0	0	0	27	NA
PCAWG	SA529730	3d400522-c623-11e3-bf01-24c6515278c0	SP112160	Whitelist	Liver-HCC	0	1	0	29	NA
PCAWG	SA529732	3e68233a-c623-11e3-bf01-24c6515278c0	SP112165	Whitelist	Liver-HCC	0	1	0	56	NA
PCAWG	SA529734	3f99ae0e-c623-11e3-bf01-24c6515278c0	SP112168	Whitelist	Liver-HCC	2	0	0	40	NA
PCAWG	SA529735	40b1e928-c623-11e3-bf01-24c6515278c0	SP112170	Whitelist	Liver-HCC	0	0	0	27	NA
PCAWG	SA529737	41de507a-c623-11e3-bf01-24c6515278c0	SP112174	Whitelist	Liver-HCC	2	0	0	51	NA
PCAWG	SA529739	42e92d78-c623-11e3-bf01-24c6515278c0	SP112178	Whitelist	Liver-HCC	0	0	0	41	NA
PCAWG	SA529741	43dadc68-c623-11e3-bf01-24c6515278c0	SP112180	Whitelist	Liver-HCC	2	1	0	148	NA
PCAWG	SA529743	44e4f08a-c623-11e3-bf01-24c6515278c0	SP112182	Whitelist	Liver-HCC	0	0	0	68	NA
PCAWG	SA529747	47050918-c623-11e3-bf01-24c6515278c0	SP112186	Whitelist	Liver-HCC	0	0	1	10	NA
PCAWG	SA529749	48624a82-c623-11e3-bf01-24c6515278c0	SP112188	Whitelist	Liver-HCC	0	0	0	30	NA
PCAWG	SA529751	49795e42-c623-11e3-bf01-24c6515278c0	SP112190	Whitelist	Liver-HCC	0	0	0	24	NA
PCAWG	SA529753	4a703d3e-c623-11e3-bf01-24c6515278c0	SP112192	Whitelist	Liver-HCC	0	0	0	48	NA
PCAWG	SA529756	4b8943be-c623-11e3-bf01-24c6515278c0	SP112194	Whitelist	Liver-HCC	0	1	0	168	NA
PCAWG	SA529759	4c8afa82-c623-11e3-bf01-24c6515278c0	SP112196	Whitelist	Liver-HCC	0	1	0	91	NA
PCAWG	SA529766	4dac9498-c623-11e3-bf01-24c6515278c0	SP112198	Whitelist	Liver-HCC	0	0	0	26	NA
PCAWG	SA529770	4ed52e0c-c623-11e3-bf01-24c6515278c0	SP112201	Whitelist	Liver-HCC	0	1	0	61	NA
PCAWG	SA529774	4fdc8980-c623-11e3-bf01-24c6515278c0	SP112205	Whitelist	Liver-HCC	0	0	0	45	NA
PCAWG	SA529777	50eb58ba-c623-11e3-bf01-24c6515278c0	SP112208	Whitelist	Liver-HCC	0	0	0	39	NA
PCAWG	SA529781	520b8ab2-c623-11e3-bf01-24c6515278c0	SP112210	Whitelist	Liver-HCC	0	0	0	66	NA
PCAWG	SA529783	52d8ccfc-c623-11e3-bf01-24c6515278c0	SP112211	Whitelist	Liver-HCC	2	0	0	166	NA
PCAWG	SA529787	53df19a8-c623-11e3-bf01-24c6515278c0	SP112213	Whitelist	Liver-HCC	0	1	0	76	NA
PCAWG	SA529792	54cfd4b0-c623-11e3-bf01-24c6515278c0	SP112215	Whitelist	Liver-HCC	0	0	0	28	NA
PCAWG	SA529796	55e5497a-c623-11e3-bf01-24c6515278c0	SP112217	Whitelist	Liver-HCC	2	0	0	65	NA
PCAWG	SA529800	56d4ea48-c623-11e3-bf01-24c6515278c0	SP112219	Whitelist	Liver-HCC	0	0	0	25	NA
PCAWG	SA529803	5808f774-c623-11e3-bf01-24c6515278c0	SP112221	Whitelist	Liver-HCC	0	0	0	89	NA
PCAWG	SA529807	1c10ab52-01a3-11e4-8395-af1f6b7ba88c	SP112224	Whitelist	Liver-HCC	2	1	0	8	NA
PCAWG	SA529811	58f4ff52-c623-11e3-bf01-24c6515278c0	SP112228	Whitelist	Liver-HCC	0	0	0	19	NA
PCAWG	SA501586	5a51a6fc-c623-11e3-bf01-24c6515278c0	SP99301	Whitelist	Biliary-AdenoCA	0	0	1	4	NA
PCAWG	SA529818	5bb37ffc-c623-11e3-bf01-24c6515278c0	SP112234	Whitelist	Liver-HCC	0	0	0	25	NA
PCAWG	SA501590	5c9b8a2c-c623-11e3-bf01-24c6515278c0	SP99305	Whitelist	Biliary-AdenoCA	0	0	0	39	NA
PCAWG	SA529823	5dce221a-c623-11e3-bf01-24c6515278c0	SP112237	Whitelist	Liver-HCC	2	1	0	69	NA
PCAWG	SA529827	5eddfb26-c623-11e3-bf01-24c6515278c0	SP112241	Whitelist	Liver-HCC	3	1	0	45	NA
PCAWG	SA529830	6012cb02-c623-11e3-bf01-24c6515278c0	SP112245	Whitelist	Liver-HCC	0	1	0	26	NA
PCAWG	SA501594	60f81dba-c623-11e3-bf01-24c6515278c0	SP99309	Whitelist	Biliary-AdenoCA	5	0	0	35	NA
PCAWG	SA529835	627823ec-c623-11e3-bf01-24c6515278c0	SP112248	Whitelist	Liver-HCC	0	1	0	111	NA
PCAWG	SA529841	64b80154-c623-11e3-bf01-24c6515278c0	SP112252	Whitelist	Liver-HCC	0	1	0	40	NA
PCAWG	SA529845	65f702b8-c623-11e3-bf01-24c6515278c0	SP112257	Whitelist	Liver-HCC	8	0	0	11	NA
PCAWG	SA529849	67189cd8-c623-11e3-bf01-24c6515278c0	SP112261	Whitelist	Liver-HCC	0	0	0	26	NA
PCAWG	SA529853	68054218-c623-11e3-bf01-24c6515278c0	SP112265	Whitelist	Liver-HCC	2	0	0	352	NA
PCAWG	SA529857	690e481c-c623-11e3-bf01-24c6515278c0	SP112268	Whitelist	Liver-HCC	0	0	0	131	NA
PCAWG	SA529858	6a129b50-c623-11e3-bf01-24c6515278c0	SP112269	Whitelist	Liver-HCC	0	1	0	75	NA
PCAWG	SA529864	6ce66be0-c623-11e3-bf01-24c6515278c0	SP112274	Whitelist	Liver-HCC	0	0	0	34	NA
PCAWG	SA529863	6c306cbe-c623-11e3-bf01-24c6515278c0	SP112273	Whitelist	Liver-HCC	0	1	0	94	NA
PCAWG	SA529869	6e26f98e-c623-11e3-bf01-24c6515278c0	SP112276	Whitelist	Liver-HCC	0	0	0	34	NA
PCAWG	SA501598	6f395380-c623-11e3-bf01-24c6515278c0	SP99313	Whitelist	Biliary-AdenoCA	2	1	0	74	NA
PCAWG	SA501602	7034e5f6-c623-11e3-bf01-24c6515278c0	SP99317	Whitelist	Biliary-AdenoCA	0	0	0	13	NA
PCAWG	SA529876	712e5f3c-c623-11e3-bf01-24c6515278c0	SP112283	Whitelist	Liver-HCC	0	0	0	37	NA
PCAWG	SA529881	7260f57c-c623-11e3-bf01-24c6515278c0	SP112288	Whitelist	Liver-HCC	0	0	0	28	NA
PCAWG	SA529884	73afad06-c623-11e3-bf01-24c6515278c0	SP112290	Whitelist	Liver-HCC	0	0	0	42	NA
PCAWG	SA501606	7512b38c-c623-11e3-bf01-24c6515278c0	SP99321	Whitelist	Biliary-AdenoCA	0	0	0	89	NA
PCAWG	SA501610	760881cc-c623-11e3-bf01-24c6515278c0	SP99325	Whitelist	Biliary-AdenoCA	83	1	1	290	NA
PCAWG	SA501614	7789ef18-c623-11e3-bf01-24c6515278c0	SP99329	Whitelist	Biliary-AdenoCA	0	0	0	125	NA
PCAWG	SA501618	78bc2608-c623-11e3-bf01-24c6515278c0	SP99333	Whitelist	Biliary-AdenoCA	0	0	0	24	NA
PCAWG	SA501622	79b23f34-c623-11e3-bf01-24c6515278c0	SP99337	Whitelist	Biliary-AdenoCA	0	0	0	29	NA
PCAWG	SA501626	7ae872a6-c623-11e3-bf01-24c6515278c0	SP99341	Whitelist	Biliary-AdenoCA	0	0	0	128	NA
PCAWG	SA501630	7bdcb78a-c623-11e3-bf01-24c6515278c0	SP99345	Whitelist	Biliary-AdenoCA	2	0	0	27	NA
PCAWG	SA529897	7cd7fe38-c623-11e3-bf01-24c6515278c0	SP112300	Whitelist	Liver-HCC	0	0	0	49	NA
PCAWG	SA529901	7df3a542-c623-11e3-bf01-24c6515278c0	SP112304	Whitelist	Liver-HCC	0	0	0	37	NA
PCAWG	SA529905	7f795952-c623-11e3-bf01-24c6515278c0	SP112310	Whitelist	Liver-HCC	0	0	0	17	NA
PCAWG	SA279872	5a7f3c88-ef02-4e97-8009-5622245b6a09	SP50412	Whitelist	Lung-AdenoCA	0	0	0	20	NA
PCAWG	SA292802	cd0aeed5-93a1-4287-8a88-fe6b7b5e3983	SP55711	Whitelist	Lung-AdenoCA	0	0	0	414	NA
PCAWG	SA289217	3b20d548-2a7d-4031-85a1-425ca7201d7a	SP55142	Whitelist	Lung-AdenoCA	26	0	0	350	NA
PCAWG	SA273031	dd09c7aa-744a-413d-839f-e75e1825f9f9	SP52607	Whitelist	Lung-AdenoCA	0	0	0	37	NA
PCAWG	SA286926	49dec0c2-8e75-4f44-a253-82b2ea605890	SP54745	Whitelist	Lung-AdenoCA	7	0	0	71	NA
PCAWG	SA291007	15e097e3-e468-466c-8e57-b59fba90bbf2	SP55387	Whitelist	Lung-AdenoCA	0	1	0	59	NA
PCAWG	SA289879	23d77176-dfed-4bee-ac96-9934377d8d81	SP55235	Whitelist	Lung-AdenoCA	0	1	0	276	NA
PCAWG	SA295193	b7f11036-7ac4-41bc-a9a4-64162725fdfc	SP56168	Whitelist	Lung-AdenoCA	0	0	0	208	NA
PCAWG	SA281019	bd3e88b3-b37c-4641-85fa-d8125ba324ca	SP53810	Whitelist	Lung-AdenoCA	0	1	0	170	NA
PCAWG	SA292647	fa2c3620-7e82-4b12-b135-87986f0f2890	SP51446	Whitelist	Lung-AdenoCA	0	0	0	356	NA
PCAWG	SA273481	de614a3e-1c0d-49c7-a2f1-28bc58e6e5c7	SP52667	Whitelist	Lung-AdenoCA	0	1	0	166	NA
PCAWG	SA276242	fa8844f8-c4b6-487a-8187-e30c12a7a453	SP53073	Whitelist	Lung-AdenoCA	0	1	0	65	NA
PCAWG	SA294650	9ffcb7fa-424c-4f93-87a7-ce5e9053c613	SP56079	Whitelist	Lung-AdenoCA	0	1	0	56	NA
PCAWG	SA274485	199bbb0f-996c-40c1-b06d-2066f04be778	SP52779	Whitelist	Lung-AdenoCA	0	0	0	15	NA
PCAWG	SA286004	23d86395-9e20-4cf9-bf7e-f76544a1f772	SP50713	Whitelist	Lung-AdenoCA	0	0	0	44	NA
PCAWG	SA290059	37d0cf1b-1743-4852-8073-372b16b5c17d	SP51037	Whitelist	Lung-AdenoCA	0	0	0	44	NA
PCAWG	SA291688	d5443922-fea5-4ff0-bd6e-8ce04e1951d8	SP55509	Whitelist	Lung-AdenoCA	0	0	0	28	NA
PCAWG	SA283110	0b19bee7-5281-4915-9d98-c20eb3e84ecf	SP54113	Whitelist	Lung-AdenoCA	0	1	0	113	NA
PCAWG	SA284573	bce88385-4a1b-4a8c-920c-060f6a2675d4	SP54363	Whitelist	Lung-AdenoCA	1	1	0	74	NA
PCAWG	SA288366	9c7b3ac8-1352-49cd-8a8c-df6b19f6fd64	SP55004	Whitelist	Lung-AdenoCA	0	0	0	0	NA
PCAWG	SA275986	020fab36-c7de-4933-b2bf-dc7b019a1326	SP50263	Whitelist	Lung-AdenoCA	0	1	0	229	NA
PCAWG	SA281973	bf7462a2-394f-4838-bcb6-4d0126fa48b1	SP50518	Whitelist	Lung-AdenoCA	0	1	0	209	NA
PCAWG	SA287592	0176cf1d-0760-4769-a493-277f4bb7585e	SP50827	Whitelist	Lung-AdenoCA	13	1	0	84	NA
PCAWG	SA283444	fa6a60f5-8949-4e01-9435-d3117601627f	SP50592	Whitelist	Lung-AdenoCA	0	0	0	107	NA
PCAWG	SA294903	14bf9bfb-14d6-4cac-a556-828f680e8a15	SP51824	Whitelist	Lung-AdenoCA	0	0	0	94	NA
PCAWG	SA290384	d9cd7f95-07d3-4b87-be83-87340b08d249	SP55309	Whitelist	Lung-AdenoCA	0	0	0	21	NA
PCAWG	SA283996	2bde43e2-fd4e-413e-adc7-c50bca75d358	SP50611	Whitelist	Lung-AdenoCA	0	0	0	108	NA
PCAWG	SA278114	46693a2b-5105-4770-a9e1-031dfedeb694	SP53387	Whitelist	Lung-AdenoCA	0	0	0	136	NA
PCAWG	SA296370	c437535b-2acc-4236-beae-94e2c1336830	SP56303	Whitelist	Lung-AdenoCA	0	0	0	237	NA
PCAWG	SA270862	53d32d8b-5649-42b0-8c52-2c39af2a961b	SP52232	Whitelist	Lung-AdenoCA	0	0	0	73	NA
PCAWG	SA271263	52910a60-bb15-4ba5-9d09-50d8ee6a445b	SP52284	Whitelist	Lung-AdenoCA	0	1	0	98	NA
PCAWG	SA277382	09bc8542-4ea1-4599-91b3-d606425b37e2	SP50317	Whitelist	Lung-AdenoCA	4	1	0	209	NA
PCAWG	SA279342	68c2a355-862c-4657-b296-5776ed8447b0	SP53548	Whitelist	Lung-AdenoCA	2	0	0	40	NA
PCAWG	SA279763	0ce6f3ed-bdbc-4b70-9db4-2e48f4bf644d	SP50406	Whitelist	Lung-AdenoCA	0	0	0	2	NA
PCAWG	SA277517	6726c157-f688-491d-8b56-35628645df89	SP50321	Whitelist	Lung-AdenoCA	0	0	0	52	NA
PCAWG	SA281267	309f5324-5608-4f62-b744-5ab268b70927	SP50485	Whitelist	Lung-AdenoCA	0	0	0	20	NA
PCAWG	SA279897	53bb7112-3e38-45fe-a9c4-1b0871babf4a	SP53618	Whitelist	Lung-AdenoCA	0	1	0	155	NA
PCAWG	SA307536	935b113e-f5ed-4a07-8e1d-1603daba7f40	SP57619	Whitelist	Lung-SCC	1	1	0	307	NA
PCAWG	SA300605	fb0c6353-a90c-45e2-9355-7cd16cf756ff	SP57189	Whitelist	Lung-SCC	139	1	0	209	NA
PCAWG	SA317999	8cf9b32d-3d6f-4898-8c7a-89511b754021	SP56941	Whitelist	Lung-SCC	0	0	0	2	NA
PCAWG	SA305693	1c3df485-8e75-4378-87f6-c6463a520624	SP56541	Whitelist	Lung-SCC	2	1	0	124	NA
PCAWG	SA310244	d2ab2555-7288-47a4-a80c-bf62d65b67b8	SP57901	Whitelist	Lung-SCC	80	1	0	130	NA
PCAWG	SA503612	706868b5-4920-433a-bea3-92e9bf83059b	SP57735	Whitelist	Lung-SCC	19	1	0	287	NA
PCAWG	SA307934	d54ca81c-1bcc-41ea-b17a-9f7249ebe9c1	SP57651	Whitelist	Lung-SCC	119	1	0	164	NA
PCAWG	SA503358	c48d7f4a-e98a-4077-a749-eb9f56f05b84	SP57267	Whitelist	Lung-SCC	14	1	0	602	NA
PCAWG	SA315471	504d4cb0-d2dd-420d-82e6-9ec14434a0fc	SP56827	Whitelist	Lung-SCC	5	1	0	119	NA
PCAWG	SA313324	448af8b4-e071-48b0-a65b-b4ad17afdc0c	SP56730	Whitelist	Lung-SCC	49	1	0	92	NA
PCAWG	SA503701	84e601b7-dfa5-4cd5-9fef-07f03967a0d4	SP56644	Whitelist	Lung-SCC	184	0	0	154	NA
PCAWG	SA503918	b88f014e-bc0f-4775-8228-39e0b471c3b0	SP58326	Whitelist	Lung-SCC	53	1	0	234	NA
PCAWG	SA305293	43aa4123-0fe2-4071-8a81-cbdd0410b917	SP56533	Whitelist	Lung-SCC	33	1	0	113	NA
PCAWG	SA315959	a96eddfc-3afb-4bf8-a440-c91778113fbd	SP58668	Whitelist	Lung-SCC	0	0	0	85	NA
PCAWG	SA305520	0bbc7ede-5022-4084-925c-d65baaf7abc2	SP56537	Whitelist	Lung-SCC	4	1	0	149	NA
PCAWG	SA311872	abc94013-71f5-4ac6-88a4-01b4ef9f9d2f	SP58101	Whitelist	Lung-SCC	65	1	0	76	NA
PCAWG	SA310500	25224aa0-cfdd-48ec-92e5-8f3992a3e574	SP57941	Whitelist	Lung-SCC	2	1	0	500	NA
PCAWG	SA503614	b7a7d93b-38a7-4fc3-a433-3bb0a8cb7c42	SP56607	Whitelist	Lung-SCC	9	1	0	103	NA
PCAWG	SA315503	ee6cc68e-8d2a-41ee-82c6-0fecdf7e6259	SP58612	Whitelist	Lung-SCC	0	1	0	129	NA
PCAWG	SA301678	96dc785c-8417-4813-8d15-c32b22d78b74	SP57251	Whitelist	Lung-SCC	12	1	0	130	NA
PCAWG	SA308158	71a2b4a2-88dd-4911-a67e-70b3309c4a12	SP57669	Whitelist	Lung-SCC	9	1	0	349	NA
PCAWG	SA503261	369c06f2-8904-49cb-99d1-dd297ed0cd0c	SP56474	Whitelist	Lung-SCC	10	1	0	385	NA
PCAWG	SA503699	2fe2433b-9a55-431f-a869-2b5a63e8e8fc	SP57818	Whitelist	Lung-SCC	2	0	0	72	NA
PCAWG	SA503898	9623d295-c23d-4f2f-827c-69f767a26f1f	SP58245	Whitelist	Lung-SCC	14	0	0	168	NA
PCAWG	SA298231	649f2c20-5b50-40a8-a6fd-9a51f3d5b9df	SP57084	Whitelist	Lung-SCC	40	1	0	261	NA
PCAWG	SA303138	a762dd44-a8ac-4269-8163-bbf6d0f8d4b3	SP56502	Whitelist	Lung-SCC	5	1	0	187	NA
PCAWG	SA503211	34881c6b-f59f-42c0-9f29-9c5c47262ae6	SP56460	Whitelist	Lung-SCC	66	1	0	359	NA
PCAWG	SA313800	7dc5f8ba-0080-43d3-8426-bd527a970761	SP58349	Whitelist	Lung-SCC	207	1	0	429	NA
PCAWG	SA504079	48f68f73-3ac0-44ac-ba12-b8889fcb7f38	SP57024	Whitelist	Lung-SCC	11	1	0	75	NA
PCAWG	SA312300	387c6519-6529-4074-a5ab-00f8052a5732	SP56704	Whitelist	Lung-SCC	0	1	0	118	NA
PCAWG	SA306087	6962bc97-fbb8-4220-a600-e3c251e245cb	SP57538	Whitelist	Lung-SCC	11	1	0	176	NA
PCAWG	SA503473	7731ef7f-25bd-42f5-9a20-be249306a711	SP56566	Whitelist	Lung-SCC	24	1	0	232	NA
PCAWG	SA503541	89c48e53-c8a9-4518-b3b8-509cdcaff52b	SP57629	Whitelist	Lung-SCC	476	0	0	84	NA
PCAWG	SA320731	45e16b70-c3ec-493e-86d1-505ffdf5056c	SP59245	Whitelist	Lung-SCC	52	1	0	943	NA
PCAWG	SA304460	e7ebc6fb-0926-4c8a-a67b-0c6b9c1ffaba	SP57450	Whitelist	Lung-SCC	67	1	0	139	NA
PCAWG	SA317863	fab3d6f4-de1c-4d6c-bdea-ac39a7884657	SP58882	Whitelist	Lung-SCC	32	1	0	165	NA
PCAWG	SA315264	efe4d5dd-fffb-41df-ab86-be06cc16646f	SP56821	Whitelist	Lung-SCC	4	1	0	213	NA
PCAWG	SA503919	24badf07-8615-48a3-8d6e-45c3d783f18d	SP56771	Whitelist	Lung-SCC	16	1	0	96	NA
PCAWG	SA309724	e9cb8877-8e83-46c0-93f0-ea20530c9400	SP57846	Whitelist	Lung-SCC	23	1	0	59	NA
PCAWG	SA503179	d18c6e64-9598-488a-8ab3-3652072f9277	SP57066	Whitelist	Lung-SCC	91	1	0	177	NA
PCAWG	SA306844	0e6654c9-cd5e-4f94-a6d4-54f2bb16de1f	SP57586	Whitelist	Lung-SCC	56	1	0	168	NA
PCAWG	SA310395	4c2ad4a0-5d57-4e27-9f35-058b2f205f50	SP57933	Whitelist	Lung-SCC	103	1	0	325	NA
PCAWG	SA307650	79eb7bba-f0d8-462c-add7-20a2fb7843e1	SP56569	Whitelist	Lung-SCC	5	0	0	127	NA
PCAWG	SA503921	7ac0b303-d685-4fa5-bfec-34d2ba1dbc8e	SP58342	Whitelist	Lung-SCC	217	1	0	265	NA
PCAWG	SA313680	4c3840df-9824-40db-879e-6d24adc8c155	SP56754	Whitelist	Lung-SCC	43	1	0	51	NA
PCAWG	SA504055	ad41f1f3-e38e-4418-9c16-52bca5719f39	SP58991	Whitelist	Lung-SCC	91	1	0	86	NA
PCAWG	SA306668	2045c788-9ea8-4ea5-a5e3-65fc16a62adb	SP56553	Whitelist	Lung-SCC	28	1	0	273	NA
PCAWG	SA320974	82b8cda8-fbff-455e-b0db-7ff6528bd6c8	SP59372	Whitelist	Lymph-BNHL	0	0	0	69	NA
PCAWG	SA321048	140d5fa9-afbe-444e-a7e7-6a4cb4ab2923	SP59412	Whitelist	Lymph-BNHL	0	1	0	27	NA
PCAWG	SA542137	232b7754-b3c3-4530-9d24-3af40d9b2816	SP116703	Whitelist	Lymph-BNHL	0	0	0	17	NA
PCAWG	SA320956	dc4bc4c4-2cc1-4a2e-a9f2-613088af17bf	SP59360	Whitelist	Lymph-BNHL	0	0	0	19	NA
PCAWG	SA320878	f04aecf0-eb12-4ab9-928e-7bcf201b0b40	SP59308	Whitelist	Lymph-BNHL	0	0	0	4	NA
PCAWG	SA557677	05616329-e7ba-4efd-87b1-d79cd0f7af3d	SP124977	Whitelist	Lymph-BNHL	2	0	0	32	NA
PCAWG	SA321021	ce85ccf3-6621-4976-b187-2f28d45dd4d9	SP59400	Whitelist	Lymph-BNHL	0	0	0	129	NA
PCAWG	SA320902	f9837a56-7244-4846-a63d-266e6a92f168	SP59324	Whitelist	Lymph-BNHL	0	0	0	46	NA
PCAWG	SA542140	ebe0ed67-2d3f-45cd-8f9b-4912595b16a0	SP116706	Whitelist	Lymph-BNHL	0	0	0	244	NA
PCAWG	SA542046	e2b09705-c5c8-48ee-a90e-19648a7bf2cb	SP116616	Whitelist	Lymph-BNHL	0	0	0	12	NA
PCAWG	SA542143	3b55c58d-f95a-4a1d-9aa1-8d2c026656a9	SP116709	Whitelist	Lymph-BNHL	4	0	0	36	NA
PCAWG	SA542149	4e7cdeda-6dc1-4f17-b853-72a68e5aa7e1	SP116715	Whitelist	Lymph-BNHL	0	1	0	226	NA
PCAWG	SA542053	9e842227-2bc6-4185-bedb-abeb03836b51	SP116604	Whitelist	Lymph-BNHL	0	0	0	11	NA
PCAWG	SA320920	874f64e9-8a0d-4f88-92c4-7e831842b1d1	SP59336	Whitelist	Lymph-BNHL	2	1	0	8	NA
PCAWG	SA542152	4e7e6e1f-c648-446f-bdf6-0b1fcc6dfa83	SP116718	Whitelist	Lymph-BNHL	0	0	0	17	NA
PCAWG	SA542129	1d1eeba2-4d7b-4380-b0b6-26d246bc4158	SP116723	Whitelist	Lymph-BNHL	0	0	0	7	NA
PCAWG	SA542049	5bcf473f-417d-47a5-9745-ac7faf830b1f	SP116618	Whitelist	Lymph-BNHL	0	0	0	61	NA
PCAWG	SA320866	bc1d5327-2e76-4e0e-b749-72a559469d0d	SP59300	Whitelist	Lymph-BNHL	0	0	0	127	NA
PCAWG	SA320824	aa20b9ab-dba9-4002-ad45-cafa2f85cef7	SP59272	Whitelist	Lymph-BNHL	0	1	0	4	NA
PCAWG	SA542034	124d5b04-4588-44c3-9c00-61e064cf1bdb	SP116630	Whitelist	Lymph-BNHL	0	1	0	73	NA
PCAWG	SA542111	4adc846a-42cb-4ebd-a954-e31eb29d7572	SP116690	Whitelist	Lymph-BNHL	0	1	0	40	NA
PCAWG	SA321106	3e012b50-06d1-4120-971b-5e54139b00ee	SP59448	Whitelist	Lymph-BNHL	0	1	0	101	NA
PCAWG	SA320938	baa02e74-9cae-4996-858e-17d9f52d924b	SP59348	Whitelist	Lymph-BNHL	0	0	0	9	NA
PCAWG	SA557665	abedd46c-47b8-4242-adb6-12835400cb3f	SP124969	Whitelist	Lymph-BNHL	0	0	0	12	NA
PCAWG	SA542155	56e57223-264e-489d-bc9a-a07789065c40	SP116720	Whitelist	Lymph-BNHL	0	0	0	10	NA
PCAWG	SA320830	22578b9f-78dc-464c-9bb9-382f033283d0	SP59276	Whitelist	Lymph-BNHL	0	1	0	11	NA
PCAWG	SA321030	2f0a660c-ba3c-49bb-90f7-39b0034cea82	SP59404	Whitelist	Lymph-BNHL	0	1	0	6	NA
PCAWG	SA542075	81cc0f39-6677-4f2e-9a75-d30152b188f3	SP116683	Whitelist	Lymph-BNHL	0	0	0	17	NA
PCAWG	SA557689	e2fa7251-507e-4d76-95a3-a228adc3885a	SP124981	Whitelist	Lymph-BNHL	0	0	0	20	NA
PCAWG	SA320908	76788f17-257d-47c7-ad85-ac5f959216b5	SP59328	Whitelist	Lymph-BNHL	0	0	0	8	NA
PCAWG	SA542105	1494bb16-f1f0-42a4-b10e-c383574cbc8b	SP116686	Whitelist	Lymph-NOS	0	0	0	23	NA
PCAWG	SA320884	2439ec74-1713-4d47-a5d9-886f69dddcb6	SP59312	Whitelist	Lymph-BNHL	0	0	0	60	NA
PCAWG	SA542040	71982a1b-52a4-440f-bd5d-62a0e6cc7fd9	SP116635	Whitelist	Lymph-BNHL	0	0	0	59	NA
PCAWG	SA320992	dd8f3e1c-6ed6-41c2-957d-6f679a3cb3ca	SP59384	Whitelist	Lymph-BNHL	0	1	0	33	NA
PCAWG	SA320944	4d72d06d-b6af-4294-9eef-6e61e067761f	SP59352	Whitelist	Lymph-BNHL	0	0	0	19	NA
PCAWG	SA542021	858631eb-4e91-4aad-809c-c3948519313d	SP116610	Whitelist	Lymph-BNHL	0	1	0	88	NA
PCAWG	SA320968	e6168db0-d12f-4218-8ab9-bd704201cb2b	SP59368	Whitelist	Lymph-BNHL	0	0	0	297	NA
PCAWG	SA320848	f075dcdb-4b6a-4186-bfc5-c1787c4a14ac	SP59288	Whitelist	Lymph-NOS	0	0	0	21	NA
PCAWG	SA542027	3e7ccab5-5b1d-4147-b907-77cab8f0837e	SP116614	Whitelist	Lymph-BNHL	0	0	0	21	NA
PCAWG	SA557668	890e840c-1d1d-4874-a8eb-f9d9a2b50a1c	SP124971	Whitelist	Lymph-BNHL	0	1	0	187	NA
PCAWG	SA542120	687baf0b-aed9-4ab2-adb6-556a1d177a24	SP116672	Whitelist	Lymph-BNHL	0	0	0	5	NA
PCAWG	SA321103	4a4309b0-2aca-4d6a-ac50-039b28406bba	SP59444	Whitelist	Lymph-BNHL	0	0	0	33	NA
PCAWG	SA321004	b330c50b-c45f-413d-918f-33275d0d8f91	SP59392	Whitelist	Lymph-BNHL	0	1	0	6	NA
PCAWG	SA542030	9b3e7a03-cf8c-4da8-bc36-20129d7783ba	SP116642	Whitelist	Lymph-BNHL	0	0	0	43	NA
PCAWG	SA542108	b2190e26-1809-4aba-9f45-07c2edb3b4a4	SP116688	Whitelist	Lymph-BNHL	0	0	0	7	NA
PCAWG	SA542114	15678c3d-ce61-454d-849e-1d4ca358909b	SP116694	Whitelist	Lymph-BNHL	0	0	0	103	NA
PCAWG	SA542101	f047cb85-8f88-45d5-83c3-0416c9f3fff7	SP116654	Whitelist	Lymph-BNHL	0	0	0	9	NA
PCAWG	SA542054	fdf7dfb7-9285-46b3-be60-672164507705	SP116620	Whitelist	Lymph-BNHL	0	0	0	55	NA
PCAWG	SA542117	f9dc999f-6dde-448d-9cf1-2897ddcf7b0b	SP116697	Whitelist	Lymph-BNHL	62	0	0	1226	NA
PCAWG	SA320914	df814571-57f1-4e55-bc1a-c892c568c4ba	SP59332	Whitelist	Lymph-BNHL	0	0	0	13	NA
PCAWG	SA542123	8fc11cb6-9d79-41c3-bb45-0dadda890e8d	SP116674	Whitelist	Lymph-BNHL	0	1	0	107	NA
PCAWG	SA542134	282b45ee-4af2-4c61-9acc-286eaf8d661a	SP116701	Whitelist	Lymph-BNHL	0	0	0	140	NA
PCAWG	SA542058	f2c08ac1-4755-4c36-a11d-338d8df9fa0d	SP116622	Whitelist	Lymph-BNHL	0	0	0	8	NA
PCAWG	SA542069	e84e0649-a2e8-4873-9cb6-1aa65601ae3a	SP116648	Whitelist	Lymph-BNHL	0	0	0	39	NA
PCAWG	SA542062	d31cce9d-1b38-44fd-9378-0d128e12a011	SP116624	Whitelist	Lymph-BNHL	0	0	0	46	NA
PCAWG	SA320926	bd6bd940-ef06-433a-80d9-dca5683e9cd2	SP59340	Whitelist	Lymph-BNHL	0	0	0	47	NA
PCAWG	SA320854	81b4dd02-34ec-4ddc-8818-ed888a60ad88	SP59292	Whitelist	Lymph-BNHL	0	0	0	8	NA
PCAWG	SA542063	9c27fedd-b1b3-4af0-9e9b-20271854db08	SP116606	Whitelist	Lymph-BNHL	0	0	0	125	NA
PCAWG	SA542024	07835447-5d7e-4828-80fd-89b063989c9a	SP116612	Whitelist	Lymph-BNHL	0	0	0	60	NA
PCAWG	SA321057	03ad38a6-0902-4aaa-84a3-91ea88fa9883	SP59416	Whitelist	Lymph-BNHL	0	0	0	14	NA
PCAWG	SA542126	dbae3c4e-6d66-483a-a611-7285067bf85c	SP116676	Whitelist	Lymph-BNHL	0	0	0	49	NA
PCAWG	SA320872	fce8d8c6-f2a0-43a8-9a7a-b9c519a6686c	SP59304	Whitelist	Lymph-BNHL	0	0	0	146	NA
PCAWG	SA542072	db9ce6c6-529c-4da6-92c4-f4f3fc3fe109	SP116679	Whitelist	Lymph-BNHL	0	0	0	5	NA
PCAWG	SA542078	0d569bd5-418d-4d72-87ca-8e14668c2119	SP116659	Whitelist	Lymph-BNHL	0	1	0	31	NA
PCAWG	SA542043	866ecfe7-caa6-4565-9418-6b9d6c8a3b43	SP116638	Whitelist	Lymph-BNHL	0	0	0	9	NA
PCAWG	SA321111	d733cf1a-4c42-4def-b6cb-5ef2c6a27fcd	SP59452	Whitelist	Lymph-BNHL	0	0	0	25	NA
PCAWG	SA321066	e98e4e23-a139-4fff-b017-35f3f976eddd	SP59420	Whitelist	Lymph-BNHL	0	0	0	6	NA
PCAWG	SA321023	cc7bba1d-8990-4557-a565-9cff1085f023	SP59428	Whitelist	Lymph-BNHL	0	0	0	0	NA
PCAWG	SA321032	d6ee68e5-ceb3-4a63-b3bd-e64fe5398102	SP59432	Whitelist	Lymph-BNHL	0	0	0	4	NA
PCAWG	SA320896	650fe009-da01-4717-89df-9c95fafe3d7e	SP59320	Whitelist	Lymph-BNHL	0	0	0	35	NA
PCAWG	SA321119	b9dbc78e-44ce-427c-bbeb-de8d097bde2c	SP59456	Whitelist	Lymph-BNHL	0	0	0	59	NA
PCAWG	SA320962	41dba8d1-8aad-474c-a82b-20b28ab818bd	SP59364	Whitelist	Lymph-BNHL	0	0	0	24	NA
PCAWG	SA320980	a31b6123-c1b7-4cd0-86d8-b2e640cce9da	SP59376	Whitelist	Lymph-BNHL	0	0	0	22	NA
PCAWG	SA321041	5f18b334-6616-406f-8f33-0592b56c14e6	SP59436	Whitelist	Lymph-BNHL	0	0	0	2	NA
PCAWG	SA321137	3e94aa64-7dd3-4d63-a5de-b4050d3dfafa	SP59464	Whitelist	Lymph-BNHL	0	0	0	8	NA
PCAWG	SA320998	00b9d0e6-69dc-4345-bffd-ce32880c8eef	SP59388	Whitelist	Lymph-BNHL	0	1	0	4	NA
PCAWG	SA320986	bdbcffb0-c7da-4e7d-8002-9feffe48533c	SP59380	Whitelist	Lymph-BNHL	0	0	0	15	NA
PCAWG	SA542132	79e81ab3-5466-4324-9387-2de00d62315c	SP116725	Whitelist	Lymph-BNHL	0	1	0	10	NA
PCAWG	SA542146	15dd024e-c0da-461a-84db-d01e60a22210	SP116712	Whitelist	Lymph-BNHL	0	0	0	3	NA
PCAWG	SA542064	626c9788-d70c-449b-b9dc-5e3f6fc00991	SP116645	Whitelist	Lymph-BNHL	2	1	0	32	NA
PCAWG	SA542093	995a1ad2-faca-4a37-a59d-e62455985afb	SP116670	Whitelist	Lymph-BNHL	0	0	0	28	NA
PCAWG	SA320818	4d1a4587-adb4-4a65-943e-f19efe8de142	SP59270	Whitelist	Lymph-BNHL	0	0	0	11	NA
PCAWG	SA321128	2c3ada8b-9650-4859-9857-43209c0f7cea	SP59460	Whitelist	Lymph-BNHL	0	0	0	13	NA
PCAWG	SA542158	929f2216-6ab3-414f-a814-49b69d4b49d9	SP116657	Whitelist	Lymph-BNHL	4	0	0	119	NA
PCAWG	SA542018	78bd2aa8-e5f6-4b4b-96f0-d406fbdbcee8	SP116627	Whitelist	Lymph-BNHL	0	0	0	11	NA
PCAWG	SA320950	068f4f69-d2fe-4f25-912e-ca7d4623efb6	SP59356	Whitelist	Lymph-BNHL	0	0	0	17	NA
PCAWG	SA542160	1a4633c4-72a0-4e30-8c4c-345e04337627	SP116726	Whitelist	Lymph-BNHL	3	0	0	54	NA
PCAWG	SA320890	f60007b3-0603-4ad1-8b47-d2d4c4c621e4	SP59316	Whitelist	Lymph-BNHL	0	0	0	3	NA
PCAWG	SA320842	578ba169-1d2f-4187-b174-082bbc6a5bd2	SP59284	Whitelist	Lymph-BNHL	0	1	0	12	NA
PCAWG	SA320836	2b02e3ad-4423-491e-993a-561e80dc7bcf	SP59280	Whitelist	Lymph-BNHL	0	0	0	15	NA
PCAWG	SA542099	4de7441f-a609-4a75-9fe7-17a647079ac1	SP116652	Whitelist	Lymph-BNHL	0	0	0	9	NA
PCAWG	SA321050	c66926a8-474d-482c-bfb7-043029c8b737	SP59440	Whitelist	Lymph-BNHL	0	0	0	76	NA
PCAWG	SA320932	2b36ac4b-eed3-4591-8b4f-b44049dfc5ed	SP59344	Whitelist	Lymph-BNHL	0	0	0	6	NA
PCAWG	SA542084	461df2ae-fcf1-4b93-be0a-c14954fe7c42	SP116663	Whitelist	Lymph-BNHL	0	0	0	52	NA
PCAWG	SA320860	28f8d45f-4763-472e-9c4d-6787ba00164b	SP59296	Whitelist	Lymph-BNHL	0	1	0	4	NA
PCAWG	SA321012	ad0700e2-048a-4856-a77a-bc0b6f25f0e2	SP59396	Whitelist	Lymph-BNHL	0	1	0	12	NA
PCAWG	SA542087	8ddcf0d9-312f-4055-8984-55d463face34	SP116665	Whitelist	Lymph-BNHL	0	0	0	19	NA
PCAWG	SA542082	ac2c8928-33a2-4aa0-8bc1-cdfa1ca0b56a	SP116608	Whitelist	Lymph-BNHL	0	0	0	9	NA
PCAWG	SA542090	0e7f46ca-6f5c-4538-b6d6-00af65d57fcf	SP116668	Whitelist	Lymph-BNHL	0	0	0	30	NA
PCAWG	SA542096	02917220-6a7a-46a1-8656-907e96bef88e	SP116649	Whitelist	Lymph-BNHL	0	0	0	11	NA
PCAWG	SA557315	9e0009d1-c993-4247-9706-88ee84591dec	SP124264	Whitelist	Skin-Melanoma	0	0	0	460	NA
PCAWG	SA557318	b35d9a68-29f4-49ab-b83e-b5151679e3af	SP124271	Whitelist	Skin-Melanoma	4	0	0	748	NA
PCAWG	SA557321	1ac15380-04a2-42dd-8ade-28556a570e80	SP124273	Whitelist	Skin-Melanoma	0	0	0	1187	NA
PCAWG	SA557322	35a74e53-16ff-4764-8397-6a9b02dfe733	SP124278	Whitelist	Skin-Melanoma	7	0	0	220	NA
PCAWG	SA557325	74e5905f-6350-498a-9454-9ea0593d2f56	SP124281	Whitelist	Skin-Melanoma	0	0	0	377	NA
PCAWG	SA557377	b3befa40-8f44-4eb6-ada0-ec395f460656	SP124336	Whitelist	Skin-Melanoma	0	0	0	142	NA
PCAWG	SA557409	20e02396-e676-412d-9724-44a428919cdb	SP124355	Whitelist	Skin-Melanoma	2	0	0	351	NA
PCAWG	SA557327	7f031d71-3cb7-4744-86bd-a3beecfe166e	SP124286	Whitelist	Skin-Melanoma	0	0	0	44	NA
PCAWG	SA557328	ca004926-f3ac-4824-8ed5-d84e62efdfae	SP124291	Whitelist	Skin-Melanoma	0	0	0	508	NA
PCAWG	SA557331	eb9a8f12-6451-43cc-95b3-2e86cf704c96	SP124295	Whitelist	Skin-Melanoma	0	0	0	201	NA
PCAWG	SA557333	2790b964-63e3-49aa-bf8c-9a00d3448c25	SP124298	Whitelist	Skin-Melanoma	0	0	0	63	NA
PCAWG	SA557342	fc009c3d-66fc-4b9c-ae43-014607e3723a	SP124307	Whitelist	Skin-Melanoma	0	0	0	26	NA
PCAWG	SA557338	d2620dab-4319-499a-b8f1-9575aaf8f4f3	SP124305	Whitelist	Skin-Melanoma	0	0	0	49	NA
PCAWG	SA557347	1daefc49-5248-4948-87ce-0ec19a248ef9	SP124311	Whitelist	Skin-Melanoma	0	0	0	106	NA
PCAWG	SA557353	ca8fa9f5-3190-440d-9879-22e33d05ca6c	SP124319	Whitelist	Skin-Melanoma	0	1	0	17	NA
PCAWG	SA557357	56ddcb96-e90b-4fce-aa4c-c677bbfee488	SP124323	Whitelist	Skin-Melanoma	0	0	0	444	NA
PCAWG	SA557361	897ba508-d74b-46bf-8554-1210a66a36d1	SP124326	Whitelist	Skin-Melanoma	0	0	0	94	NA
PCAWG	SA557366	83a1b304-2ec1-44ae-a9c5-8ad3a2a46a1f	SP124329	Whitelist	Skin-Melanoma	0	0	0	21	NA
PCAWG	SA557369	7e22401d-f4cd-44c5-8a01-b08a439e5a31	SP124333	Whitelist	Skin-Melanoma	0	0	0	91	NA
PCAWG	SA557373	12f1ae2f-2666-45be-9742-f502d212373d	SP124334	Whitelist	Skin-Melanoma	0	0	0	57	NA
PCAWG	SA557381	13c62975-9f5e-4d40-a461-dceab08a31ec	SP124339	Whitelist	Skin-Melanoma	0	0	0	38	NA
PCAWG	SA557385	3433b1f3-59d1-4ac2-9bbf-e0c4042b4ddc	SP124341	Whitelist	Skin-Melanoma	0	0	0	224	NA
PCAWG	SA557389	e04bcdff-3206-4c25-bae9-09f0222b074a	SP124344	Whitelist	Skin-Melanoma	0	0	0	213	NA
PCAWG	SA557393	4e8396f7-9506-4401-96b6-bb2e89557d59	SP124346	Whitelist	Skin-Melanoma	0	0	0	101	NA
PCAWG	SA557397	ead1bc2e-42c3-46d9-8f6f-8cb16ba9d2c3	SP124348	Whitelist	Skin-Melanoma	0	0	0	380	NA
PCAWG	SA557400	524bbd14-1e1f-479b-9a71-d27fce32d8bc	SP124351	Whitelist	Skin-Melanoma	0	0	0	355	NA
PCAWG	SA557404	351db483-a70e-496d-b70a-7449875121ee	SP124353	Whitelist	Skin-Melanoma	0	0	0	676	NA
PCAWG	SA557413	1cd0acf2-3116-4dfa-a063-0a435b9f6da3	SP124357	Whitelist	Skin-Melanoma	0	0	0	401	NA
PCAWG	SA557416	7edc42d3-d08e-4360-a3e1-aeb57cfc6640	SP124359	Whitelist	Skin-Melanoma	0	0	0	450	NA
PCAWG	SA557420	0ab4d782-9a50-48b9-96e4-6ce42b2ea034	SP124362	Whitelist	Skin-Melanoma	0	0	0	42	NA
PCAWG	SA557426	f81693ba-09ee-4201-a389-0ceeda8a4636	SP124364	Whitelist	Skin-Melanoma	0	0	0	59	NA
PCAWG	SA557470	2e76891c-b620-4cc0-9315-6f1217b09b1e	SP124396	Whitelist	Skin-Melanoma	0	1	0	96	NA
PCAWG	SA557483	30600994-c1ec-44c9-a620-3f6c617eb928	SP124409	Whitelist	Skin-Melanoma	0	0	0	27	NA
PCAWG	SA557489	60413de1-6cd2-4f74-8180-3bdd394d6d16	SP124415	Whitelist	Skin-Melanoma	0	1	0	339	NA
PCAWG	SA557456	9fc5b5c7-3973-42b4-8710-454de0cb5b50	SP124384	Whitelist	Skin-Melanoma	0	0	0	57	NA
PCAWG	SA557459	bcefbf6a-80ff-4825-9d3a-492e2dceb35d	SP124386	Whitelist	Skin-Melanoma	0	0	0	95	NA
PCAWG	SA557431	f07b9192-c86f-4ee4-a3b5-feb9c5098bf4	SP124365	Whitelist	Skin-Melanoma	0	1	0	83	NA
PCAWG	SA557435	72108583-5320-46ec-945f-5ff173d7dc15	SP124367	Whitelist	Skin-Melanoma	0	1	0	90	NA
PCAWG	SA557437	e2b2357c-da6f-4ca3-9c07-a22f0423e8fe	SP124369	Whitelist	Skin-Melanoma	0	0	0	249	NA
PCAWG	SA557443	39c476fd-273b-4136-874c-53352f1be008	SP124376	Whitelist	Skin-Melanoma	4	0	0	29	NA
PCAWG	SA557447	76a0d9c9-5e69-44e8-9ed2-6d2e387803fc	SP124377	Whitelist	Skin-Melanoma	0	0	0	82	NA
PCAWG	SA557451	16d5519e-ecb9-4fc8-81f1-e0e4adf722a8	SP124380	Whitelist	Skin-Melanoma	0	0	0	69	NA
PCAWG	SA557454	5c3def3a-b515-41f6-8157-681b963534e7	SP124382	Whitelist	Skin-Melanoma	0	0	0	394	NA
PCAWG	SA557461	08b5d0e4-4661-460e-a9f7-f2e687414711	SP124389	Whitelist	Skin-Melanoma	0	0	0	60	NA
PCAWG	SA557464	58d3e932-b4a3-4cac-a6ac-73160e354a15	SP124391	Whitelist	Skin-Melanoma	0	0	0	313	NA
PCAWG	SA557466	108749d2-5c62-4ef1-92df-aec6941ba53b	SP124394	Whitelist	Skin-Melanoma	0	0	0	32	NA
PCAWG	SA557473	1d4a091d-fe65-49c0-8810-5a95243b108a	SP124399	Whitelist	Skin-Melanoma	0	0	0	55	NA
PCAWG	SA557476	98e8f23c-5970-4fce-9551-4b11a772fe1b	SP124401	Whitelist	Skin-Melanoma	5	1	0	264	NA
PCAWG	SA557479	a6e24c2a-26b9-409c-bbcd-a8fcdd1e437c	SP124403	Whitelist	Skin-Melanoma	0	0	0	101	NA
PCAWG	SA557480	561fd34c-7c7d-4df0-bbfc-3d31147ca562	SP124406	Whitelist	Skin-Melanoma	0	0	0	42	NA
PCAWG	SA557486	7ba70717-d65e-4a45-af79-60a976770526	SP124412	Whitelist	Skin-Melanoma	0	0	0	55	NA
PCAWG	SA557491	c95a2b1b-726c-4608-9fff-d57b6f1aa75a	SP124418	Whitelist	Skin-Melanoma	0	1	0	103	NA
PCAWG	SA557495	f24688a9-7952-49d8-ba80-2bbad472379c	SP124420	Whitelist	Skin-Melanoma	0	0	0	44	NA
PCAWG	SA557498	5912d4b3-2d5d-4b98-b967-1b4ff177097a	SP124423	Whitelist	Skin-Melanoma	0	0	0	33	NA
PCAWG	SA557502	6d4a548a-7e30-4b6b-9a13-72827eed439c	SP124425	Whitelist	Skin-Melanoma	0	0	0	34	NA
PCAWG	SA557505	25103371-28ac-4f43-b0e2-2d376d0dcb84	SP124428	Whitelist	Skin-Melanoma	2	0	0	104	NA
PCAWG	SA557508	28839c75-90a8-493f-b658-8c63e0ebd324	SP124431	Whitelist	Skin-Melanoma	0	0	0	152	NA
PCAWG	SA557512	22d67778-61fc-4f15-95b8-7e7c6cc7112b	SP124434	Whitelist	Skin-Melanoma	0	0	0	25	NA
PCAWG	SA557514	63762458-902a-4329-a823-703b54cb5f9d	SP124436	Whitelist	Skin-Melanoma	0	0	0	155	NA
PCAWG	SA557519	51893d3f-e7f3-43f9-9fd0-c0f25ae96804	SP124439	Whitelist	Skin-Melanoma	0	1	0	441	NA
PCAWG	SA557522	bcf76f1a-7109-422d-94c9-5e8364895fa0	SP124441	Whitelist	Skin-Melanoma	0	1	0	1234	NA
PCAWG	SA557526	eeddf701-93f9-4f10-85cb-9dce1760bae8	SP124444	Whitelist	Skin-Melanoma	0	0	0	34	NA
PCAWG	SA557529	deb9fbb6-656b-41ce-8299-554efc2379bd	SP124447	Whitelist	Skin-Melanoma	3	1	0	128	NA
PCAWG	SA557532	25e20393-752b-4796-9001-0e22ee04c586	SP124449	Whitelist	Skin-Melanoma	0	0	0	23	NA
PCAWG	SA557534	b42d183c-bc9c-4652-9e56-10c54c5ee96e	SP124452	Whitelist	Skin-Melanoma	2	0	0	36	NA
PCAWG	SA557539	7117854b-6f0a-4a43-b66c-506a3e29377d	SP124456	Whitelist	Skin-Melanoma	0	0	0	93	NA
PCAWG	SA557541	8ca665f8-fe78-48bf-8c0f-c606d92885d4	SP124458	Whitelist	Skin-Melanoma	0	0	0	92	NA
PCAWG	SA557543	681e2301-2057-40e4-ab63-934775d63faa	SP124460	Whitelist	Skin-Melanoma	11	0	0	24	NA
PCAWG	SA557546	a84915de-6562-4836-86f9-f2a05598296e	SP124462	Whitelist	Skin-Melanoma	0	0	0	85	NA
PCAWG	SA542830	34d7b6cc-cfcf-4178-b075-f4d129ab18f7	SP117189	Whitelist	Head-SCC	0	1	0	25	NA
PCAWG	SA544050	1ff155dd-deb4-44e0-b3a2-e4875b618435	SP117932	Whitelist	Head-SCC	2	1	0	28	NA
PCAWG	SA542510	fb8b5ff5-4164-4276-b75b-b0ee6bda7329	SP117003	Whitelist	Head-SCC	2	0	0	95	NA
PCAWG	SA542942	0f9e70b3-24cf-4d76-af7b-84ace66ec5a7	SP117260	Whitelist	Head-SCC	4	1	0	66	NA
PCAWG	SA543302	f35f7712-d5c6-47f6-98ed-704edbbc1e19	SP117482	Whitelist	Head-SCC	0	1	0	35	NA
PCAWG	SA542869	469eddf2-6e02-46bf-820f-6296a2b776e2	SP117217	Whitelist	Head-SCC	0	0	0	1	NA
PCAWG	SA543349	e2e6a409-b64d-463c-ac3b-e7987a3124f0	SP117509	Whitelist	Head-SCC	0	1	0	22	NA
PCAWG	SA543790	7625877a-7a2b-466f-944b-9e56689ad47b	SP117779	Whitelist	Head-SCC	0	1	0	46	NA
PCAWG	SA544190	ca137611-533a-4d20-a85d-8e4c3a1eab2d	SP118015	Whitelist	Head-SCC	0	1	0	4	NA
PCAWG	SA542715	1fdab6a6-7346-4229-aa8d-5dbd258f0c60	SP117124	Whitelist	Head-SCC	5	1	0	89	NA
PCAWG	SA543124	9650640f-154d-4696-aa96-3611c6fcee7b	SP117376	Whitelist	Head-SCC	2	0	0	64	NA
PCAWG	SA543178	bcc819eb-f4d8-4ddc-9fdc-a6307fb6741b	SP117408	Whitelist	Head-SCC	0	0	0	4	NA
PCAWG	SA543631	9fb6b7be-0084-48f7-a256-6d170e72e97f	SP117681	Whitelist	Head-SCC	0	1	0	0	NA
PCAWG	SA505244	f6c811ff-f22e-490b-9b23-b527d20e6e6d	SP101515	Whitelist	Ovary-AdenoCA	2	1	0	223	NA
PCAWG	SA505270	a330a96e-9897-4605-b5f1-5b5ef45cd365	SP101519	Whitelist	Ovary-AdenoCA	0	1	0	121	NA
PCAWG	SA505282	e45f3391-2e74-4767-817a-280cebac7c57	SP101521	Whitelist	Ovary-AdenoCA	85	1	0	399	NA
PCAWG	SA505297	efec3225-de07-4559-9a90-95223495cc61	SP101523	Whitelist	Ovary-AdenoCA	31	1	0	308	NA
PCAWG	SA505316	e4aaca83-3ae9-47f6-a975-c144767ad705	SP101526	Whitelist	Ovary-AdenoCA	21	1	0	362	NA
PCAWG	SA505328	745b8756-0eab-423f-8cde-e0ff1aaa6596	SP101528	Whitelist	Ovary-AdenoCA	3	1	0	110	NA
PCAWG	SA505351	6f981023-4269-4e8e-a4ab-2c92bb27273c	SP101532	Whitelist	Ovary-AdenoCA	0	1	0	243	NA
PCAWG	SA505363	7fdd07a4-4a27-40c3-af92-a0074e6391f5	SP101536	Whitelist	Ovary-AdenoCA	0	1	0	43	NA
PCAWG	SA505379	e6f7344b-951f-4f3f-b140-7bf53164c462	SP101540	Whitelist	Ovary-AdenoCA	44	1	0	197	NA
PCAWG	SA505389	bbb2cf2f-8f32-43d4-846c-d1020e6329ec	SP101544	Whitelist	Ovary-AdenoCA	11	1	0	176	NA
PCAWG	SA505404	efbec43c-0c16-4006-abe8-c3ec2ec42c05	SP101548	Whitelist	Ovary-AdenoCA	6	0	0	146	NA
PCAWG	SA505416	a3135834-3af0-4e98-bc6f-ad8ddf33db80	SP101552	Whitelist	Ovary-AdenoCA	49	1	0	401	NA
PCAWG	SA505437	2b4feb84-89e4-4c38-8561-5ffab02c8132	SP101558	Whitelist	Ovary-AdenoCA	2	1	0	255	NA
PCAWG	SA505458	4e913899-eeb8-4630-ba9d-41a81ced8069	SP101564	Whitelist	Ovary-AdenoCA	0	1	0	166	NA
PCAWG	SA505492	d392ded3-afc8-4c79-b278-40245f18f2f8	SP101572	Whitelist	Ovary-AdenoCA	11	1	0	125	NA
PCAWG	SA505503	86f23897-dba0-4e89-8381-d174eaa6fcc1	SP101576	Whitelist	Ovary-AdenoCA	17	1	0	456	NA
PCAWG	SA505516	42465bbd-289b-4e96-98fe-76809c5e1520	SP101580	Whitelist	Ovary-AdenoCA	0	1	0	310	NA
PCAWG	SA505529	6c31d730-1734-44ac-92b3-760981528723	SP101584	Whitelist	Ovary-AdenoCA	14	1	0	207	NA
PCAWG	SA505540	6821446e-8e76-46fe-b0b9-47feb46d2585	SP101588	Whitelist	Ovary-AdenoCA	55	1	0	149	NA
PCAWG	SA505551	941fcb56-e059-403d-aab1-0692a3ecc45e	SP101592	Whitelist	Ovary-AdenoCA	100	1	0	241	NA
PCAWG	SA505563	cd9efdef-a7fb-49e5-9515-63606ae8bbfc	SP101596	Whitelist	Ovary-AdenoCA	43	1	0	146	NA
PCAWG	SA505577	b97941dd-9844-4db2-9e25-42c725f47d70	SP101600	Whitelist	Ovary-AdenoCA	0	0	0	95	NA
PCAWG	SA505591	e84debc4-b47d-48ed-a0d0-2859f0ebf987	SP101604	Whitelist	Ovary-AdenoCA	0	1	0	162	NA
PCAWG	SA505613	f988e698-9b34-45ce-ba4c-74e06e9cae4a	SP101610	Whitelist	Ovary-AdenoCA	2	1	0	220	NA
PCAWG	SA505633	2a8d63eb-0174-4213-9214-413f391f512c	SP101616	Whitelist	Ovary-AdenoCA	13	1	0	334	NA
PCAWG	SA505654	0d0793c1-df1b-4db1-ba36-adcb960cc0f5	SP101622	Whitelist	Ovary-AdenoCA	24	1	0	345	NA
PCAWG	SA505676	53bcbb68-addd-47fc-9910-cd1d3f38197d	SP101628	Whitelist	Ovary-AdenoCA	9	1	0	209	NA
PCAWG	SA505702	669f0e01-28f6-4ed8-bdb5-73f84ea28f78	SP101634	Whitelist	Ovary-AdenoCA	0	1	0	297	NA
PCAWG	SA505730	c767254e-b289-4904-a80f-050cf01ff8ba	SP101642	Whitelist	Ovary-AdenoCA	28	1	0	604	NA
PCAWG	SA505750	51b25b37-f75c-4380-a0f6-5273e0b7ee33	SP101648	Whitelist	Ovary-AdenoCA	8	1	0	209	NA
PCAWG	SA505780	12874085-a596-41ae-b4cd-817cb1ebb278	SP101654	Whitelist	Ovary-AdenoCA	8	1	0	197	NA
PCAWG	SA505795	9aecfc8f-62ea-4acf-aa00-d1f0fe6c6556	SP101658	Whitelist	Ovary-AdenoCA	2	1	0	51	NA
PCAWG	SA505808	b75b2663-dcc6-411c-bfcc-574aa33cf388	SP101662	Whitelist	Ovary-AdenoCA	2	1	0	115	NA
PCAWG	SA505821	2b40a733-7a63-4bb8-a953-95a4ee28f962	SP101666	Whitelist	Ovary-AdenoCA	0	1	0	197	NA
PCAWG	SA505835	cf6c7066-6611-43ec-aef1-295a976cce5b	SP101670	Whitelist	Ovary-AdenoCA	4	1	0	268	NA
PCAWG	SA505850	d2e4dc23-992d-4e44-add4-2972718083cb	SP101674	Whitelist	Ovary-AdenoCA	0	1	0	249	NA
PCAWG	SA505863	d4bf6034-aeae-48a6-907b-10e2cc904015	SP101678	Whitelist	Ovary-AdenoCA	6	1	0	415	NA
PCAWG	SA505889	6ce42746-88aa-485f-a1c4-1759aad95914	SP101686	Whitelist	Ovary-AdenoCA	12	1	0	106	NA
PCAWG	SA505904	acd510de-b732-4a1a-8b72-6d22e763540b	SP101690	Whitelist	Ovary-AdenoCA	2	1	0	297	NA
PCAWG	SA505918	25f73b03-4ba8-47ba-ad80-6ccb82105c98	SP101694	Whitelist	Ovary-AdenoCA	6	1	0	163	NA
PCAWG	SA505944	5b560f4c-d2a3-43fa-b394-abef78bdefc1	SP101708	Whitelist	Ovary-AdenoCA	1	1	0	104	NA
PCAWG	SA505950	8b28f6d2-4b7d-493b-826e-b119a4fb0cb4	SP101716	Whitelist	Ovary-AdenoCA	23	1	0	481	NA
PCAWG	SA505245	0009b464-b376-4fbc-8a56-da538269a02f	SP101724	Whitelist	Ovary-AdenoCA	13	1	0	333	NA
PCAWG	SA505258	6fffe0cf-bb38-4e77-88ab-a256bd7fbbce	SP101732	Whitelist	Ovary-AdenoCA	36	1	0	375	NA
PCAWG	SA505271	d8c2b4b2-e12b-43d2-bafc-87b29f027797	SP101740	Whitelist	Ovary-AdenoCA	30	1	0	790	NA
PCAWG	SA505352	f26b1f44-12de-43ba-85bb-bc61741a5a88	SP101795	Whitelist	Ovary-AdenoCA	1	1	0	496	NA
PCAWG	SA505478	bc9b66f5-fcb8-4545-ab2d-438bb810edc0	SP101881	Whitelist	Ovary-AdenoCA	13	1	0	323	NA
PCAWG	SA505493	da43386c-47f8-4e03-b6ca-8b94e13792e7	SP101891	Whitelist	Ovary-AdenoCA	2	1	0	542	NA
PCAWG	SA505539	504cdfc5-6721-43ef-b31e-fdf52f0cd9cd	SP101921	Whitelist	Ovary-AdenoCA	2	0	0	78	NA
PCAWG	SA505545	f858d813-f3c5-4ad9-8c20-9f231d6624d8	SP101931	Whitelist	Ovary-AdenoCA	15	1	0	587	NA
PCAWG	SA505657	8888e808-594b-4c76-b2e4-62aa56736f7c	SP102015	Whitelist	Ovary-AdenoCA	0	1	0	428	NA
PCAWG	SA505675	c2ec7f57-8510-4bbf-a2e9-dbd9ce8dcad1	SP102035	Whitelist	Ovary-AdenoCA	2	1	0	194	NA
PCAWG	SA505690	9e6806c4-d331-4025-abee-2f576e3bf182	SP102045	Whitelist	Ovary-AdenoCA	15	0	0	268	NA
PCAWG	SA505701	5d922e48-aa70-454d-9417-c9af686feebc	SP102055	Whitelist	Ovary-AdenoCA	0	1	0	77	NA
PCAWG	SA505711	4679f37a-4f09-449b-a1d8-1f02847996da	SP102064	Whitelist	Ovary-AdenoCA	5	1	0	236	NA
PCAWG	SA505727	1659bae5-3140-4d05-891c-81b48277b2fc	SP102074	Whitelist	Ovary-AdenoCA	111	1	0	259	NA
PCAWG	SA505738	3c2b1509-1eb9-4b79-9569-57810f291499	SP102084	Whitelist	Ovary-AdenoCA	0	1	0	169	NA
PCAWG	SA505754	f1504811-8363-41e6-b43c-62452b1262d3	SP102090	Whitelist	Ovary-AdenoCA	2	1	0	255	NA
PCAWG	SA505768	3a6bce45-0431-49d8-82df-b1d9a738e5a6	SP102096	Whitelist	Ovary-AdenoCA	0	1	0	172	NA
PCAWG	SA505781	01df36af-3617-40fc-9892-f54ce433cf71	SP102103	Whitelist	Ovary-AdenoCA	23	1	0	152	NA
PCAWG	SA505796	dce54d09-9827-4fe2-abe1-c5b7d528ba7f	SP102113	Whitelist	Ovary-AdenoCA	0	1	0	253	NA
PCAWG	SA505809	ae82fead-2671-4335-a342-67bb69935ad9	SP102123	Whitelist	Ovary-AdenoCA	69	1	0	137	NA
PCAWG	SA505825	bbe59385-5f83-43f6-a485-517c860bef6f	SP102133	Whitelist	Ovary-AdenoCA	2	1	1	170	NA
PCAWG	SA505861	dbbd54db-4470-4df6-b5be-3e175c7133b0	SP102143	Whitelist	Ovary-AdenoCA	0	1	0	181	NA
PCAWG	SA505872	123c9d1c-72ba-4d82-8e57-d5caa52a40ba	SP102161	Whitelist	Ovary-AdenoCA	0	1	0	91	NA
PCAWG	SA505885	89dad92e-5b3f-479a-a6da-a94ee7df7f8a	SP102168	Whitelist	Ovary-AdenoCA	0	1	0	413	NA
PCAWG	SA505897	09508a0d-ebe0-4fa1-b7b2-1710814181cd	SP102174	Whitelist	Ovary-AdenoCA	8	1	0	773	NA
PCAWG	SA505919	f6189828-eeaa-4d21-b163-53bf3d47a640	SP102187	Whitelist	Ovary-AdenoCA	0	1	0	258	NA
PCAWG	SA520122	84ca6ab0-9edc-4636-9d27-55cdba334d7d	SP63546	Whitelist	Ovary-AdenoCA	0	1	0	718	NA
PCAWG	SA520078	46f19b5c-3eba-4b23-a1ab-9748090ca4e5	SP68348	Whitelist	Ovary-AdenoCA	20	1	0	189	NA
PCAWG	SA519854	a0bbb3b1-e774-4c75-9301-ba43fb803f20	SP67346	Whitelist	Ovary-AdenoCA	4	1	0	174	NA
PCAWG	SA518422	0ae2193f-0d68-485a-b8c2-7568cbcce33e	SP59707	Whitelist	Ovary-AdenoCA	4	0	0	24	NA
PCAWG	SA518470	3a5eaed6-fcfd-437a-b61c-fd3725c64717	SP59803	Whitelist	Ovary-AdenoCA	0	1	0	154	NA
PCAWG	SA404138	1be8fa2c-8fea-4e8c-90db-c04d9fcdbf49	SP69155	Whitelist	Ovary-AdenoCA	1	1	0	122	NA
PCAWG	SA520037	052665d1-ab75-4f40-be5a-b88154c8beed	SP61703	Whitelist	Ovary-AdenoCA	2	1	0	204	NA
PCAWG	SA518254	b243adb4-b3e7-4e0e-bc0d-625aa8dbb1be	SP63716	Whitelist	Ovary-AdenoCA	0	1	0	360	NA
PCAWG	SA518389	fea5827b-251d-474b-8713-fc76db995fe7	SP64036	Whitelist	Ovary-AdenoCA	0	1	0	329	NA
PCAWG	SA518547	35ceba07-0759-4fbe-b076-af821a528cf0	SP65807	Whitelist	Ovary-AdenoCA	4	1	0	204	NA
PCAWG	SA520105	6797443c-eb4a-4654-b957-c0056e5a4206	SP68725	Whitelist	Ovary-AdenoCA	0	1	0	161	NA
PCAWG	SA520028	7a921087-8e62-4a93-a757-fd8cdbe1eb8f	SP67609	Whitelist	Ovary-AdenoCA	1	1	0	328	NA
PCAWG	SA520082	5533240d-8fed-440d-b781-6092785a77ce	SP62450	Whitelist	Ovary-AdenoCA	0	1	0	78	NA
PCAWG	SA518989	e9d98643-01ee-40c3-a617-e004559625cd	SP60610	Whitelist	Ovary-AdenoCA	4	0	0	96	NA
PCAWG	SA520101	127b0f7d-d24e-48b7-ac25-d3f14a43952d	SP68659	Whitelist	Ovary-AdenoCA	0	0	0	543	NA
PCAWG	SA518893	95fc38ac-2b36-4c46-abbf-8d2d52ff9626	SP60362	Whitelist	Ovary-AdenoCA	0	0	0	113	NA
PCAWG	SA518485	d67cad13-e849-48b0-926c-10b6046ba0b9	SP59860	Whitelist	Ovary-AdenoCA	3	0	0	318	NA
PCAWG	SA518467	2f2eaecc-6509-423f-b63a-8c3bea1ba4a4	SP64976	Whitelist	Ovary-AdenoCA	8	1	0	68	NA
PCAWG	SA519499	14ed7388-41ed-43d4-afb2-04cd6410d5d2	SP66960	Whitelist	Ovary-AdenoCA	0	1	0	216	NA
PCAWG	SA519106	a1fc7064-abf5-477d-983e-576a784e1d40	SP66687	Whitelist	Ovary-AdenoCA	6	1	0	98	NA
PCAWG	SA518602	c9959f68-c385-4c1f-9188-8203844d288e	SP60001	Whitelist	Ovary-AdenoCA	0	1	0	239	NA
PCAWG	SA518425	33ea81f2-db2c-4567-bd7b-4cb9aadfef88	SP64296	Whitelist	Ovary-AdenoCA	0	1	0	686	NA
PCAWG	SA520043	8093649a-74d6-4832-9154-8cc0182fa381	SP62110	Whitelist	Ovary-AdenoCA	8	0	0	275	NA
PCAWG	SA518483	bff518fb-6da7-4dfc-ae4c-bd3f641028e2	SP65376	Whitelist	Ovary-AdenoCA	0	0	0	665	NA
PCAWG	SA520110	9a5bb831-8cb8-4de0-b94b-088cb38def1a	SP69077	Whitelist	Ovary-AdenoCA	10	1	0	704	NA
PCAWG	SA519898	16df7888-2480-4394-8856-d57a6ef371d2	SP61453	Whitelist	Ovary-AdenoCA	0	1	0	163	NA
PCAWG	SA520096	1292e13b-d7c6-447b-a227-9a8113215580	SP62616	Whitelist	Ovary-AdenoCA	15	1	0	307	NA
PCAWG	SA518890	8a69f3ca-4e17-4daa-8722-a36316e345ba	SP60243	Whitelist	Ovary-AdenoCA	0	1	0	303	NA
PCAWG	SA518379	9020b6a5-8325-4b0d-84d9-04371c857910	SP63966	Whitelist	Ovary-AdenoCA	64	1	0	200	NA
PCAWG	SA519317	ff3fe4a3-7d19-4d4d-81b6-aaa41ba5bf39	SP60842	Whitelist	Ovary-AdenoCA	0	1	0	283	NA
PCAWG	SA518462	129de5b2-d9b0-4762-9ef8-72d98231fb50	SP59761	Whitelist	Ovary-AdenoCA	0	1	0	122	NA
PCAWG	SA520113	44eebc04-c027-45ae-beca-c4012b494f29	SP63356	Whitelist	Ovary-AdenoCA	57	1	0	377	NA
PCAWG	SA520039	5cc7c966-499e-49e3-b509-4eeb00ee03d4	SP61713	Whitelist	Ovary-AdenoCA	0	1	0	297	NA
PCAWG	SA518887	42af8f74-fd4b-486d-bc11-db53cc471d62	SP66159	Whitelist	Ovary-AdenoCA	11	1	0	260	NA
PCAWG	SA519788	c691d6b3-8e70-4951-8551-2ee4e4d0d10b	SP61343	Whitelist	Ovary-AdenoCA	10	0	0	123	NA
PCAWG	SA359572	8658f4f5-9a50-4195-8ea3-227951977647	SP60322	Whitelist	Ovary-AdenoCA	4	0	0	173	NA
PCAWG	SA518448	80f02aec-c07a-4bcb-b547-e60f8c33a7b1	SP64546	Whitelist	Ovary-AdenoCA	0	1	0	239	NA
PCAWG	SA518504	1dc9e7fd-fc62-4b32-9619-4e02a266a385	SP59950	Whitelist	Ovary-AdenoCA	4	1	0	288	NA
PCAWG	SA350650	2c9dc04b-e9ec-4cf1-ab2c-a18edb30dd37	SP59938	Whitelist	Ovary-AdenoCA	18	0	0	235	NA
PCAWG	SA519904	58faf969-bf37-4180-8807-2f44f2cc8eda	SP67428	Whitelist	Ovary-AdenoCA	5	1	0	243	NA
PCAWG	SA324608	17ed8831-a261-42d9-8ff3-cf75a6cb2a24	SP63796	Whitelist	Ovary-AdenoCA	0	1	0	170	NA
PCAWG	SA407890	03c3c692-8a86-4843-85ae-e045f0fa6f88	SP69565	Whitelist	Panc-AdenoCA	35	1	0	258	NA
PCAWG	SA407922	748d3ff3-8699-4519-8e0f-26b6a0581bff	SP69573	Whitelist	Panc-AdenoCA	4	0	0	82	NA
PCAWG	SA407982	bbbc531a-dd41-40b7-ae59-e35508aea0c7	SP69587	Whitelist	Panc-AdenoCA	1	1	0	40	NA
PCAWG	SA528686	05070acd-3ec1-44bb-9c32-26d3a483a72a	SP110736	Whitelist	Panc-AdenoCA	0	1	0	57	NA
PCAWG	SA408406	ee8ba991-8c96-476e-b096-49f3aaaffc2f	SP69705	Whitelist	Panc-AdenoCA	12	1	0	162	NA
PCAWG	SA411717	ee5d5e7d-78cf-4a29-a9ee-56aa3da877dd	SP72262	Whitelist	Panc-AdenoCA	39	0	0	118	NA
PCAWG	SA408562	a2238b5f-0513-487a-9b1b-7bef85ebf336	SP69762	Whitelist	Panc-AdenoCA	0	1	0	66	NA
PCAWG	SA408698	7fcd8af9-4d73-4c97-95cc-b30b09f21bb2	SP69812	Whitelist	Panc-AdenoCA	0	1	0	27	NA
PCAWG	SA411002	8454fe53-869d-41c8-b0c8-a7929d00eec3	SP76136	Whitelist	Panc-AdenoCA	5	1	0	192	NA
PCAWG	SA408882	cafe9603-a804-48fb-9217-e2d1c3c346c5	SP69898	Whitelist	Panc-AdenoCA	11	0	0	165	NA
PCAWG	SA409179	b37d6283-6f95-4975-a794-f3d5c4bbc7b3	SP70046	Whitelist	Panc-AdenoCA	0	0	0	26	NA
PCAWG	SA409250	20d1b88b-3ff6-4201-a748-6a993500c652	SP70082	Whitelist	Panc-AdenoCA	0	0	0	20	NA
PCAWG	SA409694	3c86ba21-7b11-4ec7-9d20-a2325197c676	SP70313	Whitelist	Panc-AdenoCA	34	1	0	83	NA
PCAWG	SA412207	4db9e471-0068-4ec6-9bcb-33ef5fdec33e	SP77339	Whitelist	Panc-AdenoCA	0	0	0	37	NA
PCAWG	SA409294	84a6ea88-eeb8-4060-a90c-e4abac013ad4	SP70106	Whitelist	Panc-AdenoCA	0	1	0	156	NA
PCAWG	SA409327	1447c8cb-25d4-4092-8919-4df08f898d2d	SP70122	Whitelist	Panc-AdenoCA	2	1	0	23	NA
PCAWG	SA409438	5b41e033-6df8-411e-a13b-59eeb8afbf9b	SP70178	Whitelist	Panc-AdenoCA	4	1	0	68	NA
PCAWG	SA409487	1e181878-c640-4e91-a620-3fc4b08a4de1	SP70202	Whitelist	Panc-AdenoCA	0	1	0	117	NA
PCAWG	SA409538	cfe0bf13-2ff4-4164-9b6a-cd3615bf3ddc	SP70226	Whitelist	Panc-AdenoCA	0	0	0	70	NA
PCAWG	SA409614	21b1a37f-e91e-4ce1-83cf-bb89b8d0fb35	SP70266	Whitelist	Panc-AdenoCA	11	0	0	66	NA
PCAWG	SA409651	2102558b-87b0-447b-bb9a-e4ae9df8b75e	SP70288	Whitelist	Panc-AdenoCA	3	1	0	73	NA
PCAWG	SA410558	75fac59c-3346-4c5a-bb9f-fb67fec8d13b	SP75681	Whitelist	Panc-AdenoCA	0	0	0	73	NA
PCAWG	SA409882	654dba9f-cfe5-4121-97c7-868613cdef53	SP70465	Whitelist	Panc-AdenoCA	0	0	0	52	NA
PCAWG	SA410847	1a841850-fca0-48ab-8c78-db0bd5a64435	SP71404	Whitelist	Panc-AdenoCA	4	1	0	79	NA
PCAWG	SA410670	b7008a98-5aa0-4cc9-9bee-af2a422266db	SP71228	Whitelist	Panc-AdenoCA	3	1	0	116	NA
PCAWG	SA528682	7f42e118-aab6-438a-9e84-e7451fe12d7e	SP110770	Whitelist	Panc-AdenoCA	1	1	0	47	NA
PCAWG	SA410202	33070975-0f35-4518-9ffb-4c6170c32534	SP70756	Whitelist	Panc-AdenoCA	0	1	0	28	NA
PCAWG	SA410223	68ba1105-569a-4209-9b45-0e2d64931806	SP70780	Whitelist	Panc-AdenoCA	2	1	0	35	NA
PCAWG	SA410119	1f81a1b0-8089-44ef-87b5-b3359a407ad2	SP70677	Whitelist	Panc-AdenoCA	0	1	0	130	NA
PCAWG	SA410303	ec646623-6d33-4fbd-888e-89f55d82eb11	SP70860	Whitelist	Panc-AdenoCA	2	0	0	30	NA
PCAWG	SA411297	12f038e1-00af-4c64-a2e0-9e63323492ef	SP71846	Whitelist	Panc-AdenoCA	39	1	0	195	NA
PCAWG	SA410526	edac1323-2497-45e6-9148-e9c955292ba2	SP71084	Whitelist	Panc-AdenoCA	4	1	0	104	NA
PCAWG	SA518721	1c9fbe26-1447-4335-aaab-06d6bb3e2741	SP107781	Whitelist	Panc-AdenoCA	23	1	0	57	NA
PCAWG	SA410900	e56b0990-ff67-47c1-b9ad-87ef1d4aa2ae	SP71456	Whitelist	Panc-AdenoCA	6	1	0	142	NA
PCAWG	SA410918	3bfbc33d-804b-4bb3-97ac-97563d77b13d	SP71480	Whitelist	Panc-AdenoCA	5	1	0	78	NA
PCAWG	SA410978	33061bf5-9b99-4735-a810-f2d5eeef6873	SP71536	Whitelist	Panc-AdenoCA	0	1	0	35	NA
PCAWG	SA410997	7410c00d-ed0b-48dc-a4bf-eb76ac613980	SP71552	Whitelist	Panc-AdenoCA	7	1	0	163	NA
PCAWG	SA411178	9c399826-087f-44b9-98c0-bd881646b0f4	SP71734	Whitelist	Panc-AdenoCA	9	1	0	51	NA
PCAWG	SA411018	f1d9124e-dfa2-415e-b8b8-dd872fd3e2cb	SP71576	Whitelist	Panc-AdenoCA	0	1	0	44	NA
PCAWG	SA408187	3e4d0e50-8cf4-4eb0-a00a-ccf0484ecc2f	SP73319	Whitelist	Panc-AdenoCA	2	0	0	124	NA
PCAWG	SA411205	b5dd0bc9-6c1c-4272-b920-744de37d0aee	SP71758	Whitelist	Panc-AdenoCA	1	0	0	105	NA
PCAWG	SA411422	53534b3c-cd15-4d68-a9b1-6902bb234c45	SP71974	Whitelist	Panc-AdenoCA	5	1	0	238	NA
PCAWG	SA528674	0cf9bbc2-cbd5-4b64-8d90-cfa416307b39	SP110779	Whitelist	Panc-AdenoCA	2	0	0	115	NA
PCAWG	SA411401	f7702c0c-9636-4700-a8ae-7a58afd9fa71	SP71950	Whitelist	Panc-AdenoCA	6	1	0	66	NA
PCAWG	SA411225	bb8176a7-ea7c-42d7-a85a-cec1ca386f2e	SP76353	Whitelist	Panc-AdenoCA	6	1	0	13	NA
PCAWG	SA528740	1168944c-5451-4a18-8758-88bf5723bdd9	SP110789	Whitelist	Panc-AdenoCA	0	0	0	93	NA
PCAWG	SA410851	cf072bfe-3191-4a71-9e0b-decaa28365e1	SP75977	Whitelist	Panc-AdenoCA	14	0	0	54	NA
PCAWG	SA410875	9c857452-c81d-4b9e-87a8-5b41f4394f7c	SP76001	Whitelist	Panc-AdenoCA	6	1	0	71	NA
PCAWG	SA410399	25cf7449-8c5b-403e-aa75-e2af158598e8	SP70956	Whitelist	Panc-AdenoCA	0	1	0	127	NA
PCAWG	SA410374	b47aa163-eec9-4225-940b-4373e78152e2	SP70932	Whitelist	Panc-AdenoCA	7	1	0	27	NA
PCAWG	SA410574	72a5e569-99d4-47bc-be1b-6296a5025080	SP71132	Whitelist	Panc-AdenoCA	9	0	0	25	NA
PCAWG	SA408134	a5346247-3f30-470a-b4ab-732180786291	SP73263	Whitelist	Panc-AdenoCA	6	1	0	22	NA
PCAWG	SA410071	046d7386-95c8-4501-9e55-c85bec272a7a	SP75202	Whitelist	Panc-AdenoCA	4	1	0	254	NA
PCAWG	SA410190	aa4a868a-df23-4eef-a618-e945aa2ce98a	SP75322	Whitelist	Panc-AdenoCA	5	0	0	94	NA
PCAWG	SA528671	60aff7a0-4960-4ed1-922b-3233ccbfdba1	SP110798	Whitelist	Panc-AdenoCA	2	1	0	99	NA
PCAWG	SA410892	51458c86-0fdd-470e-b059-1ffbffc92a7f	SP76017	Whitelist	Panc-AdenoCA	3	1	0	73	NA
PCAWG	SA410925	02e5c36f-5bec-45e2-a048-875653b85ca1	SP76057	Whitelist	Panc-AdenoCA	0	1	0	76	NA
PCAWG	SA528760	9ebac79d-8b38-4469-837e-b834725fe6d5	SP110822	Whitelist	Panc-AdenoCA	0	1	0	115	NA
PCAWG	SA528745	6bdf00f6-670f-466e-87fb-e853e41f000e	SP110803	Whitelist	Panc-AdenoCA	20	1	0	45	NA
PCAWG	SA411389	7ccb9a4d-6f48-41c2-a630-27fde8c67d60	SP76515	Whitelist	Panc-AdenoCA	444	1	0	111	NA
PCAWG	SA411825	1ac54c6e-a1e4-4f3b-b4a5-cdb327e0dca6	SP76955	Whitelist	Panc-AdenoCA	4	0	0	68	NA
PCAWG	SA528754	7b318282-5df4-42bc-b1e0-0e4a66ba9204	SP110816	Whitelist	Panc-AdenoCA	1	1	0	27	NA
PCAWG	SA411549	3b526846-72d6-4e10-b7cd-8cdb45a92a1c	SP76675	Whitelist	Panc-AdenoCA	3	1	0	132	NA
PCAWG	SA411713	e0aa815f-668a-4de9-bb32-3f215bb7f843	SP76843	Whitelist	Panc-AdenoCA	0	0	0	55	NA
PCAWG	SA411786	5255d645-d3d2-422e-8449-046cd21f4935	SP76915	Whitelist	Panc-AdenoCA	60	1	0	316	NA
PCAWG	SA411737	8d67c121-37d0-4fc0-a349-2c9452589d65	SP76867	Whitelist	Panc-AdenoCA	10	1	0	57	NA
PCAWG	SA528708	dc856038-f5f7-4dfc-a0a4-3e3a6b8d160f	SP110824	Whitelist	Panc-AdenoCA	2	1	0	38	NA
PCAWG	SA409766	f5bb7ae4-4bb4-4e87-b83c-bc8620584989	SP74896	Whitelist	Panc-AdenoCA	0	1	0	74	NA
PCAWG	SA412067	7cb71498-6ada-43c6-912b-bad4f93cf580	SP77203	Whitelist	Panc-AdenoCA	1	1	0	125	NA
PCAWG	SA411995	a5d5c238-0447-47fa-9a81-3b823cbdcea6	SP77131	Whitelist	Panc-AdenoCA	7	0	0	108	NA
PCAWG	SA518599	a492a32b-bf2f-4f8c-b06e-794a4baa2fe7	SP107770	Whitelist	Panc-AdenoCA	8	1	0	25	NA
PCAWG	SA518601	5f94cb62-4019-47ff-bf6a-eeda8e9e033c	SP107920	Whitelist	Panc-AdenoCA	0	0	0	78	NA
PCAWG	SA518628	0554ffe5-31f7-43f5-8372-2b73c9cf3527	SP107774	Whitelist	Panc-AdenoCA	2	0	0	7	NA
PCAWG	SA518632	d91f487e-0895-44ef-aeb1-a62bd576f8b0	SP107784	Whitelist	Panc-AdenoCA	4	1	0	205	NA
PCAWG	SA518634	ef3a0ccd-85bc-4e5f-a8c6-5a2e2d9e6717	SP107786	Whitelist	Panc-AdenoCA	0	1	0	158	NA
PCAWG	SA518611	0fbd94b1-bb34-4620-841b-861a0b5e0c12	SP107805	Whitelist	Panc-AdenoCA	10	1	0	87	NA
PCAWG	SA518664	78100212-65aa-4365-8b64-4b33f77732d5	SP107874	Whitelist	Panc-AdenoCA	0	1	0	71	NA
PCAWG	SA518680	71ef8379-03a0-4b81-92c9-1ba666fe4d7a	SP107915	Whitelist	Panc-AdenoCA	0	1	0	34	NA
PCAWG	SA518622	a3edc9cc-f54a-4459-a5d0-097879c811e5	SP107945	Whitelist	Panc-AdenoCA	13	0	0	47	NA
PCAWG	SA518699	60e78c80-41a5-456a-9a81-9007d18fd72c	SP107952	Whitelist	Panc-AdenoCA	3	1	0	132	NA
PCAWG	SA518703	241abdfd-e6de-4830-a233-4bbc5f622725	SP107956	Whitelist	Panc-AdenoCA	35	1	0	89	NA
PCAWG	SA518723	4cbe411b-b05e-46bd-bea8-126289a0866c	SP107813	Whitelist	Panc-AdenoCA	0	1	0	112	NA
PCAWG	SA518739	9df57388-7de1-4c90-910e-ef63a246dff1	SP108033	Whitelist	Panc-AdenoCA	2	1	0	120	NA
PCAWG	SA518748	88bc38ba-ad1d-431e-a67e-0a5a23678386	SP108059	Whitelist	Panc-AdenoCA	0	1	0	52	NA
PCAWG	SA518764	fa54205f-7e51-4e5a-9f0a-5e8a2e40235f	SP108049	Whitelist	Panc-AdenoCA	0	1	0	184	NA
PCAWG	SA518804	e97ea3d7-9fcd-4df1-9ea8-587cb3be75ec	SP108065	Whitelist	Panc-AdenoCA	0	1	0	107	NA
PCAWG	SA518808	d4907a1b-8b06-47c5-8bca-c781d9cddaf8	SP108068	Whitelist	Panc-AdenoCA	48	0	0	80	NA
PCAWG	SA518816	90b3c237-29a4-48b3-90b3-9f2c0ccb5928	SP108088	Whitelist	Panc-AdenoCA	13	1	0	127	NA
PCAWG	SA518876	2b6d4d66-7f0b-4bc0-b3d6-171956a937c5	SP108017	Whitelist	Panc-AdenoCA	2	0	0	102	NA
PCAWG	SA518866	88d5a8b2-daba-45ce-90bf-480fac85bf1d	SP108020	Whitelist	Panc-AdenoCA	5	1	0	59	NA
PCAWG	SA518850	f4e926fd-006e-4c85-b71c-1433c325acb0	SP108123	Whitelist	Panc-AdenoCA	2	1	0	161	NA
PCAWG	SA412606	c15a51cc-4fdc-4343-a410-13ddc238dac8	SP77848	Whitelist	Panc-AdenoCA	0	0	0	37	NA
PCAWG	SA558710	1a0ef226-41a5-4b56-9078-4b7834f0c976	SP125721	Whitelist	Panc-AdenoCA	9	1	0	74	NA
PCAWG	SA533615	4aa7eabc-0419-4897-b7af-5dcccfd6ac2f	SP125756	Whitelist	Panc-AdenoCA	64	1	0	541	NA
PCAWG	SA520264	7ef9fd9b-d349-4ec3-ab4d-1a1d11c0204b	SP116962	Whitelist	Panc-AdenoCA	0	1	0	16	NA
PCAWG	SA413079	91b6fd6b-547a-47e4-8ecb-a6f1826ccfd3	SP78502	Whitelist	Panc-AdenoCA	0	0	0	114	NA
PCAWG	SA412707	3fb8f017-576f-4901-b8bf-3a58e5d43de3	SP77872	Whitelist	Panc-AdenoCA	0	0	0	24	NA
PCAWG	SA520283	29a00d78-b9bb-4c6b-b142-d5b8bfa63455	SP117878	Whitelist	Panc-AdenoCA	0	1	0	98	NA
PCAWG	SA520292	c9e7c629-7b57-4ede-b315-0cea8c97c48e	SP117165	Whitelist	Panc-AdenoCA	52	1	0	64	NA
PCAWG	SA520300	fdbd0277-ddbf-4cc5-8ec3-3644b9553627	SP125704	Whitelist	Panc-AdenoCA	0	0	0	41	NA
PCAWG	SA520304	81bc7f0c-865d-4801-a935-2ab04170df53	SP117643	Whitelist	Panc-AdenoCA	0	1	0	119	NA
PCAWG	SA520169	2e43e0ca-54ea-482e-acf2-0048d9187a5c	SP117216	Whitelist	Panc-AdenoCA	9	1	0	88	NA
PCAWG	SA520181	96cca60e-17dc-44c3-90f7-1b57b0e08e5f	SP125781	Whitelist	Panc-AdenoCA	0	1	0	43	NA
PCAWG	SA558648	1b0fe1d5-b286-4f49-ae92-94d9c6db9657	SP125753	Whitelist	Panc-AdenoCA	3	0	0	37	NA
PCAWG	SA533747	7266ec7b-4824-4b88-910e-e9bfb848d55f	SP125699	Whitelist	Panc-AdenoCA	4	1	0	74	NA
PCAWG	SA520193	441d2f21-b448-4fc8-8c54-9b85aca56237	SP117463	Whitelist	Panc-AdenoCA	0	1	0	101	NA
PCAWG	SA520203	bbff7954-95ec-455c-b0bc-92f67a09ee77	SP117440	Whitelist	Panc-AdenoCA	18	1	0	138	NA
PCAWG	SA533718	2c48eefe-2a08-47bf-8e4d-cbaab6777150	SP125772	Whitelist	Panc-AdenoCA	2	1	0	195	NA
PCAWG	SA520214	da1ed4b9-f428-48aa-834d-1d9673999044	SP117908	Whitelist	Panc-AdenoCA	6	1	0	160	NA
PCAWG	SA520229	efc39172-083c-4297-b922-3f58df781332	SP125776	Whitelist	Panc-AdenoCA	5	0	0	33	NA
PCAWG	SA412698	fa9a3247-a465-4fdf-bb64-5afaa83a5d76	SP77866	Whitelist	Panc-AdenoCA	0	1	0	23	NA
PCAWG	SA533725	53e6a756-bdcc-4217-afe7-27d776159544	SP125742	Whitelist	Panc-AdenoCA	3	0	0	24	NA
PCAWG	SA412935	02c97e2b-914e-4afc-bf50-78f0cfbfa67b	SP77930	Whitelist	Panc-AdenoCA	2	1	0	69	NA
PCAWG	SA533781	72f82fbd-9838-4082-b605-bc3d80226f16	SP125771	Whitelist	Panc-AdenoCA	1	0	0	57	NA
PCAWG	SA413127	b04624d2-d8f8-4b51-be1b-72c73d8055f9	SP78533	Whitelist	Panc-AdenoCA	0	1	0	202	NA
PCAWG	SA533709	ded2689b-8e37-480c-b37c-acc538e54ddf	SP125724	Whitelist	Panc-AdenoCA	0	0	0	107	NA
PCAWG	SA533744	4652ae03-b096-42d0-bdfa-3f6281d4f023	SP117568	Whitelist	Panc-AdenoCA	0	1	0	91	NA
PCAWG	SA412767	33bcd589-80db-4a58-8f83-a48cb60e0fda	SP77888	Whitelist	Panc-AdenoCA	6	1	0	48	NA
PCAWG	SA533803	cba4de91-cce7-4edc-8450-d0a52c959586	SP117076	Whitelist	Panc-AdenoCA	0	0	0	13	NA
PCAWG	SA413193	2bd9ccca-3fae-4b66-a762-6f30d6276222	SP78013	Whitelist	Panc-AdenoCA	0	1	0	72	NA
PCAWG	SA533741	31c75873-abb4-4d88-9e2f-07497a6c892d	SP117323	Whitelist	Panc-AdenoCA	0	1	0	260	NA
PCAWG	SA413072	f94c4f69-8119-4eaf-97c1-5106890c14d4	SP77972	Whitelist	Panc-AdenoCA	0	0	0	46	NA
PCAWG	SA413132	569ff1b4-de87-4309-8484-80549aaf9485	SP77986	Whitelist	Panc-AdenoCA	0	1	0	17	NA
PCAWG	SA533647	5650dc4e-8bce-4716-9199-cd5750d7a888	SP125695	Whitelist	Panc-AdenoCA	9	1	0	54	NA
PCAWG	SA533652	7ccee959-1e87-4a39-b6b3-840ddcb94995	SP125706	Whitelist	Panc-AdenoCA	0	0	0	75	NA
PCAWG	SA533782	2bf5b018-9f19-4fbd-9e1f-7d958aabe5d1	SP118083	Whitelist	Panc-AdenoCA	0	1	0	550	NA
PCAWG	SA533704	d5796835-d6cd-427e-a398-5fbef88b0648	SP125809	Whitelist	Panc-AdenoCA	0	0	0	19	NA
PCAWG	SA533786	96ba50eb-3c12-41ad-ac7b-d23b2001fe44	SP117340	Whitelist	Panc-AdenoCA	12	1	0	187	NA
PCAWG	SA533698	97c46ede-b280-4344-8dbb-e860c6472239	SP125783	Whitelist	Panc-AdenoCA	0	1	0	66	NA
PCAWG	SA520258	0b29c893-03bf-4131-b192-c14a2788d411	SP118048	Whitelist	Panc-AdenoCA	0	1	0	25	NA
PCAWG	SA533743	6ad44218-d34e-4126-bf56-1be2140cd3fb	SP125710	Whitelist	Panc-AdenoCA	0	1	0	33	NA
PCAWG	SA533777	4c4aa1b1-fda3-4c5b-b588-68aa727500ad	SP125780	Whitelist	Panc-AdenoCA	0	1	0	24	NA
PCAWG	SA533757	25c32aca-6738-43ef-a103-243f2f9a3b43	SP117351	Whitelist	Panc-AdenoCA	0	0	0	140	NA
PCAWG	SA533661	c13fb736-614c-4d5f-83bf-2d7586f4fb53	SP125758	Whitelist	Panc-AdenoCA	0	1	0	110	NA
PCAWG	SA533625	46e166fe-3b20-49ad-98db-42c854c61c93	SP125717	Whitelist	Panc-AdenoCA	0	1	0	47	NA
PCAWG	SA558649	cc7af465-22ed-485d-a78c-282b840bf7c9	SP125757	Whitelist	Panc-AdenoCA	0	1	0	27	NA
PCAWG	SA533706	d05ea63c-86a3-463a-a790-2edaa74b4da7	SP125711	Whitelist	Panc-AdenoCA	4	1	0	194	NA
PCAWG	SA533688	5d9ff58c-5702-48fc-a66a-d1276327fd49	SP125689	Whitelist	Panc-AdenoCA	20	0	0	152	NA
PCAWG	SA520262	5187e77d-f412-4303-8049-11d1aa1a0235	SP125764	Whitelist	Panc-AdenoCA	0	0	0	166	NA
PCAWG	SA520270	f283ed80-8302-4f26-99ed-ea20d101289d	SP117261	Whitelist	Panc-AdenoCA	0	1	0	25	NA
PCAWG	SA533753	ef002c3d-358f-4fc0-98f3-2f8b89de4374	SP125761	Whitelist	Panc-AdenoCA	0	1	0	144	NA
PCAWG	SA533646	65d2dbc3-a163-4696-b246-47a430e66572	SP117949	Whitelist	Panc-AdenoCA	0	0	0	79	NA
PCAWG	SA533643	ac02c38e-5fca-4995-b0cc-39b6189976a3	SP125693	Whitelist	Panc-AdenoCA	15	0	0	235	NA
PCAWG	SA533729	bcef0b6c-6584-4090-9d28-ef784a7e5fbb	SP125730	Whitelist	Panc-AdenoCA	0	1	0	71	NA
PCAWG	SA533653	d1804679-e728-4597-ac69-49554c087b9e	SP125811	Whitelist	Panc-AdenoCA	2	1	0	75	NA
PCAWG	SA533720	1c28e44a-6e6c-44ed-b58a-e3262c0e6759	SP117972	Whitelist	Panc-AdenoCA	11	1	0	111	NA
PCAWG	SA533660	70dd8453-11d3-4105-a8d0-6a755c52495d	SP117722	Whitelist	Panc-AdenoCA	0	1	0	64	NA
PCAWG	SA533797	230f53ef-be3f-495e-9b95-b0f670bd6908	SP125800	Whitelist	Panc-AdenoCA	0	0	0	7	NA
PCAWG	SA533811	a7a56d67-1bd7-4d69-9237-34c2d261261b	SP125786	Whitelist	Panc-AdenoCA	3	1	0	64	NA
PCAWG	SA533714	7d7fff91-3f69-4123-b514-140ed3d9cd66	SP125715	Whitelist	Panc-AdenoCA	0	1	0	15	NA
PCAWG	SA533815	8c233a11-3b2e-4273-bbe1-b5a5f5a351d5	SP125775	Whitelist	Panc-AdenoCA	1	0	0	26	NA
PCAWG	SA533726	01b0848c-ae36-4ade-a3da-d297b003c99f	SP116965	Whitelist	Panc-AdenoCA	9	0	0	382	NA
PCAWG	SA533813	c0523251-3ac2-4292-bb00-9ae9ea9009f6	SP125686	Whitelist	Panc-AdenoCA	0	1	0	44	NA
PCAWG	SA533770	efacd7d6-56cf-4f6a-87f0-1a7ab6b1a643	SP117661	Whitelist	Panc-AdenoCA	0	1	0	52	NA
PCAWG	SA533746	e7048a93-a1ed-4cdc-a1ab-fa507408ca77	SP125744	Whitelist	Panc-AdenoCA	12	1	0	104	NA
PCAWG	SA533702	7f5fd36f-6e30-45ca-92a5-d8a8a8ee1bc2	SP117660	Whitelist	Panc-AdenoCA	2	0	0	56	NA
PCAWG	SA533580	b54b9433-ec10-4cb5-a860-4555da64917b	SP117215	Whitelist	Panc-AdenoCA	10	0	0	202	NA
PCAWG	SA520274	6b20f942-7b89-497c-8a2e-ccce74d20ca9	SP117214	Whitelist	Panc-AdenoCA	12	0	0	56	NA
PCAWG	SA533784	0fc63b79-7fff-441d-88fc-922d53c787ab	SP125749	Whitelist	Panc-AdenoCA	2	1	0	96	NA
PCAWG	SA520278	1327bbd4-a466-4e26-905f-cf91315f1cc8	SP117164	Whitelist	Panc-AdenoCA	0	1	0	85	NA
PCAWG	SA533716	cb4608a7-6aec-4cba-b20f-489e214c9dbd	SP117650	Whitelist	Panc-AdenoCA	0	1	0	37	NA
PCAWG	SA533723	3933c60d-73d6-4f74-ae02-fd545fc1f092	SP125737	Whitelist	Panc-AdenoCA	0	1	0	238	NA
PCAWG	SA533773	af9cfac8-7fbe-49cb-aeca-8d68aea57994	SP116949	Whitelist	Panc-AdenoCA	62	0	0	446	NA
PCAWG	SA533801	4a4e0397-8702-46ef-aaa8-3980f03a40bf	SP125707	Whitelist	Panc-AdenoCA	0	0	0	0	NA
PCAWG	SA533664	09e1fe3e-bfd8-4175-ac42-0e1bf0ba5523	SP125752	Whitelist	Panc-AdenoCA	0	0	0	152	NA
PCAWG	SA533659	6fc0cb07-9713-4355-8543-f85d1c5505c2	SP125768	Whitelist	Panc-AdenoCA	5	1	1	137	NA
PCAWG	SA533721	78103d9b-0b8a-431e-bb58-5c99fbea12e4	SP125770	Whitelist	Panc-AdenoCA	0	0	1	177	NA
PCAWG	SA533668	7c43c006-d917-4915-b304-65995b6c0d46	SP125785	Whitelist	Panc-AdenoCA	2	1	0	42	NA
PCAWG	SA533684	39c6c3b3-4683-4d11-984c-ed589188da65	SP125763	Whitelist	Panc-AdenoCA	20	1	0	181	NA
PCAWG	SA533750	42f00950-09c9-461a-8423-d5b04a96af10	SP125685	Whitelist	Panc-AdenoCA	1	1	0	208	NA
PCAWG	SA520182	40378b7a-a65d-4510-aaba-a34c4058fac7	SP117201	Whitelist	Panc-AdenoCA	26	1	0	79	NA
PCAWG	SA533779	4a88981e-e409-440f-9bf0-71ca1bab8b4e	SP125794	Whitelist	Panc-AdenoCA	0	0	0	12	NA
PCAWG	SA520282	52f43b72-15ea-40a0-a3b4-4bf22bc0bf25	SP117690	Whitelist	Panc-AdenoCA	0	1	0	28	NA
PCAWG	SA520290	170ad241-9e24-469b-b7ca-3fd783a89b21	SP117002	Whitelist	Panc-AdenoCA	4	1	0	166	NA
PCAWG	SA520298	631ab9d0-5400-400c-b0bc-c3e576bcfe06	SP125745	Whitelist	Panc-AdenoCA	0	0	0	43	NA
PCAWG	SA533745	3ed783cf-2248-44a1-a2a2-d6b6519b91ef	SP117656	Whitelist	Panc-AdenoCA	0	1	0	75	NA
PCAWG	SA520306	c741fb12-8160-43a7-bc70-2c545ea0031d	SP117911	Whitelist	Panc-AdenoCA	0	1	0	57	NA
PCAWG	SA520312	b80ca528-2c5f-400c-8df3-9c47869a64c2	SP116985	Whitelist	Panc-AdenoCA	0	0	0	14	NA
PCAWG	SA533663	75cd90ef-e884-4812-bbf3-5a524d95147e	SP125760	Whitelist	Panc-AdenoCA	0	1	0	204	NA
PCAWG	SA533676	0972bfcf-c6c6-48cc-b820-cdfa6279a4f3	SP125696	Whitelist	Panc-AdenoCA	0	1	0	207	NA
PCAWG	SA533736	ffe4bb51-e98a-41a7-a4e1-c3970386889c	SP125738	Whitelist	Panc-AdenoCA	0	1	0	67	NA
PCAWG	SA533649	73058c80-607e-4b55-b112-8f8f6775d014	SP125719	Whitelist	Panc-AdenoCA	4	1	0	36	NA
PCAWG	SA533674	db2a1df8-487d-4dad-a347-5c5ed539d5ad	SP125741	Whitelist	Panc-AdenoCA	10	1	0	31	NA
PCAWG	SA533805	129459c1-38be-45da-bb87-18848c97c544	SP125762	Whitelist	Panc-AdenoCA	12	1	0	153	NA
PCAWG	SA533749	e7603fc8-9b73-4c17-86f9-46ca1bceeb1d	SP125795	Whitelist	Panc-AdenoCA	2	0	0	54	NA
PCAWG	SA533796	b710b214-5666-4054-97ef-3b9ac2bd90ac	SP117476	Whitelist	Panc-AdenoCA	0	1	0	225	NA
PCAWG	SA558658	2fdfb06c-0d2f-4e1d-9756-bcb08a7f90af	SP125784	Whitelist	Panc-AdenoCA	1	1	0	237	NA
PCAWG	SA533730	89195d56-1ef2-41df-b200-9f18e38f574a	SP117760	Whitelist	Panc-AdenoCA	1	1	0	210	NA
PCAWG	SA533724	9011cf17-0783-4f9d-b355-4f0fc1a2e78b	SP125731	Whitelist	Panc-AdenoCA	0	1	0	92	NA
PCAWG	SA520175	0efee3f3-313b-44eb-b3b0-af975a1ded82	SP117981	Whitelist	Panc-AdenoCA	0	0	0	63	NA
PCAWG	SA520314	28f41a20-b6d6-4ecc-888f-72f779ad9af7	SP117980	Whitelist	Panc-AdenoCA	4	0	0	84	NA
PCAWG	SA520168	b5cabba2-30a4-458e-897c-00ec3fefa6d2	SP117040	Whitelist	Panc-AdenoCA	0	0	0	20	NA
PCAWG	SA520187	2b3837b3-ee29-4a08-848e-1206404da986	SP125805	Whitelist	Panc-AdenoCA	0	1	0	100	NA
PCAWG	SA520201	e5193d7e-e8b7-4098-bf98-8b3a62781d13	SP117291	Whitelist	Panc-AdenoCA	1	1	0	75	NA
PCAWG	SA533752	60c33e32-7e19-4e71-b075-a63fcf27e660	SP117523	Whitelist	Panc-AdenoCA	0	0	0	72	NA
PCAWG	SA520207	6867811f-ac89-47da-b5dc-1270033c36e7	SP117522	Whitelist	Panc-AdenoCA	0	1	0	75	NA
PCAWG	SA520215	2564a262-03e8-467b-9ea2-f3ab38d75ae1	SP117745	Whitelist	Panc-AdenoCA	2	1	0	105	NA
PCAWG	SA533651	c3679262-63d7-463e-9501-6ab3f177aee8	SP117974	Whitelist	Panc-AdenoCA	0	0	0	73	NA
PCAWG	SA520223	9ffe694e-b488-489e-bdbe-0800e505eec4	SP116950	Whitelist	Panc-AdenoCA	0	0	0	43	NA
PCAWG	SA520318	fe96d91c-3686-4125-af71-b8703a011ad4	SP117290	Whitelist	Panc-AdenoCA	2	1	0	228	NA
PCAWG	SA542454	8be6b14d-286a-471b-a282-ab98bc6050c3	SP116968	Whitelist	Panc-AdenoCA	0	1	0	35	NA
PCAWG	SA520235	3fba4880-cb7b-4ac5-ab5f-728614faa1ea	SP117309	Whitelist	Panc-AdenoCA	0	0	0	32	NA
PCAWG	SA533732	32fa6457-c8bd-4d26-8106-925baf13df68	SP118046	Whitelist	Panc-AdenoCA	10	1	0	160	NA
PCAWG	SA520243	4c027164-12de-456f-b933-6bc91f70b46f	SP117441	Whitelist	Panc-AdenoCA	2	1	0	115	NA
PCAWG	SA520248	66290cc6-1f1f-4a0b-83d1-423952da4840	SP117653	Whitelist	Panc-AdenoCA	0	1	0	30	NA
PCAWG	SA520252	644c669b-937b-4adc-81b9-6a1811cba9da	SP117001	Whitelist	Panc-AdenoCA	4	1	0	21	NA
PCAWG	SA533758	94652d14-2e4d-4f4a-a4f7-8df77df788c0	SP125791	Whitelist	Panc-AdenoCA	3	1	0	80	NA
PCAWG	SA533666	228fb827-c05e-494c-8a21-e1d925e100cb	SP125726	Whitelist	Panc-AdenoCA	53	1	0	56	NA
PCAWG	SA533681	ca284012-bd06-47a3-8a9d-c6b185d87d85	SP117412	Whitelist	Panc-AdenoCA	27	1	0	102	NA
PCAWG	SA533619	754d26af-f184-497c-856a-cd1ea7a5115c	SP117648	Whitelist	Panc-AdenoCA	2	1	0	28	NA
PCAWG	SA533768	7d04f401-3505-410c-8def-0348ecd8aae2	SP125705	Whitelist	Panc-AdenoCA	0	1	0	99	NA
PCAWG	SA533613	1776f326-b12f-4355-8107-80fa6fcd2159	SP117158	Whitelist	Panc-AdenoCA	2	1	0	27	NA
PCAWG	SA533669	183b04f5-107f-496c-8e9a-8263dd00cffa	SP125691	Whitelist	Panc-AdenoCA	2	1	0	83	NA
PCAWG	SA533780	e6eda5db-4d4f-418e-b0d4-ed9b3e5259d3	SP125793	Whitelist	Panc-AdenoCA	0	0	0	46	NA
PCAWG	SA533690	95cc9620-7686-4805-a96c-cf8e659847c3	SP125755	Whitelist	Panc-AdenoCA	2	1	0	22	NA
PCAWG	SA533734	09cb8bc5-13ac-44ac-9b7d-6de143373570	SP125725	Whitelist	Panc-AdenoCA	11	0	0	105	NA
PCAWG	SA533764	a3210fd0-344c-468e-8ff2-2d0869a2fb75	SP125712	Whitelist	Panc-AdenoCA	6	1	0	61	NA
PCAWG	SA558699	8282283d-247a-431d-9421-0fcc52f0a897	SP125713	Whitelist	Panc-AdenoCA	0	0	0	238	NA
PCAWG	SA533772	39d38c06-3779-4ca4-b103-1d096f93dae8	SP125802	Whitelist	Panc-AdenoCA	0	1	0	61	NA
PCAWG	SA558659	54195db3-94a9-4538-8bb8-9953d936acd4	SP125804	Whitelist	Panc-AdenoCA	18	1	0	360	NA
PCAWG	SA558656	bbdd7393-024b-4073-b5bc-ef7a68c15b8a	SP125778	Whitelist	Panc-AdenoCA	9	0	0	323	NA
PCAWG	SA533703	f4ada7a2-c4ac-4f89-ada7-4645861002cb	SP125698	Whitelist	Panc-AdenoCA	7	0	0	73	NA
PCAWG	SA533713	9078333d-73d3-496a-9fc3-a94353b7e107	SP125733	Whitelist	Panc-AdenoCA	0	1	0	81	NA
PCAWG	SA533642	f4e673a9-5b85-46e7-bcac-2ce6e1026896	SP125714	Whitelist	Panc-AdenoCA	0	1	0	12	NA
PCAWG	SA533686	6297aa77-37a0-4f46-987b-32bd8653c0c2	SP125694	Whitelist	Panc-AdenoCA	0	1	0	16	NA
PCAWG	SA533695	368e592d-260c-4f58-81c4-a9f1e6177a4b	SP125766	Whitelist	Panc-AdenoCA	13	0	0	4	NA
PCAWG	SA558653	b8270565-9e02-4d46-9534-08206bfd027a	SP125769	Whitelist	Panc-AdenoCA	1	1	0	53	NA
PCAWG	SA558678	ecfe388a-99f5-44b9-9226-a6ae6d892538	SP125703	Whitelist	Panc-AdenoCA	0	1	0	76	NA
PCAWG	SA558715	d8de6de6-4cfe-4239-9ebd-3437aa65efb2	SP125722	Whitelist	Panc-AdenoCA	0	0	0	96	NA
PCAWG	SA558660	079bcb09-a075-4313-9a3e-dd67734a8c5d	SP125807	Whitelist	Panc-AdenoCA	27	1	0	55	NA
PCAWG	SA558655	e4c8c7f0-5bac-4d59-91c4-c98207150548	SP125777	Whitelist	Panc-AdenoCA	6	0	0	138	NA
PCAWG	SA533639	d333b55b-8bac-4a99-9d23-3cc0c25057bf	SP125723	Whitelist	Panc-AdenoCA	2	0	0	86	NA
PCAWG	SA506648	1a5bf97e-3d49-4d3f-b385-ffa7a295be9c	SP102485	Whitelist	Panc-Endocrine	0	0	0	10	NA
PCAWG	SA506656	7c477f01-8000-49dc-a692-e47fc15e0b4f	SP102489	Whitelist	Panc-Endocrine	0	0	0	3	NA
PCAWG	SA506664	b4e5626b-44fe-4cdb-a7d5-42028e0dbc4d	SP102499	Whitelist	Panc-Endocrine	0	0	0	5	NA
PCAWG	SA506672	16c6f975-48fd-4cda-946a-777cb922949d	SP102507	Whitelist	Panc-Endocrine	3	0	0	68	NA
PCAWG	SA506676	9cfa4e8f-ea4d-433b-8c2c-54f66ecb7e43	SP102511	Whitelist	Panc-Endocrine	0	0	0	12	NA
PCAWG	SA506682	559c30f2-8ae7-43c8-819c-800261065e06	SP102517	Whitelist	Panc-Endocrine	0	0	0	5	NA
PCAWG	SA506688	59e2d6d1-debd-4796-ab0c-6a5673a990fc	SP102523	Whitelist	Panc-Endocrine	0	0	0	2	NA
PCAWG	SA506694	0e7ac212-0469-4f17-9432-205ab1831257	SP102529	Whitelist	Panc-Endocrine	0	0	0	16	NA
PCAWG	SA506702	4b5d9d8c-ff95-45f4-9287-2804e8a98ade	SP102537	Whitelist	Panc-Endocrine	0	0	0	21	NA
PCAWG	SA506706	a4beedc3-0e96-4e1c-90b4-3674dfc01786	SP102541	Whitelist	Panc-Endocrine	0	0	0	4	NA
PCAWG	SA506712	5f13e9b8-6c8e-4fd7-aef1-da4e5d5e2a5e	SP102547	Whitelist	Panc-Endocrine	0	0	0	11	NA
PCAWG	SA506657	69fe982d-6ab8-49b7-9efa-8349d60eb076	SP102561	Whitelist	Panc-Endocrine	0	0	0	2	NA
PCAWG	SA506663	aa215f18-ae1f-4f0e-89dd-ac59ee8c8c44	SP102567	Whitelist	Panc-Endocrine	0	0	0	8	NA
PCAWG	SA514891	bf91afc4-aa2b-4365-80c5-b98c9d118e10	SP106669	Whitelist	Panc-Endocrine	0	0	0	0	NA
PCAWG	SA506669	3728982b-4547-4249-bd42-72a91d3fda8c	SP102573	Whitelist	Panc-Endocrine	0	0	0	4	NA
PCAWG	SA506679	cef1fb1c-18fa-453a-b87f-295d3b0bc12b	SP102581	Whitelist	Panc-Endocrine	0	0	0	0	NA
PCAWG	SA506687	5ee28a35-7aa0-48e3-9c14-daca7b0241fe	SP102591	Whitelist	Panc-Endocrine	0	0	0	0	NA
PCAWG	SA506693	7ae3671f-bf98-4693-8f35-3b762c9121d4	SP102597	Whitelist	Panc-Endocrine	0	0	0	2	NA
PCAWG	SA506701	0363fe2c-d765-450e-8b1a-d13a23d9af2a	SP102605	Whitelist	Panc-Endocrine	0	0	0	5	NA
PCAWG	SA506707	dc4ba4bc-6333-4fe9-8805-e058cc9e6e18	SP102611	Whitelist	Panc-Endocrine	22	1	0	70	NA
PCAWG	SA506713	01c8e465-2b4e-4519-bdef-c3ac06b43eeb	SP102617	Whitelist	Panc-Endocrine	0	0	0	10	NA
PCAWG	SA514903	d404ac28-da11-4746-9c3b-cf0b1888f67b	SP106718	Whitelist	Panc-Endocrine	52	0	0	54	NA
PCAWG	SA514905	44406493-37f4-48c7-961b-8714be50773a	SP106734	Whitelist	Panc-Endocrine	0	0	0	1	NA
PCAWG	SA514917	5702affd-eafe-42a4-8f56-c1f22f8f184d	SP106722	Whitelist	Panc-Endocrine	4	0	0	6	NA
PCAWG	SA514919	96e99cf0-707e-49f3-9ec6-cb4f90ecf7e4	SP106750	Whitelist	Panc-Endocrine	0	0	0	0	NA
PCAWG	SA514921	5935dd9d-d411-48f8-8512-aa73a63878b0	SP106753	Whitelist	Panc-Endocrine	0	0	0	0	NA
PCAWG	SA514930	6dc43234-4f07-4c53-8b07-8d78d9dbad3b	SP106797	Whitelist	Panc-Endocrine	0	0	0	7	NA
PCAWG	SA514933	00508f2b-36bf-44fc-b66b-97e1f3e40bfa	SP106808	Whitelist	Panc-Endocrine	0	0	0	148	NA
PCAWG	SA514937	3bb25b72-ceb1-4169-891e-339f22cb0f03	SP106815	Whitelist	Panc-Endocrine	0	0	0	5	NA
PCAWG	SA542993	b4860b5f-0a80-4fb2-81e1-4bafeb525b1c	SP117294	Whitelist	Panc-Endocrine	0	0	0	0	NA
PCAWG	SA542879	8c4ebff2-8318-4046-98f5-da8f6b1a9e3b	SP117223	Whitelist	Panc-Endocrine	0	0	0	3	NA
PCAWG	SA542577	1b7838c9-c685-41c3-b184-a2e40c7c4dc7	SP117043	Whitelist	Panc-Endocrine	0	0	0	2	NA
PCAWG	SA544136	29127cde-548f-4c42-96cf-6f0020c3db9a	SP117984	Whitelist	Panc-Endocrine	1	0	0	30	NA
PCAWG	SA543319	56425c2e-6bbf-4b20-ba07-79a526dd4603	SP117493	Whitelist	Panc-Endocrine	0	0	0	1	NA
PCAWG	SA544083	b5cc4a6d-93a9-497c-a7bb-a5db82edc176	SP117951	Whitelist	Panc-Endocrine	0	0	0	0	NA
PCAWG	SA543666	05c487aa-72d8-42e6-aa2b-b9b5ce273f5c	SP117700	Whitelist	Panc-Endocrine	0	0	0	1	NA
PCAWG	SA542888	2660825c-68f0-4631-948e-6da158edbe9e	SP117228	Whitelist	Panc-Endocrine	0	0	0	24	NA
PCAWG	SA543605	3ae3ce4a-54ec-4c3b-83f2-845696ea0fa1	SP117667	Whitelist	Panc-Endocrine	0	0	1	2	NA
PCAWG	SA543820	48b15122-b1e9-4c30-8fc5-70a07686779a	SP117796	Whitelist	Panc-Endocrine	2	0	0	9	NA
PCAWG	SA542650	b8068cbb-4523-4ac9-ab17-edd4eb0e2975	SP117085	Whitelist	Panc-Endocrine	0	0	0	2	NA
PCAWG	SA543056	e541b5b9-546d-47bc-acd6-4006ce0eec1d	SP117331	Whitelist	Panc-Endocrine	0	0	0	9	NA
PCAWG	SA542651	051cb117-16fd-459e-81e5-002eca2b7eea	SP117086	Whitelist	Panc-Endocrine	0	0	0	1	NA
PCAWG	SA544237	606d7f5e-ff98-4245-a9ac-281f5074f97a	SP118043	Whitelist	Panc-Endocrine	0	0	0	9	NA
PCAWG	SA543496	acb5e263-111b-43d8-9bd1-adb9a54e0fc0	SP117595	Whitelist	Panc-Endocrine	2	0	0	3	NA
PCAWG	SA544238	274723ac-2bc1-4e2c-b31a-1907217b9f84	SP118044	Whitelist	Panc-Endocrine	0	0	0	0	NA
PCAWG	SA543761	dc7faf84-4438-447b-abcf-a3af87043654	SP117758	Whitelist	Panc-Endocrine	0	0	0	16	NA
PCAWG	SA570833	6c8f3dc9-21bf-4859-9599-231ac040eb7d	SP135274	Whitelist	Panc-Endocrine	0	0	0	3	NA
PCAWG	SA570835	de4d6f9f-d64a-41b9-a928-64e79b9f7d5f	SP135282	Whitelist	Panc-Endocrine	0	0	0	3	NA
PCAWG	SA570837	df2d41c4-7e79-4a46-aa4a-2a11c051ac40	SP135288	Whitelist	Panc-Endocrine	0	1	0	15	NA
PCAWG	SA570839	b27b569a-2c79-4453-8a2d-41fd0b4dd28d	SP135296	Whitelist	Panc-Endocrine	0	0	0	28	NA
PCAWG	SA570841	c9e7cff0-aec2-4ff2-8091-7cbea2bf5991	SP135305	Whitelist	Panc-Endocrine	1	0	0	160	NA
PCAWG	SA570843	c766274a-3c1e-443f-9ed4-c0e2b9c904d1	SP135316	Whitelist	Panc-Endocrine	0	0	0	2	NA
PCAWG	SA570845	0bafd9ae-64b3-492d-a6fd-12aa8edefcbe	SP135324	Whitelist	Panc-Endocrine	0	0	0	19	NA
PCAWG	SA570847	8cbd1752-7eea-46d3-8623-09e96dfb1fdf	SP135328	Whitelist	Panc-Endocrine	0	0	0	6	NA
PCAWG	SA570849	5174f450-0bf7-4237-a53e-844064f0e701	SP135334	Whitelist	Panc-Endocrine	0	0	0	26	NA
PCAWG	SA570851	074fd614-5d9c-4bcc-96ad-351aa14387e3	SP135339	Whitelist	Panc-Endocrine	0	0	0	55	NA
PCAWG	SA570853	3189bc97-afd8-4daf-80c9-2d78a08228d3	SP135346	Whitelist	Panc-Endocrine	0	0	0	0	NA
PCAWG	SA570855	d6faafa5-7279-4dc3-be71-45af5c855b34	SP135354	Whitelist	Panc-Endocrine	0	0	0	13	NA
PCAWG	SA570857	b499032c-6cb8-4646-a95b-10af2a21a289	SP135363	Whitelist	Panc-Endocrine	0	0	0	0	NA
PCAWG	SA570859	8c443bd0-7987-44de-b312-5b859e6d13a9	SP135372	Whitelist	Panc-Endocrine	0	0	0	227	NA
PCAWG	SA570861	79353875-9d86-4063-a8ea-1d998acb1e81	SP135389	Whitelist	Panc-Endocrine	0	0	0	11	NA
PCAWG	SA570866	857a8354-9589-424e-98f4-98b9bfd6dcb0	SP135410	Whitelist	Panc-Endocrine	0	0	0	14	NA
PCAWG	SA570870	e3eb5217-50e4-49e2-a6fa-f847d091f3c9	SP135416	Whitelist	Panc-Endocrine	0	0	0	3	NA
PCAWG	SA570874	f89ef95e-6e39-420b-a3c2-ccebcc69ce3b	SP135422	Whitelist	Panc-Endocrine	0	0	0	16	NA
PCAWG	SA570881	589e0aea-9057-4b8c-8af1-74c74fe46a38	SP135434	Whitelist	Panc-Endocrine	0	0	0	44	NA
PCAWG	SA570883	b24feafa-f2e9-4498-8471-a9e42c80cc9f	SP135440	Whitelist	Panc-Endocrine	0	0	0	0	NA
PCAWG	SA570885	958d4d1d-25e2-43f2-a18b-59b2c66f0c05	SP135444	Whitelist	Panc-Endocrine	0	0	0	19	NA
PCAWG	SA570888	dc57c2e7-4c5b-4e2b-93c6-f032fcebc2fa	SP135448	Whitelist	Panc-Endocrine	0	0	0	2	NA
PCAWG	SA570892	d515c7d2-2314-46bf-9736-ff3f3d2ab599	SP135451	Whitelist	Panc-Endocrine	0	0	0	10	NA
PCAWG	SA570896	724bf2b8-a246-4b6f-85f8-95824c03896e	SP135455	Whitelist	Panc-Endocrine	0	0	0	9	NA
PCAWG	SA570899	3ad44032-01fb-4f84-b880-f01bb13a4359	SP135460	Whitelist	Panc-Endocrine	0	0	0	5	NA
PCAWG	SA570901	ee368301-b2f7-428f-9330-67c054c1a09d	SP135463	Whitelist	Panc-Endocrine	0	0	0	0	NA
PCAWG	SA570903	ed4b53cb-5473-4bc1-9d84-0b0ad93cbd57	SP135468	Whitelist	Panc-Endocrine	0	0	0	42	NA
PCAWG	SA570906	e07affb1-b6b2-40a4-9c54-0e72f5ea5045	SP135475	Whitelist	Panc-Endocrine	0	0	0	46	NA
PCAWG	SA570911	63a907ff-1042-4f9c-a385-55a32b3e103b	SP135478	Whitelist	Panc-Endocrine	0	0	0	8	NA
PCAWG	SA570916	7243992d-0763-4b75-8066-e8e5309d0193	SP135480	Whitelist	Panc-Endocrine	0	0	0	0	NA
PCAWG	SA570921	fe63d42b-d471-45b6-9bdf-1a3b55465d37	SP135484	Whitelist	Panc-Endocrine	0	0	0	1	NA
PCAWG	SA570923	6e776415-ddf4-4060-953f-08ef22441234	SP135488	Whitelist	Panc-Endocrine	8	1	0	245	NA
PCAWG	SA570925	33b99e90-741d-43f2-804b-75721199a0dc	SP135492	Whitelist	Panc-Endocrine	0	0	0	2	NA
PCAWG	SA570927	1eb1bc62-18f6-4bcb-a16d-aa6a91914031	SP135496	Whitelist	Panc-Endocrine	0	0	0	17	NA
PCAWG	SA413272	4daa2708-d0db-40fe-a07a-763f003adcae	SP78659	Whitelist	CNS-Medullo	0	0	0	4	NA
PCAWG	SA517415	97f451e5-a1cc-4f29-8318-0e6ae74efe2f	SP107403	Whitelist	CNS-Medullo	0	0	0	27	NA
PCAWG	SA517416	35b951c0-edb0-47c4-9076-ede346ea7cb1	SP107404	Whitelist	CNS-Medullo	0	0	0	4	NA
PCAWG	SA517417	5cbd429f-ffab-41ad-8016-422f1c922e99	SP107405	Whitelist	CNS-Medullo	0	0	0	9	NA
PCAWG	SA414159	436af904-65b2-4196-ad8c-a4e98081ee41	SP78931	Whitelist	CNS-Medullo	0	0	0	12	NA
PCAWG	SA414167	8404ef5b-7a64-47fe-98f9-3f63619d2d99	SP78935	Whitelist	CNS-Medullo	0	0	0	0	NA
PCAWG	SA414171	8bda75a6-86b9-458e-948b-05049b4c52ce	SP78937	Whitelist	CNS-Medullo	0	0	0	77	NA
PCAWG	SA414175	cc39b534-5ba1-4ea0-956b-676f6732beec	SP78939	Whitelist	CNS-Medullo	0	0	0	5	NA
PCAWG	SA414187	68956108-2606-4696-b038-462b6c432398	SP78945	Whitelist	CNS-Medullo	0	0	0	1	NA
PCAWG	SA414191	d17c2123-d262-43f4-9d06-3547f991cde7	SP78947	Whitelist	CNS-Medullo	0	0	0	0	NA
[truncated: 698 more rows]
