# Supplementary material for: Widespread somatic L1 retrotransposition in normal colorectal epithelium
Source: Nature. 2023 May 10;617(7961):540–7. doi: 10.1038/s41586-023-06046-z (PMC10191854; doi:10.1038/s41586-023-06046-z)
Supplement: Supplementary file 9 — Organoid culture media composition for colorectal epithelial cells. The table presents organoid culture medium composition for colorectal epithelial cells. [file 41586_2023_6046_MOESM9_ESM.xlsx]

## Sheet: STable6
Supplementary Table 6. Organoid culture media composition for colorectal epithelial cells
Components	Company	Catalogue Number	Final Concentration
Advanced DMEM/F12	Gibco	12634028	-
HEPES	Invitrogen	15630-080	10mM
P/S	Invitrogen	15140122	1X
GlutaMAX	invitrogen	35050-061	0.01
Wnt3A	Conditioning	-	0.5
Rspondin-1	Conditioning	-	0.1
mEGF	Peprotech	315-09	50ng/ml
hNoggin	Peprotech	120-10C	100ng/ml
B27 supplement	invitrogen	12587010	1x
N-acetylcysteine	Sigma	A9165	1mM
gastrin	Sigma	G9145	10nM
A83-01	Tocris	2939	500nM
SB202190	Sigma	S7067	10uM
primocin	Invivogen	ant-pm-1	100ug/ml
